# Supplementary material for: Genome sequence of Malania oleifera, a tree with great value for nervonic acid production
Source: Gigascience. 2019 Jan 24;8(2):giy164. doi: 10.1093/gigascience/giy164 (PMC6377399; doi:10.1093/gigascience/giy164)
Supplement: Supplemental Files [file giy164_supplemental_files.zip]

Archive with 5 entries (5 files):
- Supplementary File 1.docx
- Supplementary File 2.txt
- Supplementary File 3.phy
- Supplementary File 4.docx
- Table+S_all_new.csv
