# Supplementary material for: Genome sequence of Malania oleifera, a tree with great value for nervonic acid production
Source: Gigascience. 2019 Jan 24;8(2):giy164. doi: 10.1093/gigascience/giy164 (PMC6377399; doi:10.1093/gigascience/giy164)
Supplement: Supplemental Files [file giy164_supplemental_files.zip › Supplementary File 2.txt]

OG_11519	Aquilegia_coerulea|Aqcoe6G184700	Arabidopsis_thaliana|AT4G38370	Beta_vulgaris|104903825	Citrus_grandis|Cg8g000550	Coffea_canephora|Cc09_g10680	Eucalyptus_grandis|Eucgr.I01511	Glycine_max|Glyma.14G001800	Helianthus_annuus|110904844	Malania_oleifera|Maole_012197	Nelumbo_nucifera|NNU_09636	Oryza_sativa|LOC_Os04g14760	Populus_trichocarpa|Potri.009G165400	Solanum_lycopersicum|Solyc01g112160.2	Theobroma_cacao|Thecc1EG006466	Vitis_vinifera|GSVIVT01023895001
OG_11518	Aquilegia_coerulea|Aqcoe6G128100	Arabidopsis_thaliana|AT3G26750	Beta_vulgaris|104895074	Citrus_grandis|Cg1g004780	Coffea_canephora|Cc07_g10020	Eucalyptus_grandis|Eucgr.J02379	Glycine_max|Glyma.02G053000	Helianthus_annuus|110878864	Malania_oleifera|Maole_000097	Nelumbo_nucifera|NNU_05310	Oryza_sativa|LOC_Os02g03820	Populus_trichocarpa|Potri.007G019800	Solanum_lycopersicum|Solyc03g033720.2	Theobroma_cacao|Thecc1EG000303	Vitis_vinifera|GSVIVT01018883001
OG_11493	Aquilegia_coerulea|Aqcoe5G410700	Arabidopsis_thaliana|AT4G16700	Beta_vulgaris|104892767	Citrus_grandis|Cg5g008060	Coffea_canephora|Cc08_g12250	Eucalyptus_grandis|Eucgr.E00410	Glycine_max|Glyma.01G207800	Helianthus_annuus|110916300	Malania_oleifera|Maole_014105	Nelumbo_nucifera|NNU_18337	Oryza_sativa|LOC_Os03g01216	Populus_trichocarpa|Potri.003G078300	Solanum_lycopersicum|Solyc06g060780.2	Theobroma_cacao|Thecc1EG015941	Vitis_vinifera|GSVIVT01004724001
OG_11512	Aquilegia_coerulea|Aqcoe6G055600	Arabidopsis_thaliana|AT4G18520	Beta_vulgaris|104897514	Citrus_grandis|Cg3g015610	Coffea_canephora|Cc10_g05960	Eucalyptus_grandis|Eucgr.H00928	Glycine_max|Glyma.20G023100	Helianthus_annuus|110894426	Malania_oleifera|Maole_022841	Nelumbo_nucifera|NNU_20174	Oryza_sativa|LOC_Os03g44210	Populus_trichocarpa|Potri.005G170300	Solanum_lycopersicum|Solyc07g062820.1	Theobroma_cacao|Thecc1EG034988	Vitis_vinifera|GSVIVT01008965001
OG_11511	Aquilegia_coerulea|Aqcoe6G053400	Arabidopsis_thaliana|AT4G31010	Beta_vulgaris|104905470	Citrus_grandis|Cg5g042920	Coffea_canephora|Cc02_g37020	Eucalyptus_grandis|Eucgr.E01328	Glycine_max|Glyma.16G024800	Helianthus_annuus|110931074	Malania_oleifera|Maole_021672	Nelumbo_nucifera|NNU_18440	Oryza_sativa|LOC_Os08g07790	Populus_trichocarpa|Potri.014G074400	Solanum_lycopersicum|Solyc01g091940.2	Theobroma_cacao|Thecc1EG005454	Vitis_vinifera|GSVIVT01027582001
OG_11510	Aquilegia_coerulea|Aqcoe6G028400	Arabidopsis_thaliana|AT1G77010	Beta_vulgaris|104899680	Citrus_grandis|Cg3g017490	Coffea_canephora|Cc10_g13300	Eucalyptus_grandis|Eucgr.F02767	Glycine_max|Glyma.04G243300	Helianthus_annuus|110908026	Malania_oleifera|Maole_006632	Nelumbo_nucifera|NNU_11283	Oryza_sativa|LOC_Os03g63260	Populus_trichocarpa|Potri.002G075200	Solanum_lycopersicum|Solyc04g074160.1	Theobroma_cacao|Thecc1EG035295	Vitis_vinifera|GSVIVT01009976001
OG_11516	Aquilegia_coerulea|Aqcoe6G092900	Arabidopsis_thaliana|AT5G08310	Beta_vulgaris|104902555	Citrus_grandis|Cg7g013970	Coffea_canephora|Cc07_g16390	Eucalyptus_grandis|Eucgr.J00877	Glycine_max|Glyma.20G104200	Helianthus_annuus|110897697	Malania_oleifera|Maole_004687	Nelumbo_nucifera|NNU_10638	Oryza_sativa|LOC_Os05g24930	Populus_trichocarpa|Potri.005G090600	Solanum_lycopersicum|Solyc04g009220.1	Theobroma_cacao|Thecc1EG007709	Vitis_vinifera|GSVIVT01026178001
OG_11514	Aquilegia_coerulea|Aqcoe6G078800	Arabidopsis_thaliana|AT1G78280	Beta_vulgaris|104891956	Citrus_grandis|Cg3g014720	Coffea_canephora|Cc10_g06810	Eucalyptus_grandis|Eucgr.F00367	Glycine_max|Glyma.06G101600	Helianthus_annuus|110877969	Malania_oleifera|Maole_018829	Nelumbo_nucifera|NNU_22686	Oryza_sativa|LOC_Os03g27250	Populus_trichocarpa|Potri.002G099400	Solanum_lycopersicum|Solyc04g074490.2	Theobroma_cacao|Thecc1EG034868	Vitis_vinifera|GSVIVT01009071001
OG_11558	Aquilegia_coerulea|Aqcoe7G244100	Arabidopsis_thaliana|AT1G56500	Beta_vulgaris|104890749	Citrus_grandis|Cg2g032620	Coffea_canephora|Cc02_g35200	Eucalyptus_grandis|Eucgr.H03302	Glycine_max|Glyma.19G228100	Helianthus_annuus|110878639	Malania_oleifera|Maole_008197	Nelumbo_nucifera|NNU_13847	Oryza_sativa|LOC_Os03g19760	Populus_trichocarpa|Potri.013G007800	Solanum_lycopersicum|Solyc01g100650.2	Theobroma_cacao|Thecc1EG026778	Vitis_vinifera|GSVIVT01031253001
OG_11298	Aquilegia_coerulea|Aqcoe1G167000	Arabidopsis_thaliana|AT1G56050	Beta_vulgaris|104905269	Citrus_grandis|Cg5g017750	Coffea_canephora|Cc05_g16040	Eucalyptus_grandis|Eucgr.F03180	Glycine_max|Glyma.08G236400	Helianthus_annuus|110929806	Malania_oleifera|Maole_007510	Nelumbo_nucifera|NNU_01751	Oryza_sativa|LOC_Os03g56840	Populus_trichocarpa|Potri.001G457900	Solanum_lycopersicum|Solyc07g066430.2	Theobroma_cacao|Thecc1EG032434	Vitis_vinifera|GSVIVT01020436001
OG_11299	Aquilegia_coerulea|Aqcoe1G175100	Arabidopsis_thaliana|AT1G56345	Beta_vulgaris|104890402	Citrus_grandis|Cg2g032400	Coffea_canephora|Cc02_g34940	Eucalyptus_grandis|Eucgr.L00270	Glycine_max|Glyma.20G098200	Helianthus_annuus|110891063	Malania_oleifera|Maole_008211	Nelumbo_nucifera|NNU_13898	Oryza_sativa|LOC_Os12g37380	Populus_trichocarpa|Potri.013G009300	Solanum_lycopersicum|Solyc01g100400.2	Theobroma_cacao|Thecc1EG026756	Vitis_vinifera|GSVIVT01031231001
OG_11294	Aquilegia_coerulea|Aqcoe1G131900	Arabidopsis_thaliana|AT3G53220	Beta_vulgaris|104889448	Citrus_grandis|Cg2g035860	Coffea_canephora|Cc06_g04340	Eucalyptus_grandis|Eucgr.A01667	Glycine_max|Glyma.19G184600	Helianthus_annuus|110891287	Malania_oleifera|Maole_017298	Nelumbo_nucifera|NNU_16930	Oryza_sativa|LOC_Os04g47260	Populus_trichocarpa|Potri.006G123100	Solanum_lycopersicum|Solyc09g008290.2	Theobroma_cacao|Thecc1EG022269	Vitis_vinifera|GSVIVT01033652001
OG_11295	Aquilegia_coerulea|Aqcoe1G134400	Arabidopsis_thaliana|AT3G45020	Beta_vulgaris|104902883	Citrus_grandis|Cg3g002700	Coffea_canephora|Cc01_g10530	Eucalyptus_grandis|Eucgr.C00623	Glycine_max|Glyma.03G099400	Helianthus_annuus|110908316	Malania_oleifera|Maole_007415	Nelumbo_nucifera|NNU_01247	Oryza_sativa|LOC_Os09g37740	Populus_trichocarpa|Potri.004G214400	Solanum_lycopersicum|Solyc11g069080.1	Theobroma_cacao|Thecc1EG042139	Vitis_vinifera|GSVIVT01031504001
OG_11296	Aquilegia_coerulea|Aqcoe1G159500	Arabidopsis_thaliana|AT1G03475	Beta_vulgaris|104906437	Citrus_grandis|Cg6g012310	Coffea_canephora|Cc09_g04450	Eucalyptus_grandis|Eucgr.K01354	Glycine_max|Glyma.14G003200	Helianthus_annuus|110930781	Malania_oleifera|Maole_022652	Nelumbo_nucifera|NNU_00797	Oryza_sativa|LOC_Os04g52130	Populus_trichocarpa|Potri.011G023900	Solanum_lycopersicum|Solyc10g005110.2	Theobroma_cacao|Thecc1EG002076	Vitis_vinifera|GSVIVT01015906001
OG_11297	Aquilegia_coerulea|Aqcoe1G164500	Arabidopsis_thaliana|AT1G56180	Beta_vulgaris|104887105	Citrus_grandis|Cg9g029120	Coffea_canephora|Cc05_g16380	Eucalyptus_grandis|Eucgr.F01475	Glycine_max|Glyma.15G261800	Helianthus_annuus|110877275	Malania_oleifera|Maole_000645	Nelumbo_nucifera|NNU_00694	Oryza_sativa|LOC_Os02g07250	Populus_trichocarpa|Potri.010G171400	Solanum_lycopersicum|Solyc07g066620.2	Theobroma_cacao|Thecc1EG033347	Vitis_vinifera|GSVIVT01036771001
OG_11290	Aquilegia_coerulea|Aqcoe1G090400	Arabidopsis_thaliana|AT3G09210	Beta_vulgaris|104906463	Citrus_grandis|Cg6g005970	Coffea_canephora|Cc06_g01830	Eucalyptus_grandis|Eucgr.K03006	Glycine_max|Glyma.01G109100	Helianthus_annuus|110885517	Malania_oleifera|Maole_002629	Nelumbo_nucifera|NNU_18644	Oryza_sativa|LOC_Os03g61030	Populus_trichocarpa|Potri.006G094800	Solanum_lycopersicum|Solyc09g011830.2	Theobroma_cacao|Thecc1EG021788	Vitis_vinifera|GSVIVT01034032001
OG_11291	Aquilegia_coerulea|Aqcoe1G104500	Arabidopsis_thaliana|AT5G59600	Beta_vulgaris|104900071	Citrus_grandis|Cg8g022800	Coffea_canephora|Cc01_g13260	Eucalyptus_grandis|Eucgr.J02033	Glycine_max|Glyma.11G136400	Helianthus_annuus|110895260	Malania_oleifera|Maole_007231	Nelumbo_nucifera|NNU_06420	Oryza_sativa|LOC_Os03g16450	Populus_trichocarpa|Potri.001G243800	Solanum_lycopersicum|Solyc06g005690.1	Theobroma_cacao|Thecc1EG041790	Vitis_vinifera|GSVIVT01024915001
OG_11292	Aquilegia_coerulea|Aqcoe1G113300	Arabidopsis_thaliana|AT5G03770	Beta_vulgaris|104898523	Citrus_grandis|Cg6g016450	Coffea_canephora|Cc06_g05050	Eucalyptus_grandis|Eucgr.A01566	Glycine_max|Glyma.10G065300	Helianthus_annuus|110882340	Malania_oleifera|Maole_016422	Nelumbo_nucifera|NNU_25270	Oryza_sativa|LOC_Os01g63840	Populus_trichocarpa|Potri.016G095900	Solanum_lycopersicum|Solyc10g083710.1	Theobroma_cacao|Thecc1EG022399	Vitis_vinifera|GSVIVT01033751001
OG_11293	Aquilegia_coerulea|Aqcoe1G120400	Arabidopsis_thaliana|AT1G08220	Beta_vulgaris|104903595	Citrus_grandis|Cg8g018590	Coffea_canephora|Cc04_g14880	Eucalyptus_grandis|Eucgr.B03910	Glycine_max|Glyma.13G219600	Helianthus_annuus|110898589	Malania_oleifera|Maole_010659	Nelumbo_nucifera|NNU_17017	Oryza_sativa|LOC_Os05g08410	Populus_trichocarpa|Potri.009G002000	Solanum_lycopersicum|Solyc11g066610.1	Theobroma_cacao|Thecc1EG041551	Vitis_vinifera|GSVIVT01031434001
OG_11377	Aquilegia_coerulea|Aqcoe2G438200	Arabidopsis_thaliana|AT5G48390	Beta_vulgaris|104894465	Citrus_grandis|Cg2g027650	Coffea_canephora|Cc01_g15850	Eucalyptus_grandis|Eucgr.K00106	Glycine_max|Glyma.18G246600	Helianthus_annuus|110894457	Malania_oleifera|Maole_018306	Nelumbo_nucifera|NNU_10057	Oryza_sativa|LOC_Os01g66690	Populus_trichocarpa|Potri.014G175300	Solanum_lycopersicum|Solyc09g042760.1	Theobroma_cacao|Thecc1EG002607	Vitis_vinifera|GSVIVT01001528001
OG_11359	Aquilegia_coerulea|Aqcoe2G336500	Arabidopsis_thaliana|AT1G03180	Beta_vulgaris|104898846	Citrus_grandis|Cg5g035610	Coffea_canephora|Cc01_g19550	Eucalyptus_grandis|Eucgr.H01486	Glycine_max|Glyma.03G153000	Helianthus_annuus|110884126	Malania_oleifera|Maole_019188	Nelumbo_nucifera|NNU_15069	Oryza_sativa|LOC_Os05g16250	Populus_trichocarpa|Potri.005G208700	Solanum_lycopersicum|Solyc09g065110.2	Theobroma_cacao|Thecc1EG004401	Vitis_vinifera|GSVIVT01011126001
OG_11358	Aquilegia_coerulea|Aqcoe2G326300	Arabidopsis_thaliana|AT5G27390	Beta_vulgaris|104891056	Citrus_grandis|Cg2g030130	Eucalyptus_grandis|Eucgr.H04455	Glycine_max|Glyma.10G157000	Helianthus_annuus|110878646	Malania_oleifera|Maole_010825	Nelumbo_nucifera|NNU_06820	Oryza_sativa|LOC_Os05g33300	Populus_trichocarpa|Potri.013G026500	Solanum_lycopersicum|Solyc08g043180.2	Theobroma_cacao|Thecc1EG026613	Vitis_vinifera|GSVIVT01000003001	Coffea_canephora|Cc02_g32640
OG_11355	Aquilegia_coerulea|Aqcoe2G291900	Arabidopsis_thaliana|AT4G02405	Beta_vulgaris|104898942	Citrus_grandis|Cg5g037470	Coffea_canephora|Cc01_g20900	Eucalyptus_grandis|Eucgr.H01107	Glycine_max|Glyma.19G211400	Helianthus_annuus|110937023	Malania_oleifera|Maole_000576	Nelumbo_nucifera|NNU_14035	Oryza_sativa|LOC_Os07g14350	Populus_trichocarpa|Potri.002G203900	Solanum_lycopersicum|Solyc06g084570.2	Theobroma_cacao|Thecc1EG004668	Vitis_vinifera|GSVIVT01028025001
OG_11354	Aquilegia_coerulea|Aqcoe2G281700	Arabidopsis_thaliana|AT1G02700	Beta_vulgaris|104899184	Citrus_grandis|Cg5g037940	Coffea_canephora|Cc01_g21240	Eucalyptus_grandis|Eucgr.H01072	Glycine_max|Glyma.19G214500	Helianthus_annuus|110942247	Malania_oleifera|Maole_016147	Nelumbo_nucifera|NNU_13953	Oryza_sativa|LOC_Os07g47840	Populus_trichocarpa|Potri.014G124500	Solanum_lycopersicum|Solyc09g075600.1	Theobroma_cacao|Thecc1EG004752	Vitis_vinifera|GSVIVT01028075001
OG_11357	Aquilegia_coerulea|Aqcoe2G324200	Arabidopsis_thaliana|AT1G03360	Beta_vulgaris|104903126	Citrus_grandis|Cg5g036130	Coffea_canephora|Cc04_g13300	Eucalyptus_grandis|Eucgr.H01542	Glycine_max|Glyma.19G152700	Helianthus_annuus|110910268	Malania_oleifera|Maole_012287	Nelumbo_nucifera|NNU_12918	Oryza_sativa|LOC_Os04g43922	Populus_trichocarpa|Potri.003G194400	Solanum_lycopersicum|Solyc09g074090.2	Theobroma_cacao|Thecc1EG001299	Vitis_vinifera|GSVIVT01011064001
OG_11356	Aquilegia_coerulea|Aqcoe2G323400	Arabidopsis_thaliana|AT4G02990	Beta_vulgaris|104890343	Citrus_grandis|Cg5g036150	Coffea_canephora|Cc09_g00240	Eucalyptus_grandis|Eucgr.A01358	Glycine_max|Glyma.02G223000	Helianthus_annuus|110910266	Malania_oleifera|Maole_012289	Nelumbo_nucifera|NNU_06842	Oryza_sativa|LOC_Os05g33500	Populus_trichocarpa|Potri.014G137400	Solanum_lycopersicum|Solyc04g005630.2	Theobroma_cacao|Thecc1EG004475	Vitis_vinifera|GSVIVT01011061001
OG_11351	Aquilegia_coerulea|Aqcoe2G250300	Arabidopsis_thaliana|AT2G47020	Beta_vulgaris|104894837	Citrus_grandis|Cg5g039170	Coffea_canephora|Cc10_g11970	Eucalyptus_grandis|Eucgr.K00577	Glycine_max|Glyma.03G223500	Helianthus_annuus|110864593	Malania_oleifera|Maole_012536	Nelumbo_nucifera|NNU_09188	Oryza_sativa|LOC_Os05g19630	Populus_trichocarpa|Potri.014G114000	Solanum_lycopersicum|Solyc03g078020.2	Theobroma_cacao|Thecc1EG004929	Vitis_vinifera|GSVIVT01028263001
OG_11350	Aquilegia_coerulea|Aqcoe2G240800	Arabidopsis_thaliana|AT3G62080	Beta_vulgaris|104903116	Citrus_grandis|Cg5g039390	Coffea_canephora|Cc01_g21740	Eucalyptus_grandis|Eucgr.A00997	Glycine_max|Glyma.19G222100	Helianthus_annuus|110864592	Malania_oleifera|Maole_013543	Nelumbo_nucifera|NNU_08266	Oryza_sativa|LOC_Os01g18280	Populus_trichocarpa|Potri.002G186100	Solanum_lycopersicum|Solyc01g079060.2	Theobroma_cacao|Thecc1EG004961	Vitis_vinifera|GSVIVT01028237001
OG_11353	Aquilegia_coerulea|Aqcoe2G272700	Arabidopsis_thaliana|AT3G17020	Beta_vulgaris|104888437	Citrus_grandis|Cg9g001360	Eucalyptus_grandis|Eucgr.A00373	Glycine_max|Glyma.15G141000	Helianthus_annuus|110941164	Malania_oleifera|Maole_014808	Nelumbo_nucifera|NNU_13870	Oryza_sativa|LOC_Os05g06500	Populus_trichocarpa|Potri.010G144100	Solanum_lycopersicum|Solyc01g059930.2	Theobroma_cacao|Thecc1EG021355	Vitis_vinifera|GSVIVT01035004001	Coffea_canephora|Cc03_g00910
OG_11568	Aquilegia_coerulea|Aqcoe7G329500	Arabidopsis_thaliana|AT5G57655	Beta_vulgaris|104902429	Citrus_grandis|Cg4g022320	Coffea_canephora|Cc06_g13640	Eucalyptus_grandis|Eucgr.G01193	Glycine_max|Glyma.17G066200	Helianthus_annuus|110940183	Malania_oleifera|Maole_017494	Nelumbo_nucifera|NNU_15009	Oryza_sativa|LOC_Os07g47290	Populus_trichocarpa|Potri.T093900	Solanum_lycopersicum|Solyc07g006650.2	Theobroma_cacao|Thecc1EG045339	Vitis_vinifera|GSVIVT01029114001
OG_11580	Aquilegia_coerulea|Aqcoe7G429400	Arabidopsis_thaliana|AT4G29540	Beta_vulgaris|104901553	Citrus_grandis|Cg4g015110	Coffea_canephora|Cc06_g11190	Eucalyptus_grandis|Eucgr.C00910	Glycine_max|Glyma.07G128800	Helianthus_annuus|110893736	Malania_oleifera|Maole_008104	Nelumbo_nucifera|NNU_12010	Oryza_sativa|LOC_Os01g52400	Populus_trichocarpa|Potri.006G150200	Solanum_lycopersicum|Solyc12g008790.1	Theobroma_cacao|Thecc1EG037688	Vitis_vinifera|GSVIVT01015225001
OG_11569	Aquilegia_coerulea|Aqcoe7G343100	Arabidopsis_thaliana|AT4G30860	Beta_vulgaris|104901748	Citrus_grandis|Cg4g023710	Coffea_canephora|Cc06_g14440	Eucalyptus_grandis|Eucgr.C01233	Glycine_max|Glyma.06G223300	Helianthus_annuus|110928909	Malania_oleifera|Maole_006261	Nelumbo_nucifera|NNU_25819	Oryza_sativa|LOC_Os02g39800	Populus_trichocarpa|Potri.018G102100	Solanum_lycopersicum|Solyc07g006060.2	Theobroma_cacao|Thecc1EG038443	Vitis_vinifera|GSVIVT01023699001
OG_11530	Aquilegia_coerulea|Aqcoe6G313400	Arabidopsis_thaliana|AT2G14260	Beta_vulgaris|104904813	Citrus_grandis|Cg8g002220	Coffea_canephora|Cc02_g20380	Eucalyptus_grandis|Eucgr.I02515	Glycine_max|Glyma.15G061600	Helianthus_annuus|110885325	Malania_oleifera|Maole_018394	Nelumbo_nucifera|NNU_25654	Oryza_sativa|LOC_Os05g43830	Populus_trichocarpa|Potri.001G287700	Solanum_lycopersicum|Solyc11g044310.1	Theobroma_cacao|Thecc1EG006350	Vitis_vinifera|GSVIVT01036968001
OG_11491	Aquilegia_coerulea|Aqcoe5G378800	Arabidopsis_thaliana|AT5G63280	Beta_vulgaris|104908737	Citrus_grandis|Cg5g006380	Coffea_canephora|Cc04_g10450	Eucalyptus_grandis|Eucgr.K02758	Glycine_max|Glyma.13G086300	Helianthus_annuus|110935920	Malania_oleifera|Maole_004279	Nelumbo_nucifera|NNU_22063	Oryza_sativa|LOC_Os12g13130	Populus_trichocarpa|Potri.015G090300	Solanum_lycopersicum|Solyc03g111370.2	Theobroma_cacao|Thecc1EG014564	Vitis_vinifera|GSVIVT01007546001
OG_11160	Malania_oleifera|Maole_000260	Aquilegia_coerulea|Aqcoe6G104000	Arabidopsis_thaliana|AT4G37200	Beta_vulgaris|104886496	Citrus_grandis|Cg1g003350	Coffea_canephora|Cc07_g19620	Eucalyptus_grandis|Eucgr.H01941	Glycine_max|Glyma.01G182500	Helianthus_annuus|110895601	Nelumbo_nucifera|NNU_23327	Oryza_sativa|LOC_Os03g55820	Populus_trichocarpa|Potri.007G034400	Solanum_lycopersicum|Solyc07g064940.2	Theobroma_cacao|Thecc1EG010998	Vitis_vinifera|GSVIVT01003777001
OG_11528	Aquilegia_coerulea|Aqcoe6G303700	Arabidopsis_thaliana|AT5G44750	Beta_vulgaris|104904934	Citrus_grandis|Cg8g003670	Coffea_canephora|Cc02_g19340	Eucalyptus_grandis|Eucgr.I01096	Glycine_max|Glyma.01G243900	Helianthus_annuus|110921243	Malania_oleifera|Maole_015697	Nelumbo_nucifera|NNU_16295	Oryza_sativa|LOC_Os06g47580	Populus_trichocarpa|Potri.009G094400	Solanum_lycopersicum|Solyc01g107510.2	Theobroma_cacao|Thecc1EG007158	Vitis_vinifera|GSVIVT01037905001
OG_11529	Aquilegia_coerulea|Aqcoe6G310000	Arabidopsis_thaliana|AT3G46630	Beta_vulgaris|104902489	Citrus_grandis|Cg3g020950	Coffea_canephora|Cc10_g04880	Eucalyptus_grandis|Eucgr.F02303	Glycine_max|Glyma.04G041900	Helianthus_annuus|110879383	Malania_oleifera|Maole_018481	Oryza_sativa|LOC_Os08g21700	Populus_trichocarpa|Potri.014G023400	Solanum_lycopersicum|Solyc04g078480.2	Theobroma_cacao|Thecc1EG033766	Vitis_vinifera|GSVIVT01009433001	Nelumbo_nucifera|NNU_13636
OG_11560	Aquilegia_coerulea|Aqcoe7G254200	Beta_vulgaris|104901774	Citrus_grandis|Cg4g023460	Coffea_canephora|Cc06_g14140	Eucalyptus_grandis|Eucgr.C00221	Glycine_max|Glyma.13G090800	Helianthus_annuus|110928923	Malania_oleifera|Maole_020897	Nelumbo_nucifera|NNU_25773	Oryza_sativa|LOC_Os04g40300	Populus_trichocarpa|Potri.006G178100	Solanum_lycopersicum|Solyc07g006260.2	Theobroma_cacao|Thecc1EG038495	Arabidopsis_thaliana|AT5G61920	Vitis_vinifera|GSVIVT01021834001
OG_11527	Aquilegia_coerulea|Aqcoe6G293900	Arabidopsis_thaliana|AT3G52905	Beta_vulgaris|104897013	Citrus_grandis|Cg9g003450	Coffea_canephora|Cc08_g14650	Eucalyptus_grandis|Eucgr.E00582	Glycine_max|Glyma.01G219700	Helianthus_annuus|110864379	Malania_oleifera|Maole_010483	Nelumbo_nucifera|NNU_13697	Oryza_sativa|LOC_Os01g55900	Populus_trichocarpa|Potri.001G104800	Solanum_lycopersicum|Solyc10g074990.1	Theobroma_cacao|Thecc1EG016244	Vitis_vinifera|GSVIVT01019762001
OG_11524	Aquilegia_coerulea|Aqcoe6G257000	Arabidopsis_thaliana|AT2G04560	Beta_vulgaris|104902735	Citrus_grandis|Cg2g019380	Coffea_canephora|Cc05_g03680	Eucalyptus_grandis|Eucgr.K00731	Glycine_max|Glyma.02G100600	Helianthus_annuus|110908093	Malania_oleifera|Maole_005185	Nelumbo_nucifera|NNU_20391	Oryza_sativa|LOC_Os01g54900	Populus_trichocarpa|Potri.014G160300	Solanum_lycopersicum|Solyc07g049740.2	Theobroma_cacao|Thecc1EG002215	Vitis_vinifera|GSVIVT01030530001
OG_11370	Aquilegia_coerulea|Aqcoe2G398800	Arabidopsis_thaliana|AT2G35500	Beta_vulgaris|104906282	Citrus_grandis|Cg3g007870	Coffea_canephora|Cc08_g03270	Eucalyptus_grandis|Eucgr.E00233	Glycine_max|Glyma.01G014900	Helianthus_annuus|110935793	Malania_oleifera|Maole_006096	Nelumbo_nucifera|NNU_24258	Oryza_sativa|LOC_Os10g42700	Populus_trichocarpa|Potri.003G096600	Solanum_lycopersicum|Solyc08g076410.2	Theobroma_cacao|Thecc1EG016591	Vitis_vinifera|GSVIVT01013108001
OG_11522	Aquilegia_coerulea|Aqcoe6G226800	Arabidopsis_thaliana|AT2G17020	Beta_vulgaris|104903874	Citrus_grandis|Cg8g001130	Coffea_canephora|Cc09_g10430	Eucalyptus_grandis|Eucgr.I01466	Glycine_max|Glyma.20G105000	Helianthus_annuus|110926466	Malania_oleifera|Maole_018085	Nelumbo_nucifera|NNU_18502	Oryza_sativa|LOC_Os03g04270	Populus_trichocarpa|Potri.009G139500	Solanum_lycopersicum|Solyc01g111890.2	Theobroma_cacao|Thecc1EG006542	Vitis_vinifera|GSVIVT01023957001
OG_11523	Aquilegia_coerulea|Aqcoe6G235400	Arabidopsis_thaliana|AT1G01280	Beta_vulgaris|104882800	Citrus_grandis|Cg5g040630	Coffea_canephora|Cc02_g10460	Eucalyptus_grandis|Eucgr.D02382	Glycine_max|Glyma.12G160400	Helianthus_annuus|110863788	Malania_oleifera|Maole_016778	Nelumbo_nucifera|NNU_23125	Oryza_sativa|LOC_Os08g03682	Populus_trichocarpa|Potri.002G171800	Solanum_lycopersicum|Solyc10g009390.2	Theobroma_cacao|Thecc1EG005133	Vitis_vinifera|GSVIVT01027161001
OG_11520	Aquilegia_coerulea|Aqcoe6G203700	Arabidopsis_thaliana|AT5G64250	Beta_vulgaris|104904048	Citrus_grandis|CgUng004930	Coffea_canephora|Cc02_g21290	Eucalyptus_grandis|Eucgr.G00847	Glycine_max|Glyma.08G178100	Helianthus_annuus|110884832	Malania_oleifera|Maole_019307	Nelumbo_nucifera|NNU_13379	Oryza_sativa|LOC_Os08g37874	Populus_trichocarpa|Potri.017G051800	Solanum_lycopersicum|Solyc01g105370.2	Theobroma_cacao|Thecc1EG007438	Vitis_vinifera|GSVIVT01015759001
OG_11521	Aquilegia_coerulea|Aqcoe6G221800	Arabidopsis_thaliana|AT2G20980	Beta_vulgaris|104903927	Citrus_grandis|Cg8g001670	Coffea_canephora|Cc02_g16220	Eucalyptus_grandis|Eucgr.I01413	Glycine_max|Glyma.04G003800	Helianthus_annuus|110885578	Malania_oleifera|Maole_011835	Nelumbo_nucifera|NNU_23850	Oryza_sativa|LOC_Os09g36820	Populus_trichocarpa|Potri.009G134500	Solanum_lycopersicum|Solyc01g111550.2	Theobroma_cacao|Thecc1EG006631	Vitis_vinifera|GSVIVT01024030001
OG_11445	Aquilegia_coerulea|Aqcoe5G011700	Arabidopsis_thaliana|AT2G20330	Beta_vulgaris|104899313	Citrus_grandis|Cg5g033170	Coffea_canephora|Cc01_g17710	Eucalyptus_grandis|Eucgr.K01415	Glycine_max|Glyma.19G169500	Helianthus_annuus|110928982	Malania_oleifera|Maole_000394	Nelumbo_nucifera|NNU_10248	Oryza_sativa|LOC_Os10g32710	Populus_trichocarpa|Potri.014G193500	Solanum_lycopersicum|Solyc06g008110.2	Theobroma_cacao|Thecc1EG003879	Vitis_vinifera|GSVIVT01028442001
OG_11289	Aquilegia_coerulea|Aqcoe1G089200	Arabidopsis_thaliana|AT1G56350	Beta_vulgaris|104890401	Citrus_grandis|Cg2g032410	Coffea_canephora|Cc02_g34960	Eucalyptus_grandis|Eucgr.H03286	Glycine_max|Glyma.19G228600	Helianthus_annuus|110935600	Malania_oleifera|Maole_008210	Nelumbo_nucifera|NNU_13901	Oryza_sativa|LOC_Os03g19300	Populus_trichocarpa|Potri.013G009200	Solanum_lycopersicum|Solyc01g100420.2	Theobroma_cacao|Thecc1EG026757	Vitis_vinifera|GSVIVT01031232001
OG_11288	Aquilegia_coerulea|Aqcoe1G089100	Arabidopsis_thaliana|AT2G38000	Beta_vulgaris|104908325	Citrus_grandis|Cg6g006050	Coffea_canephora|Cc06_g01790	Eucalyptus_grandis|Eucgr.B02761	Glycine_max|Glyma.07G143100	Helianthus_annuus|110937932	Malania_oleifera|Maole_002621	Nelumbo_nucifera|NNU_03739	Oryza_sativa|LOC_Os05g25210	Populus_trichocarpa|Potri.006G095400	Solanum_lycopersicum|Solyc09g011880.2	Theobroma_cacao|Thecc1EG021782	Vitis_vinifera|GSVIVT01034026001
OG_11287	Aquilegia_coerulea|Aqcoe1G086700	Arabidopsis_thaliana|AT2G38025	Beta_vulgaris|104893674	Citrus_grandis|Cg6g006120	Coffea_canephora|Cc06_g01730	Eucalyptus_grandis|Eucgr.B02768	Glycine_max|Glyma.03G076600	Helianthus_annuus|110898824	Malania_oleifera|Maole_002610	Nelumbo_nucifera|NNU_23573	Oryza_sativa|LOC_Os03g15930	Populus_trichocarpa|Potri.016G110400	Solanum_lycopersicum|Solyc09g013090.2	Theobroma_cacao|Thecc1EG021772	Vitis_vinifera|GSVIVT01034018001
OG_11286	Aquilegia_coerulea|Aqcoe1G067700	Arabidopsis_thaliana|AT3G43610	Beta_vulgaris|104899898	Citrus_grandis|Cg8g011300	Coffea_canephora|Cc00_g06190	Eucalyptus_grandis|Eucgr.B03795	Helianthus_annuus|110930751	Malania_oleifera|Maole_011056	Nelumbo_nucifera|NNU_21776	Oryza_sativa|LOC_Os04g47906	Populus_trichocarpa|Potri.009G153300	Solanum_lycopersicum|Solyc11g071570.1	Theobroma_cacao|Thecc1EG041157	Vitis_vinifera|GSVIVT01022379001	Glycine_max|Glyma.01G244400
OG_11285	Aquilegia_coerulea|Aqcoe1G063500	Arabidopsis_thaliana|AT3G03750	Beta_vulgaris|104893388	Citrus_grandis|Cg5g031700	Coffea_canephora|Cc06_g17270	Eucalyptus_grandis|Eucgr.A02133	Glycine_max|Glyma.20G160600	Helianthus_annuus|110891124	Malania_oleifera|Maole_018214	Nelumbo_nucifera|NNU_25403	Oryza_sativa|LOC_Os01g56540	Populus_trichocarpa|Potri.013G064600	Solanum_lycopersicum|Solyc01g068370.2	Theobroma_cacao|Thecc1EG025848	Vitis_vinifera|GSVIVT01029980001
OG_11284	Aquilegia_coerulea|Aqcoe1G054600	Arabidopsis_thaliana|AT5G01110	Beta_vulgaris|104890078	Citrus_grandis|Cg2g004900	Coffea_canephora|Cc01_g05470	Eucalyptus_grandis|Eucgr.C02447	Glycine_max|Glyma.14G034400	Helianthus_annuus|110865798	Malania_oleifera|Maole_015219	Nelumbo_nucifera|NNU_19741	Oryza_sativa|LOC_Os03g06910	Populus_trichocarpa|Potri.001G276500	Theobroma_cacao|Thecc1EG040943	Vitis_vinifera|GSVIVT01037263001	Solanum_lycopersicum|Solyc02g088140.1
OG_11283	Aquilegia_coerulea|Aqcoe1G044700	Arabidopsis_thaliana|AT5G16610	Beta_vulgaris|104887230	Citrus_grandis|Cg6g018190	Coffea_canephora|Cc07_g13380	Eucalyptus_grandis|Eucgr.F02863	Glycine_max|Glyma.14G214400	Helianthus_annuus|110911913	Malania_oleifera|Maole_008507	Nelumbo_nucifera|NNU_20679	Oryza_sativa|LOC_Os03g12120	Populus_trichocarpa|Potri.017G130400	Solanum_lycopersicum|Solyc11g011060.1	Theobroma_cacao|Thecc1EG019118	Vitis_vinifera|GSVIVT01030704001
OG_11447	Aquilegia_coerulea|Aqcoe5G021100	Arabidopsis_thaliana|AT3G23400	Beta_vulgaris|104887912	Citrus_grandis|Cg9g008910	Coffea_canephora|Cc03_g05780	Eucalyptus_grandis|Eucgr.H00144	Glycine_max|Glyma.20G207100	Helianthus_annuus|110908513	Malania_oleifera|Maole_001966	Nelumbo_nucifera|NNU_10345	Oryza_sativa|LOC_Os11g38260	Populus_trichocarpa|Potri.008G169100	Solanum_lycopersicum|Solyc09g090330.2	Theobroma_cacao|Thecc1EG020932	Vitis_vinifera|GSVIVT01027851001
OG_11281	Aquilegia_coerulea|Aqcoe1G037700	Arabidopsis_thaliana|AT2G41760	Beta_vulgaris|104889357	Citrus_grandis|Cg9g021250	Coffea_canephora|Cc06_g17570	Eucalyptus_grandis|Eucgr.A02346	Glycine_max|Glyma.10G097900	Helianthus_annuus|110912561	Malania_oleifera|Maole_015012	Nelumbo_nucifera|NNU_22858	Oryza_sativa|LOC_Os05g32190	Populus_trichocarpa|Potri.006G051500	Solanum_lycopersicum|Solyc04g015760.2	Theobroma_cacao|Thecc1EG024634	Vitis_vinifera|GSVIVT01033260001
OG_11280	Aquilegia_coerulea|Aqcoe1G029500	Arabidopsis_thaliana|AT1G50000	Beta_vulgaris|104904850	Citrus_grandis|Cg8g002720	Coffea_canephora|Cc00_g17990	Eucalyptus_grandis|Eucgr.I02493	Glycine_max|Glyma.20G135600	Helianthus_annuus|110929436	Malania_oleifera|Maole_012921	Nelumbo_nucifera|NNU_13802	Oryza_sativa|LOC_Os03g51984	Populus_trichocarpa|Potri.001G290100	Solanum_lycopersicum|Solyc01g106880.2	Theobroma_cacao|Thecc1EG007256	Vitis_vinifera|GSVIVT01037056001
OG_11446	Aquilegia_coerulea|Aqcoe5G014600	Arabidopsis_thaliana|AT1G05310	Beta_vulgaris|104900933	Citrus_grandis|Cg6g012080	Coffea_canephora|Cc02_g37490	Eucalyptus_grandis|Eucgr.H04905	Glycine_max|Glyma.19G145700	Helianthus_annuus|110894439	Malania_oleifera|Maole_008415	Nelumbo_nucifera|NNU_00715	Oryza_sativa|LOC_Os08g10604	Populus_trichocarpa|Potri.016G017700	Solanum_lycopersicum|Solyc07g043240.2	Theobroma_cacao|Thecc1EG002054	Vitis_vinifera|GSVIVT01015852001
OG_11441	Aquilegia_coerulea|Aqcoe4G263300	Arabidopsis_thaliana|AT5G58200	Beta_vulgaris|104901810	Citrus_grandis|Cg4g024350	Coffea_canephora|Cc06_g15390	Eucalyptus_grandis|Eucgr.C00382	Glycine_max|Glyma.13G155700	Helianthus_annuus|110886651	Malania_oleifera|Maole_004021	Nelumbo_nucifera|NNU_12149	Oryza_sativa|LOC_Os06g08390	Populus_trichocarpa|Potri.006G188200	Solanum_lycopersicum|Solyc07g005120.2	Theobroma_cacao|Thecc1EG037100	Vitis_vinifera|GSVIVT01001075001
OG_11562	Aquilegia_coerulea|Aqcoe7G269300	Arabidopsis_thaliana|AT3G52260	Beta_vulgaris|104886821	Citrus_grandis|Cg7g006310	Coffea_canephora|Cc02_g11450	Eucalyptus_grandis|Eucgr.G02814	Glycine_max|Glyma.20G178400	Helianthus_annuus|110872514	Malania_oleifera|Maole_008344	Nelumbo_nucifera|NNU_12497	Oryza_sativa|LOC_Os03g17920	Populus_trichocarpa|Potri.008G042000	Solanum_lycopersicum|Solyc02g062520.2	Theobroma_cacao|Thecc1EG046955	Vitis_vinifera|GSVIVT01016310001
OG_11328	Aquilegia_coerulea|Aqcoe2G005200	Arabidopsis_thaliana|AT3G58530	Beta_vulgaris|104906739	Citrus_grandis|Cg6g013280	Coffea_canephora|Cc06_g15630	Eucalyptus_grandis|Eucgr.K01865	Glycine_max|Glyma.09G105500	Helianthus_annuus|110885553	Malania_oleifera|Maole_013704	Nelumbo_nucifera|NNU_01807	Oryza_sativa|LOC_Os02g17990	Populus_trichocarpa|Potri.006G195800	Solanum_lycopersicum|Solyc06g005380.2	Theobroma_cacao|Thecc1EG025000	Vitis_vinifera|GSVIVT01033441001
OG_11451	Aquilegia_coerulea|Aqcoe5G082500	Arabidopsis_thaliana|AT3G05410	Beta_vulgaris|104890818	Citrus_grandis|Cg2g031430	Coffea_canephora|Cc02_g31060	Eucalyptus_grandis|Eucgr.B01933	Glycine_max|Glyma.10G153100	Helianthus_annuus|110890454	Malania_oleifera|Maole_014404	Nelumbo_nucifera|NNU_14113	Oryza_sativa|LOC_Os01g70820	Populus_trichocarpa|Potri.005G027100	Solanum_lycopersicum|Solyc11g008480.1	Theobroma_cacao|Thecc1EG026633	Vitis_vinifera|GSVIVT01031113001
OG_11443	Aquilegia_coerulea|Aqcoe5G004400	Arabidopsis_thaliana|AT3G25410	Beta_vulgaris|104894429	Citrus_grandis|Cg2g028020	Coffea_canephora|Cc01_g16100	Eucalyptus_grandis|Eucgr.K02087	Glycine_max|Glyma.08G344000	Helianthus_annuus|110873487	Malania_oleifera|Maole_013623	Nelumbo_nucifera|NNU_23186	Oryza_sativa|LOC_Os02g27490	Populus_trichocarpa|Potri.014G178000	Solanum_lycopersicum|Solyc09g055940.2	Theobroma_cacao|Thecc1EG002666	Vitis_vinifera|GSVIVT01003813001
OG_11320	Aquilegia_coerulea|Aqcoe1G441300	Arabidopsis_thaliana|AT2G25100	Beta_vulgaris|104884822	Citrus_grandis|Cg5g015110	Coffea_canephora|Cc02_g09610	Eucalyptus_grandis|Eucgr.G02689	Glycine_max|Glyma.10G278500	Helianthus_annuus|110890667	Malania_oleifera|Maole_008565	Nelumbo_nucifera|NNU_25436	Oryza_sativa|LOC_Os11g05570	Populus_trichocarpa|Potri.008G019800	Solanum_lycopersicum|Solyc11g006860.1	Theobroma_cacao|Thecc1EG044005	Vitis_vinifera|GSVIVT01010722001
OG_11321	Aquilegia_coerulea|Aqcoe1G457000	Arabidopsis_thaliana|AT2G39690	Beta_vulgaris|104904194	Citrus_grandis|Cg7g000110	Coffea_canephora|Cc02_g07740	Eucalyptus_grandis|Eucgr.G02936	Glycine_max|Glyma.14G068300	Helianthus_annuus|110918179	Malania_oleifera|Maole_020583	Nelumbo_nucifera|NNU_18779	Oryza_sativa|LOC_Os01g05480	Populus_trichocarpa|Potri.010G202900	Solanum_lycopersicum|Solyc06g008560.1	Theobroma_cacao|Thecc1EG042749	Vitis_vinifera|GSVIVT01016532001
OG_11322	Aquilegia_coerulea|Aqcoe1G462700	Arabidopsis_thaliana|AT3G09430	Beta_vulgaris|104898780	Citrus_grandis|Cg6g004520	Coffea_canephora|Cc06_g02710	Glycine_max|Glyma.08G358600	Helianthus_annuus|110937945	Malania_oleifera|Maole_010399	Nelumbo_nucifera|NNU_12278	Populus_trichocarpa|Potri.006G084500	Solanum_lycopersicum|Solyc09g010710.2	Theobroma_cacao|Thecc1EG021949	Vitis_vinifera|GSVIVT01034185001	Oryza_sativa|LOC_Os07g49510	Eucalyptus_grandis|Eucgr.K03142
OG_11323	Aquilegia_coerulea|Aqcoe1G472200	Arabidopsis_thaliana|AT5G59770	Beta_vulgaris|104900172	Citrus_grandis|Cg8g021700	Coffea_canephora|Cc01_g12270	Eucalyptus_grandis|Eucgr.B02402	Glycine_max|Glyma.11G143000	Helianthus_annuus|110865262	Malania_oleifera|Maole_017138	Nelumbo_nucifera|NNU_12343	Oryza_sativa|LOC_Os05g38590	Populus_trichocarpa|Potri.001G235400	Solanum_lycopersicum|Solyc11g073130.1	Theobroma_cacao|Thecc1EG041905	Vitis_vinifera|GSVIVT01025036001
OG_11324	Aquilegia_coerulea|Aqcoe1G484200	Arabidopsis_thaliana|AT4G10090	Beta_vulgaris|104906087	Citrus_grandis|Cg7g005790	Coffea_canephora|Cc09_g02320	Eucalyptus_grandis|Eucgr.G02786	Glycine_max|Glyma.08G340700	Helianthus_annuus|110872495	Malania_oleifera|Maole_017262	Nelumbo_nucifera|NNU_12428	Oryza_sativa|LOC_Os03g17560	Populus_trichocarpa|Potri.008G046400	Solanum_lycopersicum|Solyc12g009500.1	Theobroma_cacao|Thecc1EG043037	Vitis_vinifera|GSVIVT01032643001
OG_11325	Aquilegia_coerulea|Aqcoe1G489300	Arabidopsis_thaliana|AT3G09660	Beta_vulgaris|104884306	Citrus_grandis|Cg6g002730	Coffea_canephora|Cc06_g03540	Eucalyptus_grandis|Eucgr.A01177	Glycine_max|Glyma.19G178600	Helianthus_annuus|110898311	Malania_oleifera|Maole_006965	Nelumbo_nucifera|NNU_12456	Oryza_sativa|LOC_Os05g38850	Populus_trichocarpa|Potri.006G131900	Solanum_lycopersicum|Solyc09g007330.2	Theobroma_cacao|Thecc1EG022086	Vitis_vinifera|GSVIVT01025535001
OG_11326	Aquilegia_coerulea|Aqcoe1G501400	Arabidopsis_thaliana|AT5G05200	Beta_vulgaris|104887152	Citrus_grandis|Cg7g003950	Coffea_canephora|Cc02_g05200	Eucalyptus_grandis|Eucgr.G03148	Glycine_max|Glyma.14G186700	Helianthus_annuus|110904956	Malania_oleifera|Maole_016256	Nelumbo_nucifera|NNU_09229	Oryza_sativa|LOC_Os07g12530	Populus_trichocarpa|Potri.019G061300	Solanum_lycopersicum|Solyc03g095620.2	Theobroma_cacao|Thecc1EG045565	Vitis_vinifera|GSVIVT01032656001
OG_11327	Aquilegia_coerulea|Aqcoe1G503000	Arabidopsis_thaliana|AT2G40760	Beta_vulgaris|104887160	Citrus_grandis|Cg7g003900	Coffea_canephora|Cc02_g05260	Eucalyptus_grandis|Eucgr.G03146	Glycine_max|Glyma.02G218900	Helianthus_annuus|110912771	Malania_oleifera|Maole_016259	Nelumbo_nucifera|NNU_12201	Oryza_sativa|LOC_Os05g25780	Populus_trichocarpa|Potri.019G059400	Solanum_lycopersicum|Solyc03g095760.2	Theobroma_cacao|Thecc1EG045558	Vitis_vinifera|GSVIVT01032660001
OG_11438	Aquilegia_coerulea|Aqcoe4G073100	Arabidopsis_thaliana|AT3G15110	Beta_vulgaris|104891464	Citrus_grandis|Cg4g010360	Coffea_canephora|Cc05_g11610	Eucalyptus_grandis|Eucgr.F01178	Glycine_max|Glyma.12G227200	Helianthus_annuus|110885701	Malania_oleifera|Maole_020365	Nelumbo_nucifera|NNU_11227	Oryza_sativa|LOC_Os02g20490	Populus_trichocarpa|Potri.011G097800	Solanum_lycopersicum|Solyc10g007120.2	Theobroma_cacao|Thecc1EG031652	Vitis_vinifera|GSVIVT01014263001
OG_11439	Aquilegia_coerulea|Aqcoe4G090800	Arabidopsis_thaliana|AT3G15200	Beta_vulgaris|104893809	Citrus_grandis|Cg4g010170	Coffea_canephora|Cc05_g11750	Eucalyptus_grandis|Eucgr.F01165	Glycine_max|Glyma.13G273600	Helianthus_annuus|110929257	Malania_oleifera|Maole_021856	Nelumbo_nucifera|NNU_11177	Oryza_sativa|LOC_Os01g05860	Populus_trichocarpa|Potri.011G115500	Solanum_lycopersicum|Solyc12g014000.1	Theobroma_cacao|Thecc1EG031610	Vitis_vinifera|GSVIVT01014289001
OG_11532	Aquilegia_coerulea|Aqcoe6G326200	Arabidopsis_thaliana|AT1G76570	Beta_vulgaris|104899293	Citrus_grandis|Cg9g026860	Coffea_canephora|Cc10_g00140	Eucalyptus_grandis|Eucgr.F01826	Glycine_max|Glyma.17G262400	Helianthus_annuus|110907994	Malania_oleifera|Maole_001379	Nelumbo_nucifera|NNU_15256	Oryza_sativa|LOC_Os09g12540	Populus_trichocarpa|Potri.005G258600	Solanum_lycopersicum|Solyc04g082920.2	Theobroma_cacao|Thecc1EG024723	Vitis_vinifera|GSVIVT01013450001
OG_11535	Aquilegia_coerulea|Aqcoe7G050700	Arabidopsis_thaliana|AT1G11880	Beta_vulgaris|104889876	Citrus_grandis|Cg2g000980	Coffea_canephora|Cc00_g18210	Eucalyptus_grandis|Eucgr.F02225	Glycine_max|Glyma.07G221600	Helianthus_annuus|110868467	Malania_oleifera|Maole_009024	Nelumbo_nucifera|NNU_06706	Oryza_sativa|LOC_Os12g31480	Populus_trichocarpa|Potri.003G216900	Solanum_lycopersicum|Solyc01g006000.2	Theobroma_cacao|Thecc1EG040227	Vitis_vinifera|GSVIVT01025407001
OG_11534	Aquilegia_coerulea|Aqcoe7G014100	Arabidopsis_thaliana|AT4G01040	Beta_vulgaris|104886317	Citrus_grandis|Cg5g040880	Coffea_canephora|Cc02_g39160	Eucalyptus_grandis|Eucgr.E00067	Glycine_max|Glyma.03G256800	Helianthus_annuus|110891474	Malania_oleifera|Maole_010322	Nelumbo_nucifera|NNU_02496	Oryza_sativa|LOC_Os01g43220	Populus_trichocarpa|Potri.014G096700	Solanum_lycopersicum|Solyc05g050320.2	Theobroma_cacao|Thecc1EG005174	Vitis_vinifera|GSVIVT01027076001
OG_11537	Aquilegia_coerulea|Aqcoe7G052100	Arabidopsis_thaliana|AT5G51880	Beta_vulgaris|104906402	Citrus_grandis|Cg9g026070	Coffea_canephora|Cc02_g03560	Eucalyptus_grandis|Eucgr.A02845	Glycine_max|Glyma.10G240400	Helianthus_annuus|110905066	Malania_oleifera|Maole_016725	Nelumbo_nucifera|NNU_08834	Oryza_sativa|LOC_Os03g02730	Populus_trichocarpa|Potri.015G135300	Solanum_lycopersicum|Solyc03g006820.2	Theobroma_cacao|Thecc1EG015052	Vitis_vinifera|GSVIVT01018444001
OG_11509	Aquilegia_coerulea|Aqcoe6G027600	Arabidopsis_thaliana|AT4G33480	Beta_vulgaris|104890559	Citrus_grandis|Cg1g024340	Coffea_canephora|Cc02_g33920	Eucalyptus_grandis|Eucgr.I00111	Glycine_max|Glyma.05G194700	Helianthus_annuus|110910582	Malania_oleifera|Maole_001211	Nelumbo_nucifera|NNU_02632	Oryza_sativa|LOC_Os04g59570	Populus_trichocarpa|Potri.007G099900	Solanum_lycopersicum|Solyc04g015480.2	Theobroma_cacao|Thecc1EG001583	Vitis_vinifera|GSVIVT01022337001
OG_11539	Aquilegia_coerulea|Aqcoe7G073100	Arabidopsis_thaliana|AT2G45270	Beta_vulgaris|104905385	Citrus_grandis|Cg5g043450	Coffea_canephora|Cc02_g24090	Eucalyptus_grandis|Eucgr.E01449	Glycine_max|Glyma.03G027900	Helianthus_annuus|110916068	Malania_oleifera|Maole_018848	Nelumbo_nucifera|NNU_18215	Oryza_sativa|LOC_Os12g29990	Populus_trichocarpa|Potri.014G067800	Solanum_lycopersicum|Solyc05g050940.2	Theobroma_cacao|Thecc1EG005535	Vitis_vinifera|GSVIVT01027664001
OG_11431	Aquilegia_coerulea|Aqcoe3G425600	Arabidopsis_thaliana|AT1G09290	Beta_vulgaris|104895283	Citrus_grandis|Cg1g011510	Coffea_canephora|Cc11_g04970	Eucalyptus_grandis|Eucgr.G02045	Glycine_max|Glyma.20G108700	Helianthus_annuus|110872875	Malania_oleifera|Maole_006592	Nelumbo_nucifera|NNU_03252	Oryza_sativa|LOC_Os02g45090	Populus_trichocarpa|Potri.010G099500	Solanum_lycopersicum|Solyc01g020240.2	Theobroma_cacao|Thecc1EG011165	Vitis_vinifera|GSVIVT01000604001
OG_11432	Aquilegia_coerulea|Aqcoe3G428700	Arabidopsis_thaliana|AT5G43680	Beta_vulgaris|104894587	Citrus_grandis|Cg9g006790	Coffea_canephora|Cc01_g08030	Eucalyptus_grandis|Eucgr.G02606	Glycine_max|Glyma.10G031500	Helianthus_annuus|110909291	Malania_oleifera|Maole_021914	Nelumbo_nucifera|NNU_14292	Oryza_sativa|LOC_Os11g34950	Populus_trichocarpa|Potri.002G045500	Solanum_lycopersicum|Solyc04g080950.2	Theobroma_cacao|Thecc1EG020776	Vitis_vinifera|GSVIVT01018102001
OG_11433	Aquilegia_coerulea|Aqcoe3G437700	Arabidopsis_thaliana|AT3G17670	Beta_vulgaris|104901421	Citrus_grandis|Cg5g020310	Coffea_canephora|Cc00_g18760	Eucalyptus_grandis|Eucgr.H00620	Glycine_max|Glyma.05G249000	Helianthus_annuus|110899092	Malania_oleifera|Maole_020284	Nelumbo_nucifera|NNU_00868	Oryza_sativa|LOC_Os04g57780	Populus_trichocarpa|Potri.015G029700	Solanum_lycopersicum|Solyc03g098440.2	Theobroma_cacao|Thecc1EG013603	Vitis_vinifera|GSVIVT01029370001
OG_11434	Aquilegia_coerulea|Aqcoe4G000300	Arabidopsis_thaliana|AT2G34640	Beta_vulgaris|104899145	Citrus_grandis|Cg2g039680	Coffea_canephora|Cc09_g08730	Eucalyptus_grandis|Eucgr.D00262	Glycine_max|Glyma.13G221300	Helianthus_annuus|110885597	Malania_oleifera|Maole_017410	Nelumbo_nucifera|NNU_23129	Oryza_sativa|LOC_Os01g56350	Populus_trichocarpa|Potri.001G358400	Solanum_lycopersicum|Solyc02g070390.2	Theobroma_cacao|Thecc1EG029408	Vitis_vinifera|GSVIVT01021555001
OG_11435	Aquilegia_coerulea|Aqcoe4G004100	Arabidopsis_thaliana|AT1G16650	Beta_vulgaris|104883368	Citrus_grandis|Cg5g017580	Coffea_canephora|Cc05_g15970	Eucalyptus_grandis|Eucgr.F01450	Glycine_max|Glyma.08G173200	Helianthus_annuus|110942184	Malania_oleifera|Maole_015132	Nelumbo_nucifera|NNU_23002	Oryza_sativa|LOC_Os12g41670	Populus_trichocarpa|Potri.007G065300	Solanum_lycopersicum|Solyc07g066340.2	Theobroma_cacao|Thecc1EG032475	Vitis_vinifera|GSVIVT01020477001
OG_11436	Aquilegia_coerulea|Aqcoe4G015400	Arabidopsis_thaliana|AT1G53670	Beta_vulgaris|104907498	Citrus_grandis|Cg5g016420	Coffea_canephora|Cc05_g10560	Eucalyptus_grandis|Eucgr.F01375	Glycine_max|Glyma.08G236000	Helianthus_annuus|110912922	Malania_oleifera|Maole_014856	Nelumbo_nucifera|NNU_08550	Oryza_sativa|LOC_Os06g27760	Populus_trichocarpa|Potri.011G114300	Solanum_lycopersicum|Solyc07g062060.2	Theobroma_cacao|Thecc1EG032361	Vitis_vinifera|GSVIVT01014075001
OG_11437	Aquilegia_coerulea|Aqcoe4G053000	Arabidopsis_thaliana|AT2G34090	Beta_vulgaris|104900566	Citrus_grandis|Cg2g043230	Coffea_canephora|Cc02_g14710	Eucalyptus_grandis|Eucgr.D00512	Glycine_max|Glyma.13G230500	Helianthus_annuus|110898109	Malania_oleifera|Maole_011475	Nelumbo_nucifera|NNU_00258	Oryza_sativa|LOC_Os01g42800	Populus_trichocarpa|Potri.011G065000	Solanum_lycopersicum|Solyc02g076950.2	Theobroma_cacao|Thecc1EG029716	Vitis_vinifera|GSVIVT01021196001
OG_11442	Aquilegia_coerulea|Aqcoe5G001800	Arabidopsis_thaliana|AT3G13490	Beta_vulgaris|104889835	Citrus_grandis|Cg2g000380	Coffea_canephora|Cc01_g00140	Eucalyptus_grandis|Eucgr.J01764	Glycine_max|Glyma.03G109000	Helianthus_annuus|110898738	Malania_oleifera|Maole_012656	Nelumbo_nucifera|NNU_23610	Oryza_sativa|LOC_Os02g41470	Populus_trichocarpa|Potri.003G221600	Solanum_lycopersicum|Solyc01g005540.2	Theobroma_cacao|Thecc1EG017518	Vitis_vinifera|GSVIVT01025473001
OG_11547	Aquilegia_coerulea|Aqcoe7G101000	Arabidopsis_thaliana|AT1G72320	Beta_vulgaris|104899676	Citrus_grandis|Cg1g013260	Coffea_canephora|Cc04_g00670	Eucalyptus_grandis|Eucgr.J02595	Glycine_max|Glyma.03G263200	Helianthus_annuus|110886427	Malania_oleifera|Maole_001480	Nelumbo_nucifera|NNU_09227	Oryza_sativa|LOC_Os10g25110	Populus_trichocarpa|Potri.003G073000	Solanum_lycopersicum|Solyc03g123640.2	Theobroma_cacao|Thecc1EG029253	Vitis_vinifera|GSVIVT01016664001
OG_11541	Aquilegia_coerulea|Aqcoe7G075100	Arabidopsis_thaliana|AT1G62780	Beta_vulgaris|104892071	Citrus_grandis|Cg5g008790	Coffea_canephora|Cc08_g13070	Eucalyptus_grandis|Eucgr.D02017	Glycine_max|Glyma.11G030400	Helianthus_annuus|110921180	Malania_oleifera|Maole_016095	Nelumbo_nucifera|NNU_14571	Oryza_sativa|LOC_Os04g01540	Populus_trichocarpa|Potri.001G119100	Solanum_lycopersicum|Solyc08g079240.2	Theobroma_cacao|Thecc1EG016050	Vitis_vinifera|GSVIVT01006029001
OG_11563	Aquilegia_coerulea|Aqcoe7G270900	Arabidopsis_thaliana|AT5G27290	Beta_vulgaris|104891035	Citrus_grandis|Cg2g030570	Coffea_canephora|Cc02_g32800	Eucalyptus_grandis|Eucgr.H04431	Glycine_max|Glyma.03G241900	Helianthus_annuus|110916642	Malania_oleifera|Maole_009987	Nelumbo_nucifera|NNU_01007	Oryza_sativa|LOC_Os01g28540	Populus_trichocarpa|Potri.013G029000	Theobroma_cacao|Thecc1EG026494	Vitis_vinifera|GSVIVT01022011001	Solanum_lycopersicum|Solyc02g090020.2
OG_11497	Aquilegia_coerulea|Aqcoe5G434100	Arabidopsis_thaliana|AT4G00590	Beta_vulgaris|104888590	Citrus_grandis|Cg5g042390	Coffea_canephora|Cc02_g37600	Eucalyptus_grandis|Eucgr.D02267	Glycine_max|Glyma.03G096900	Helianthus_annuus|110916834	Malania_oleifera|Maole_000977	Nelumbo_nucifera|NNU_07686	Oryza_sativa|LOC_Os04g58600	Populus_trichocarpa|Potri.014G080600	Solanum_lycopersicum|Solyc05g048770.2	Theobroma_cacao|Thecc1EG005380	Vitis_vinifera|GSVIVT01026844001
OG_11579	Aquilegia_coerulea|Aqcoe7G423400	Arabidopsis_thaliana|AT3G14120	Beta_vulgaris|104899723	Citrus_grandis|Cg1g010880	Coffea_canephora|Cc04_g01040	Eucalyptus_grandis|Eucgr.K02038	Glycine_max|Glyma.07G042000	Helianthus_annuus|110880298	Malania_oleifera|Maole_014151	Nelumbo_nucifera|NNU_11747	Oryza_sativa|LOC_Os11g42420	Populus_trichocarpa|Potri.001G165900	Solanum_lycopersicum|Solyc12g049410.1	Theobroma_cacao|Thecc1EG029188	Vitis_vinifera|GSVIVT01016717001
OG_11494	Aquilegia_coerulea|Aqcoe5G418300	Arabidopsis_thaliana|AT4G16510	Beta_vulgaris|104907822	Citrus_grandis|Cg5g008380	Coffea_canephora|Cc08_g12700	Eucalyptus_grandis|Eucgr.E00435	Glycine_max|Glyma.05G058200	Helianthus_annuus|110930646	Malania_oleifera|Maole_003192	Nelumbo_nucifera|NNU_14522	Oryza_sativa|LOC_Os02g44330	Populus_trichocarpa|Potri.003G111100	Solanum_lycopersicum|Solyc08g007410.2	Theobroma_cacao|Thecc1EG015994	Vitis_vinifera|GSVIVT01001305001
OG_11457	Aquilegia_coerulea|Aqcoe5G114100	Arabidopsis_thaliana|AT4G38225	Beta_vulgaris|104904079	Citrus_grandis|Cg8g000230	Coffea_canephora|Cc09_g10870	Eucalyptus_grandis|Eucgr.H04994	Glycine_max|Glyma.10G244200	Helianthus_annuus|110918064	Malania_oleifera|Maole_012157	Nelumbo_nucifera|NNU_24044	Oryza_sativa|LOC_Os03g03670	Populus_trichocarpa|Potri.004G207400	Solanum_lycopersicum|Solyc10g074580.1	Theobroma_cacao|Thecc1EG007582	Vitis_vinifera|GSVIVT01023865001
OG_11339	Aquilegia_coerulea|Aqcoe2G093400	Arabidopsis_thaliana|AT3G08920	Beta_vulgaris|104893018	Citrus_grandis|Cg6g006960	Coffea_canephora|Cc06_g01310	Eucalyptus_grandis|Eucgr.K02980	Glycine_max|Glyma.01G121700	Helianthus_annuus|110864582	Malania_oleifera|Maole_009376	Nelumbo_nucifera|NNU_12589	Oryza_sativa|LOC_Os03g18020	Populus_trichocarpa|Potri.006G100600	Solanum_lycopersicum|Solyc10g076700.1	Theobroma_cacao|Thecc1EG021692	Vitis_vinifera|GSVIVT01011156001
OG_11338	Aquilegia_coerulea|Aqcoe2G083800	Arabidopsis_thaliana|AT2G30170	Beta_vulgaris|104900218	Citrus_grandis|Cg8g024740	Coffea_canephora|Cc01_g14790	Eucalyptus_grandis|Eucgr.J01861	Glycine_max|Glyma.18G057500	Helianthus_annuus|110939841	Malania_oleifera|Maole_004618	Nelumbo_nucifera|NNU_13036	Oryza_sativa|LOC_Os01g07090	Populus_trichocarpa|Potri.001G282500	Solanum_lycopersicum|Solyc06g007350.2	Theobroma_cacao|Thecc1EG042221	Vitis_vinifera|GSVIVT01024641001
OG_11449	Aquilegia_coerulea|Aqcoe5G055600	Arabidopsis_thaliana|AT1G54520	Beta_vulgaris|104890957	Citrus_grandis|Cg3g011690	Coffea_canephora|Cc02_g31610	Eucalyptus_grandis|Eucgr.H04386	Glycine_max|Glyma.19G242800	Helianthus_annuus|110885131	Malania_oleifera|Maole_014992	Nelumbo_nucifera|NNU_06712	Oryza_sativa|LOC_Os03g48920	Populus_trichocarpa|Potri.005G049500	Solanum_lycopersicum|Solyc01g097860.2	Theobroma_cacao|Thecc1EG026403	Vitis_vinifera|GSVIVT01021855001
OG_11501	Aquilegia_coerulea|Aqcoe5G461300	Arabidopsis_thaliana|AT3G05210	Beta_vulgaris|104907763	Citrus_grandis|Cg2g030760	Coffea_canephora|Cc02_g33730	Eucalyptus_grandis|Eucgr.H04470	Glycine_max|Glyma.10G156300	Helianthus_annuus|110910977	Malania_oleifera|Maole_010814	Nelumbo_nucifera|NNU_17813	Oryza_sativa|LOC_Os10g37490	Populus_trichocarpa|Potri.005G036700	Solanum_lycopersicum|Solyc03g115580.2	Theobroma_cacao|Thecc1EG026595	Vitis_vinifera|GSVIVT01000016001
OG_11333	Aquilegia_coerulea|Aqcoe2G045000	Arabidopsis_thaliana|AT2G03780	Beta_vulgaris|104896132	Citrus_grandis|Cg7g015850	Coffea_canephora|Cc11_g11570	Eucalyptus_grandis|Eucgr.G02422	Glycine_max|Glyma.11G011400	Helianthus_annuus|110894538	Malania_oleifera|Maole_012223	Nelumbo_nucifera|NNU_15583	Oryza_sativa|LOC_Os01g16100	Populus_trichocarpa|Potri.010G138300	Solanum_lycopersicum|Solyc04g005310.2	Theobroma_cacao|Thecc1EG011446	Vitis_vinifera|GSVIVT01010104001
OG_11332	Aquilegia_coerulea|Aqcoe2G037200	Arabidopsis_thaliana|AT3G57060	Beta_vulgaris|104889469	Citrus_grandis|Cg9g016490	Coffea_canephora|Cc06_g18890	Eucalyptus_grandis|Eucgr.A02262	Glycine_max|Glyma.02G157700	Helianthus_annuus|110865346	Malania_oleifera|Maole_022584	Nelumbo_nucifera|NNU_14183	Oryza_sativa|LOC_Os07g46540	Populus_trichocarpa|Potri.006G041500	Solanum_lycopersicum|Solyc10g079730.1	Theobroma_cacao|Thecc1EG024372	Vitis_vinifera|GSVIVT01033598001
OG_11331	Aquilegia_coerulea|Aqcoe2G013500	Arabidopsis_thaliana|AT3G57790	Beta_vulgaris|104889252	Citrus_grandis|Cg9g022340	Coffea_canephora|Cc06_g16430	Eucalyptus_grandis|Eucgr.K01816	Glycine_max|Glyma.19G143700	Helianthus_annuus|110866774	Malania_oleifera|Maole_011748	Nelumbo_nucifera|NNU_02848	Oryza_sativa|LOC_Os09g31270	Populus_trichocarpa|Potri.016G051200	Solanum_lycopersicum|Solyc03g051770.2	Theobroma_cacao|Thecc1EG024827	Vitis_vinifera|GSVIVT01033349001
OG_11330	Aquilegia_coerulea|Aqcoe2G010800	Arabidopsis_thaliana|AT3G12040	Beta_vulgaris|104889174	Citrus_grandis|Cg6g013090	Coffea_canephora|Cc06_g15700	Eucalyptus_grandis|Eucgr.K01848	Glycine_max|Glyma.19G149400	Helianthus_annuus|110867914	Malania_oleifera|Maole_013686	Nelumbo_nucifera|NNU_01759	Oryza_sativa|LOC_Os02g53430	Populus_trichocarpa|Potri.016G060000	Solanum_lycopersicum|Solyc10g080560.1	Theobroma_cacao|Thecc1EG024945	Vitis_vinifera|GSVIVT01033475001
OG_11337	Aquilegia_coerulea|Aqcoe2G075700	Arabidopsis_thaliana|AT3G13940	Beta_vulgaris|104899780	Citrus_grandis|Cg1g010120	Coffea_canephora|Cc04_g01610	Eucalyptus_grandis|Eucgr.F03167	Glycine_max|Glyma.15G165300	Helianthus_annuus|110886465	Malania_oleifera|Maole_021507	Nelumbo_nucifera|NNU_04997	Oryza_sativa|LOC_Os11g40090	Populus_trichocarpa|Potri.001G198600	Solanum_lycopersicum|Solyc06g053330.2	Theobroma_cacao|Thecc1EG015711	Vitis_vinifera|GSVIVT01016817001
OG_11336	Aquilegia_coerulea|Aqcoe2G068200	Arabidopsis_thaliana|AT3G52390	Beta_vulgaris|104893164	Citrus_grandis|Cg6g014000	Coffea_canephora|Cc06_g06690	Eucalyptus_grandis|Eucgr.A02573	Glycine_max|Glyma.19G200600	Helianthus_annuus|110898204	Malania_oleifera|Maole_020127	Nelumbo_nucifera|NNU_09761	Oryza_sativa|LOC_Os07g06440	Populus_trichocarpa|Potri.016G068400	Solanum_lycopersicum|Solyc06g007310.2	Theobroma_cacao|Thecc1EG022980	Vitis_vinifera|GSVIVT01022599001
OG_11335	Aquilegia_coerulea|Aqcoe2G059900	Arabidopsis_thaliana|AT5G19850	Beta_vulgaris|104889848	Citrus_grandis|Cg2g000540	Coffea_canephora|Cc03_g10030	Eucalyptus_grandis|Eucgr.B03607	Glycine_max|Glyma.18G000300	Helianthus_annuus|110890874	Malania_oleifera|Maole_012670	Nelumbo_nucifera|NNU_03009	Oryza_sativa|LOC_Os07g38830	Populus_trichocarpa|Potri.003G219700	Solanum_lycopersicum|Solyc12g098660.1	Theobroma_cacao|Thecc1EG040028	Vitis_vinifera|GSVIVT01025450001
OG_11334	Aquilegia_coerulea|Aqcoe2G048800	Arabidopsis_thaliana|AT2G26810	Beta_vulgaris|104890111	Citrus_grandis|Cg2g005270	Coffea_canephora|Cc01_g06320	Eucalyptus_grandis|Eucgr.J00675	Glycine_max|Glyma.08G154800	Helianthus_annuus|110895772	Malania_oleifera|Maole_020960	Nelumbo_nucifera|NNU_15628	Oryza_sativa|LOC_Os07g44730	Populus_trichocarpa|Potri.009G068400	Solanum_lycopersicum|Solyc11g065040.1	Theobroma_cacao|Thecc1EG040875	Vitis_vinifera|GSVIVT01037341001
OG_11544	Aquilegia_coerulea|Aqcoe7G082200	Arabidopsis_thaliana|AT4G00060	Beta_vulgaris|104905346	Citrus_grandis|Cg5g043770	Coffea_canephora|Cc02_g24460	Eucalyptus_grandis|Eucgr.D02494	Glycine_max|Glyma.03G032900	Helianthus_annuus|110931042	Malania_oleifera|Maole_015301	Nelumbo_nucifera|NNU_18296	Oryza_sativa|LOC_Os06g45800	Populus_trichocarpa|Potri.014G066000	Solanum_lycopersicum|Solyc01g090860.2	Theobroma_cacao|Thecc1EG005597	Vitis_vinifera|GSVIVT01018154001
OG_11545	Aquilegia_coerulea|Aqcoe7G082800	Arabidopsis_thaliana|AT4G02790	Beta_vulgaris|104905128	Citrus_grandis|Cg5g035490	Coffea_canephora|Cc03_g08130	Eucalyptus_grandis|Eucgr.K03362	Glycine_max|Glyma.19G156300	Helianthus_annuus|110937425	Malania_oleifera|Maole_019209	Nelumbo_nucifera|NNU_04809	Oryza_sativa|LOC_Os05g35540	Populus_trichocarpa|Potri.005G209900	Solanum_lycopersicum|Solyc06g084270.2	Theobroma_cacao|Thecc1EG004383	Vitis_vinifera|GSVIVT01011078001
OG_11429	Aquilegia_coerulea|Aqcoe3G420100	Arabidopsis_thaliana|AT1G68080	Beta_vulgaris|104896320	Citrus_grandis|Cg2g028870	Coffea_canephora|Cc11_g05840	Eucalyptus_grandis|Eucgr.B02658	Glycine_max|Glyma.08G093700	Helianthus_annuus|110922312	Malania_oleifera|Maole_006546	Nelumbo_nucifera|NNU_14877	Oryza_sativa|LOC_Os03g13550	Populus_trichocarpa|Potri.008G139000	Solanum_lycopersicum|Solyc01g005100.2	Theobroma_cacao|Thecc1EG011233	Vitis_vinifera|GSVIVT01011600001
OG_11428	Aquilegia_coerulea|Aqcoe3G400500	Arabidopsis_thaliana|AT3G02280	Beta_vulgaris|104905863	Citrus_grandis|Cg3g016440	Coffea_canephora|Cc07_g08880	Eucalyptus_grandis|Eucgr.J01497	Glycine_max|Glyma.18G297800	Helianthus_annuus|110895448	Malania_oleifera|Maole_008034	Nelumbo_nucifera|NNU_07660	Oryza_sativa|LOC_Os01g53250	Populus_trichocarpa|Potri.004G101100	Solanum_lycopersicum|Solyc02g085820.2	Theobroma_cacao|Thecc1EG041083	Vitis_vinifera|GSVIVT01031054001
OG_11540	Aquilegia_coerulea|Aqcoe7G073500	Arabidopsis_thaliana|AT5G51545	Beta_vulgaris|104888670	Citrus_grandis|Cg9g025370	Coffea_canephora|Cc02_g04040	Eucalyptus_grandis|Eucgr.A02878	Glycine_max|Glyma.09G232600	Helianthus_annuus|110872839	Malania_oleifera|Maole_002224	Nelumbo_nucifera|NNU_06689	Populus_trichocarpa|Potri.015G129600	Solanum_lycopersicum|Solyc03g083570.2	Theobroma_cacao|Thecc1EG014960	Vitis_vinifera|GSVIVT01018558001	Oryza_sativa|LOC_Os02g03250
OG_11490	Aquilegia_coerulea|Aqcoe5G377200	Arabidopsis_thaliana|AT1G67700	Beta_vulgaris|104903638	Citrus_grandis|Cg7g017780	Coffea_canephora|Cc11_g16390	Eucalyptus_grandis|Eucgr.H04690	Glycine_max|Glyma.11G246700	Helianthus_annuus|110871564	Malania_oleifera|Maole_007960	Nelumbo_nucifera|NNU_22071	Oryza_sativa|LOC_Os02g38820	Populus_trichocarpa|Potri.010G053600	Solanum_lycopersicum|Solyc05g014310.2	Theobroma_cacao|Thecc1EG010707	Vitis_vinifera|GSVIVT01010306001
OG_11542	Aquilegia_coerulea|Aqcoe7G075600	Arabidopsis_thaliana|AT1G02020	Beta_vulgaris|104905380	Citrus_grandis|Cg5g043490	Coffea_canephora|Cc02_g24120	Eucalyptus_grandis|Eucgr.D02468	Glycine_max|Glyma.03G028100	Helianthus_annuus|110931103	Malania_oleifera|Maole_009804	Nelumbo_nucifera|NNU_14565	Oryza_sativa|LOC_Os10g11340	Populus_trichocarpa|Potri.002G146100	Solanum_lycopersicum|Solyc01g091130.2	Theobroma_cacao|Thecc1EG036207	Vitis_vinifera|GSVIVT01027661001
OG_11543	Aquilegia_coerulea|Aqcoe7G081300	Arabidopsis_thaliana|AT1G12244	Beta_vulgaris|104905348	Citrus_grandis|Cg5g043780	Coffea_canephora|Cc02_g24450	Eucalyptus_grandis|Eucgr.H00160	Glycine_max|Glyma.03G033200	Helianthus_annuus|110896065	Malania_oleifera|Maole_015299	Nelumbo_nucifera|NNU_15074	Oryza_sativa|LOC_Os10g40650	Populus_trichocarpa|Potri.004G225600	Solanum_lycopersicum|Solyc01g090880.2	Theobroma_cacao|Thecc1EG005598	Vitis_vinifera|GSVIVT01018156001
OG_11423	Aquilegia_coerulea|Aqcoe3G346100	Arabidopsis_thaliana|AT1G26760	Beta_vulgaris|104897875	Citrus_grandis|Cg7g021400	Coffea_canephora|Cc11_g12730	Eucalyptus_grandis|Eucgr.B03207	Glycine_max|Glyma.07G229200	Helianthus_annuus|110871837	Malania_oleifera|Maole_005256	Nelumbo_nucifera|NNU_07310	Oryza_sativa|LOC_Os03g07260	Populus_trichocarpa|Potri.008G089500	Solanum_lycopersicum|Solyc05g007760.1	Theobroma_cacao|Thecc1EG011667	Vitis_vinifera|GSVIVT01012615001
OG_11422	Aquilegia_coerulea|Aqcoe3G337100	Arabidopsis_thaliana|AT1G74580	Beta_vulgaris|104884003	Citrus_grandis|Cg5g003080	Coffea_canephora|Cc04_g16730	Eucalyptus_grandis|Eucgr.B00492	Glycine_max|Glyma.17G099400	Helianthus_annuus|110916553	Malania_oleifera|Maole_014504	Nelumbo_nucifera|NNU_19946	Oryza_sativa|LOC_Os07g01130	Populus_trichocarpa|Potri.010G234500	Solanum_lycopersicum|Solyc12g035170.1	Theobroma_cacao|Thecc1EG013957	Vitis_vinifera|GSVIVT01008016001
OG_11421	Aquilegia_coerulea|Aqcoe3G336800	Arabidopsis_thaliana|AT3G47610	Beta_vulgaris|104884002	Citrus_grandis|Cg5g003090	Coffea_canephora|Cc04_g16740	Eucalyptus_grandis|Eucgr.B00491	Glycine_max|Glyma.17G099300	Helianthus_annuus|110916077	Malania_oleifera|Maole_014505	Nelumbo_nucifera|NNU_04689	Oryza_sativa|LOC_Os09g24660	Populus_trichocarpa|Potri.012G068900	Solanum_lycopersicum|Solyc03g116140.2	Theobroma_cacao|Thecc1EG013953	Vitis_vinifera|GSVIVT01008019001
OG_11420	Aquilegia_coerulea|Aqcoe3G335800	Arabidopsis_thaliana|AT2G42780	Beta_vulgaris|104903581	Citrus_grandis|Cg2g028260	Coffea_canephora|Cc05_g09140	Eucalyptus_grandis|Eucgr.A01953	Glycine_max|Glyma.08G311300	Helianthus_annuus|110894740	Malania_oleifera|Maole_018784	Nelumbo_nucifera|NNU_26672	Oryza_sativa|LOC_Os08g07280	Populus_trichocarpa|Potri.012G059000	Solanum_lycopersicum|Solyc07g055830.2	Theobroma_cacao|Thecc1EG001808	Vitis_vinifera|GSVIVT01020789001
OG_11427	Aquilegia_coerulea|Aqcoe3G395600	Arabidopsis_thaliana|AT3G18524	Beta_vulgaris|104908225	Citrus_grandis|CgUng002170	Coffea_canephora|Cc04_g07520	Eucalyptus_grandis|Eucgr.B00700	Glycine_max|Glyma.17G121400	Helianthus_annuus|110941615	Malania_oleifera|Maole_014026	Nelumbo_nucifera|NNU_00582	Oryza_sativa|LOC_Os05g19270	Populus_trichocarpa|Potri.012G060000	Solanum_lycopersicum|Solyc06g069230.2	Theobroma_cacao|Thecc1EG012253	Vitis_vinifera|GSVIVT01008235001
OG_11549	Aquilegia_coerulea|Aqcoe7G109900	Arabidopsis_thaliana|AT2G05830	Beta_vulgaris|104883966	Citrus_grandis|Cg4g017660	Coffea_canephora|Cc06_g12340	Eucalyptus_grandis|Eucgr.C00793	Glycine_max|Glyma.09G070700	Helianthus_annuus|110868075	Malania_oleifera|Maole_005034	Nelumbo_nucifera|NNU_11766	Oryza_sativa|LOC_Os11g11050	Populus_trichocarpa|Potri.006G219900	Solanum_lycopersicum|Solyc08g022210.2	Theobroma_cacao|Thecc1EG037508	Vitis_vinifera|GSVIVT01015055001
OG_11424	Aquilegia_coerulea|Aqcoe3G353500	Arabidopsis_thaliana|AT1G26640	Beta_vulgaris|104897837	Citrus_grandis|Cg7g021710	Coffea_canephora|Cc11_g12440	Eucalyptus_grandis|Eucgr.B03188	Glycine_max|Glyma.02G112200	Helianthus_annuus|110871873	Malania_oleifera|Maole_005220	Nelumbo_nucifera|NNU_04582	Oryza_sativa|LOC_Os01g55890	Populus_trichocarpa|Potri.010G162900	Solanum_lycopersicum|Solyc04g005520.2	Theobroma_cacao|Thecc1EG011622	Vitis_vinifera|GSVIVT01001339001
OG_11452	Aquilegia_coerulea|Aqcoe5G085000	Arabidopsis_thaliana|AT4G02485	Beta_vulgaris|104899068	Citrus_grandis|Cg5g037150	Coffea_canephora|Cc01_g20670	Eucalyptus_grandis|Eucgr.H01159	Glycine_max|Glyma.14G026500	Helianthus_annuus|110910119	Malania_oleifera|Maole_016240	Nelumbo_nucifera|NNU_14078	Oryza_sativa|LOC_Os11g43610	Populus_trichocarpa|Potri.014G131200	Solanum_lycopersicum|Solyc09g074920.2	Theobroma_cacao|Thecc1EG004624	Vitis_vinifera|GSVIVT01027979001
OG_11506	Aquilegia_coerulea|Aqcoe6G004200	Arabidopsis_thaliana|AT1G71310	Beta_vulgaris|104892891	Citrus_grandis|Cg4g015370	Coffea_canephora|Cc10_g16150	Eucalyptus_grandis|Eucgr.F04091	Glycine_max|Glyma.09G234000	Helianthus_annuus|110879363	Malania_oleifera|Maole_020619	Nelumbo_nucifera|NNU_24580	Oryza_sativa|LOC_Os01g65560	Populus_trichocarpa|Potri.019G068500	Solanum_lycopersicum|Solyc08g005060.2	Theobroma_cacao|Thecc1EG036009	Vitis_vinifera|GSVIVT01037132001
OG_11453	Aquilegia_coerulea|Aqcoe5G085700	Arabidopsis_thaliana|AT5G27710	Beta_vulgaris|104890312	Citrus_grandis|Cg2g031550	Coffea_canephora|Cc02_g34120	Eucalyptus_grandis|Eucgr.B01914	Glycine_max|Glyma.03G235700	Helianthus_annuus|110890442	Malania_oleifera|Maole_014380	Nelumbo_nucifera|NNU_05709	Oryza_sativa|LOC_Os07g47570	Populus_trichocarpa|Potri.013G017100	Solanum_lycopersicum|Solyc01g099700.2	Theobroma_cacao|Thecc1EG026654	Vitis_vinifera|GSVIVT01031144001
OG_11507	Aquilegia_coerulea|Aqcoe6G008300	Arabidopsis_thaliana|AT1G33810	Beta_vulgaris|104902568	Citrus_grandis|Cg5g021880	Coffea_canephora|Cc10_g09240	Eucalyptus_grandis|Eucgr.F02960	Glycine_max|Glyma.01G010600	Helianthus_annuus|110883170	Malania_oleifera|Maole_016551	Nelumbo_nucifera|NNU_08541	Oryza_sativa|LOC_Os08g02060	Populus_trichocarpa|Potri.019G076400	Solanum_lycopersicum|Solyc06g064810.2	Theobroma_cacao|Thecc1EG036190	Vitis_vinifera|GSVIVT01025906001
OG_11450	Aquilegia_coerulea|Aqcoe5G075300	Arabidopsis_thaliana|AT4G03115	Beta_vulgaris|104908964	Citrus_grandis|Cg5g036520	Coffea_canephora|Cc01_g20150	Eucalyptus_grandis|Eucgr.H01215	Glycine_max|Glyma.02G152100	Helianthus_annuus|110884169	Malania_oleifera|Maole_012327	Nelumbo_nucifera|NNU_06879	Oryza_sativa|LOC_Os12g34870	Populus_trichocarpa|Potri.T106700	Solanum_lycopersicum|Solyc09g074370.2	Theobroma_cacao|Thecc1EG004517	Vitis_vinifera|GSVIVT01011012001
OG_11386	Aquilegia_coerulea|Aqcoe3G063700	Arabidopsis_thaliana|AT1G69210	Beta_vulgaris|104895772	Citrus_grandis|Cg7g016480	Coffea_canephora|Cc11_g11840	Eucalyptus_grandis|Eucgr.G02432	Glycine_max|Glyma.02G120100	Helianthus_annuus|110911437	Malania_oleifera|Maole_020954	Nelumbo_nucifera|NNU_04452	Oryza_sativa|LOC_Os07g06090	Populus_trichocarpa|Potri.010G157300	Solanum_lycopersicum|Solyc05g012120.2	Theobroma_cacao|Thecc1EG011507	Vitis_vinifera|GSVIVT01012234001
OG_11387	Aquilegia_coerulea|Aqcoe3G065500	Arabidopsis_thaliana|AT5G15802	Beta_vulgaris|104900525	Citrus_grandis|Cg6g020620	Coffea_canephora|Cc01_g15140	Eucalyptus_grandis|Eucgr.C00827	Glycine_max|Glyma.19G034200	Helianthus_annuus|110904264	Malania_oleifera|Maole_021064	Nelumbo_nucifera|NNU_25840	Oryza_sativa|LOC_Os03g30092	Populus_trichocarpa|Potri.017G099600	Solanum_lycopersicum|Solyc07g047840.2	Theobroma_cacao|Thecc1EG018972	Vitis_vinifera|GSVIVT01037660001
OG_11384	Aquilegia_coerulea|Aqcoe3G052600	Arabidopsis_thaliana|AT1G67170	Beta_vulgaris|104883273	Citrus_grandis|Cg6g020010	Coffea_canephora|Cc03_g12550	Eucalyptus_grandis|Eucgr.I02103	Glycine_max|Glyma.18G279600	Helianthus_annuus|110868744	Malania_oleifera|Maole_008079	Nelumbo_nucifera|NNU_07552	Oryza_sativa|LOC_Os02g09890	Populus_trichocarpa|Potri.017G109700	Solanum_lycopersicum|Solyc02g065630.2	Theobroma_cacao|Thecc1EG019622	Vitis_vinifera|GSVIVT01036475001
OG_11385	Aquilegia_coerulea|Aqcoe3G062600	Arabidopsis_thaliana|AT1G26520	Beta_vulgaris|104895923	Citrus_grandis|Cg7g016510	Coffea_canephora|Cc11_g12160	Eucalyptus_grandis|Eucgr.B03163	Glycine_max|Glyma.01G057400	Helianthus_annuus|110894378	Malania_oleifera|Maole_003776	Nelumbo_nucifera|NNU_04511	Oryza_sativa|LOC_Os07g40790	Populus_trichocarpa|Potri.008G094100	Solanum_lycopersicum|Solyc05g012460.2	Theobroma_cacao|Thecc1EG011567	Vitis_vinifera|GSVIVT01012190001
OG_11383	Aquilegia_coerulea|Aqcoe3G042600	Arabidopsis_thaliana|AT3G25805	Beta_vulgaris|104896528	Citrus_grandis|Cg7g014610	Coffea_canephora|Cc11_g10350	Eucalyptus_grandis|Eucgr.G02336	Glycine_max|Glyma.08G260300	Helianthus_annuus|110922245	Malania_oleifera|Maole_002393	Nelumbo_nucifera|NNU_00518	Oryza_sativa|LOC_Os04g38850	Populus_trichocarpa|Potri.010G127200	Solanum_lycopersicum|Solyc04g007110.2	Theobroma_cacao|Thecc1EG011834	Vitis_vinifera|GSVIVT01011920001
OG_11380	Aquilegia_coerulea|Aqcoe3G016300	Arabidopsis_thaliana|AT2G01440	Beta_vulgaris|104896864	Citrus_grandis|Cg2g033760	Coffea_canephora|Cc11_g08660	Eucalyptus_grandis|Eucgr.G02185	Glycine_max|Glyma.07G164800	Helianthus_annuus|110912019	Malania_oleifera|Maole_008835	Nelumbo_nucifera|NNU_03926	Oryza_sativa|LOC_Os02g48100	Populus_trichocarpa|Potri.010G112500	Solanum_lycopersicum|Solyc05g008040.2	Theobroma_cacao|Thecc1EG010869	Vitis_vinifera|GSVIVT01011753001
OG_11381	Aquilegia_coerulea|Aqcoe3G018900	Arabidopsis_thaliana|AT2G41020	Beta_vulgaris|104889567	Citrus_grandis|Cg6g017190	Coffea_canephora|Cc10_g12770	Eucalyptus_grandis|Eucgr.A02183	Glycine_max|Glyma.02G162000	Helianthus_annuus|110941270	Malania_oleifera|Maole_015447	Nelumbo_nucifera|NNU_17322	Oryza_sativa|LOC_Os01g68760	Populus_trichocarpa|Potri.006G032200	Solanum_lycopersicum|Solyc11g005110.1	Theobroma_cacao|Thecc1EG023910	Vitis_vinifera|GSVIVT01025818001
OG_11456	Aquilegia_coerulea|Aqcoe5G101400	Arabidopsis_thaliana|AT3G19630	Beta_vulgaris|104901455	Citrus_grandis|Cg8g003090	Coffea_canephora|Cc02_g19830	Eucalyptus_grandis|Eucgr.I01063	Glycine_max|Glyma.11G001700	Helianthus_annuus|110918703	Malania_oleifera|Maole_015607	Nelumbo_nucifera|NNU_13745	Oryza_sativa|LOC_Os03g10520	Populus_trichocarpa|Potri.001G294900	Solanum_lycopersicum|Solyc01g107040.2	Theobroma_cacao|Thecc1EG007227	Vitis_vinifera|GSVIVT01037840001
OG_11455	Aquilegia_coerulea|Aqcoe5G098700	Arabidopsis_thaliana|AT1G71500	Beta_vulgaris|104905697	Citrus_grandis|Cg5g021700	Coffea_canephora|Cc10_g09110	Eucalyptus_grandis|Eucgr.F02968	Glycine_max|Glyma.01G231900	Helianthus_annuus|110936057	Malania_oleifera|Maole_017826	Nelumbo_nucifera|NNU_19424	Oryza_sativa|LOC_Os11g13850	Populus_trichocarpa|Potri.019G073900	Solanum_lycopersicum|Solyc11g042640.1	Theobroma_cacao|Thecc1EG036225	Vitis_vinifera|GSVIVT01036428001
OG_11388	Aquilegia_coerulea|Aqcoe3G079600	Arabidopsis_thaliana|AT5G39830	Beta_vulgaris|104906204	Citrus_grandis|Cg6g024340	Coffea_canephora|Cc07_g03310	Eucalyptus_grandis|Eucgr.I01939	Glycine_max|Glyma.13G063400	Helianthus_annuus|110879214	Malania_oleifera|Maole_014760	Nelumbo_nucifera|NNU_04691	Oryza_sativa|LOC_Os04g38640	Populus_trichocarpa|Potri.004G129200	Solanum_lycopersicum|Solyc02g067360.2	Theobroma_cacao|Thecc1EG018505	Vitis_vinifera|GSVIVT01011396001
OG_11369	Aquilegia_coerulea|Aqcoe2G393500	Arabidopsis_thaliana|AT4G13590	Beta_vulgaris|104883622	Citrus_grandis|Cg6g007380	Coffea_canephora|Cc03_g07100	Eucalyptus_grandis|Eucgr.H02871	Glycine_max|Glyma.10G127000	Helianthus_annuus|110908462	Malania_oleifera|Maole_002087	Nelumbo_nucifera|NNU_14938	Oryza_sativa|LOC_Os11g34180	Populus_trichocarpa|Potri.003G174600	Solanum_lycopersicum|Solyc09g091240.2	Theobroma_cacao|Thecc1EG020428	Vitis_vinifera|GSVIVT01029035001
OG_11565	Aquilegia_coerulea|Aqcoe7G299700	Arabidopsis_thaliana|AT5G57170	Beta_vulgaris|104898774	Citrus_grandis|Cg4g021040	Coffea_canephora|Cc06_g20800	Eucalyptus_grandis|Eucgr.C00111	Glycine_max|Glyma.13G100900	Helianthus_annuus|110886173	Malania_oleifera|Maole_020497	Nelumbo_nucifera|NNU_17992	Oryza_sativa|LOC_Os06g48600	Populus_trichocarpa|Potri.006G075100	Solanum_lycopersicum|Solyc07g008470.2	Theobroma_cacao|Thecc1EG039453	Vitis_vinifera|GSVIVT01029318001
OG_11454	Aquilegia_coerulea|Aqcoe5G094900	Arabidopsis_thaliana|AT1G17870	Beta_vulgaris|104904844	Citrus_grandis|Cg8g002650	Coffea_canephora|Cc02_g20060	Eucalyptus_grandis|Eucgr.G01188	Glycine_max|Glyma.01G241500	Helianthus_annuus|110878013	Malania_oleifera|Maole_012916	Nelumbo_nucifera|NNU_13818	Oryza_sativa|LOC_Os03g51920	Populus_trichocarpa|Potri.001G289700	Solanum_lycopersicum|Solyc01g106820.2	Theobroma_cacao|Thecc1EG007262	Vitis_vinifera|GSVIVT01037052001
OG_11309	Aquilegia_coerulea|Aqcoe1G282700	Arabidopsis_thaliana|AT1G06240	Beta_vulgaris|104907173	Citrus_grandis|Cg2g008490	Coffea_canephora|Cc05_g08090	Eucalyptus_grandis|Eucgr.K01098	Glycine_max|Glyma.12G209200	Helianthus_annuus|110897709	Malania_oleifera|Maole_013276	Nelumbo_nucifera|NNU_00238	Oryza_sativa|LOC_Os01g11590	Populus_trichocarpa|Potri.019G090600	Solanum_lycopersicum|Solyc10g008060.2	Theobroma_cacao|Thecc1EG003677	Vitis_vinifera|GSVIVT01020671001
OG_11306	Aquilegia_coerulea|Aqcoe1G252600	Arabidopsis_thaliana|AT1G28410	Beta_vulgaris|104900627	Citrus_grandis|Cg2g042620	Coffea_canephora|Cc02_g13820	Eucalyptus_grandis|Eucgr.E03244	Glycine_max|Glyma.13G235800	Helianthus_annuus|110872085	Malania_oleifera|Maole_003894	Nelumbo_nucifera|NNU_11192	Oryza_sativa|LOC_Os02g20270	Populus_trichocarpa|Potri.004G048500	Solanum_lycopersicum|Solyc02g077690.2	Theobroma_cacao|Thecc1EG029808	Vitis_vinifera|GSVIVT01021110001
OG_11307	Aquilegia_coerulea|Aqcoe1G273500	Arabidopsis_thaliana|AT2G31840	Beta_vulgaris|104897873	Citrus_grandis|Cg2g015910	Coffea_canephora|Cc03_g16120	Eucalyptus_grandis|Eucgr.A00417	Glycine_max|Glyma.20G100000	Helianthus_annuus|110885919	Malania_oleifera|Maole_009055	Nelumbo_nucifera|NNU_10074	Oryza_sativa|LOC_Os05g34470	Populus_trichocarpa|Potri.007G145700	Solanum_lycopersicum|Solyc04g071420.2	Theobroma_cacao|Thecc1EG024259	Vitis_vinifera|GSVIVT01038258001
OG_11304	Aquilegia_coerulea|Aqcoe1G230900	Arabidopsis_thaliana|AT3G20480	Beta_vulgaris|104883391	Citrus_grandis|Cg4g012310	Coffea_canephora|Cc05_g13940	Eucalyptus_grandis|Eucgr.F03478	Glycine_max|Glyma.08G318300	Helianthus_annuus|110929680	Malania_oleifera|Maole_014626	Nelumbo_nucifera|NNU_03357	Oryza_sativa|LOC_Os07g01200	Populus_trichocarpa|Potri.001G418800	Solanum_lycopersicum|Solyc07g064710.2	Theobroma_cacao|Thecc1EG030849	Vitis_vinifera|GSVIVT01037670001
OG_11305	Aquilegia_coerulea|Aqcoe1G250500	Arabidopsis_thaliana|AT3G15150	Beta_vulgaris|104891470	Citrus_grandis|Cg4g010280	Coffea_canephora|Cc05_g11670	Eucalyptus_grandis|Eucgr.F01175	Glycine_max|Glyma.13G273500	Helianthus_annuus|110885704	Malania_oleifera|Maole_020373	Nelumbo_nucifera|NNU_11215	Oryza_sativa|LOC_Os05g48880	Populus_trichocarpa|Potri.011G141200	Solanum_lycopersicum|Solyc07g062780.2	Theobroma_cacao|Thecc1EG031645	Vitis_vinifera|GSVIVT01014276001
OG_11302	Aquilegia_coerulea|Aqcoe1G215100	Arabidopsis_thaliana|AT1G70820	Beta_vulgaris|104896793	Citrus_grandis|Cg2g033540	Coffea_canephora|Cc11_g08330	Eucalyptus_grandis|Eucgr.B02929	Glycine_max|Glyma.20G018000	Helianthus_annuus|110926551	Malania_oleifera|Maole_009935	Nelumbo_nucifera|NNU_03977	Oryza_sativa|LOC_Os06g28194	Populus_trichocarpa|Potri.008G131400	Solanum_lycopersicum|Solyc05g026490.2	Theobroma_cacao|Thecc1EG010948	Vitis_vinifera|GSVIVT01011714001
OG_11303	Aquilegia_coerulea|Aqcoe1G227600	Arabidopsis_thaliana|AT2G31040	Beta_vulgaris|104906126	Citrus_grandis|Cg2g008700	Coffea_canephora|Cc05_g08340	Eucalyptus_grandis|Eucgr.A01914	Glycine_max|Glyma.06G277600	Helianthus_annuus|110926278	Malania_oleifera|Maole_013291	Nelumbo_nucifera|NNU_00966	Oryza_sativa|LOC_Os01g48300	Populus_trichocarpa|Potri.014G142200	Solanum_lycopersicum|Solyc12g010870.1	Theobroma_cacao|Thecc1EG001706	Vitis_vinifera|GSVIVT01020707001
OG_11300	Aquilegia_coerulea|Aqcoe1G178900	Arabidopsis_thaliana|AT3G29130	Beta_vulgaris|104897861	Citrus_grandis|Cg2g039300	Coffea_canephora|Cc09_g08050	Eucalyptus_grandis|Eucgr.K01942	Glycine_max|Glyma.05G166500	Helianthus_annuus|110910519	Malania_oleifera|Maole_011324	Nelumbo_nucifera|NNU_10621	Oryza_sativa|LOC_Os03g43910	Populus_trichocarpa|Potri.011G098200	Solanum_lycopersicum|Solyc02g069820.2	Theobroma_cacao|Thecc1EG026904	Vitis_vinifera|GSVIVT01021626001
OG_11301	Aquilegia_coerulea|Aqcoe1G182500	Arabidopsis_thaliana|AT1G79050	Beta_vulgaris|104907597	Citrus_grandis|Cg5g017560	Coffea_canephora|Cc05_g15940	Eucalyptus_grandis|Eucgr.F01448	Glycine_max|Glyma.15G211400	Helianthus_annuus|110890130	Malania_oleifera|Maole_007526	Nelumbo_nucifera|NNU_22995	Oryza_sativa|LOC_Os03g43850	Populus_trichocarpa|Potri.001G438900	Solanum_lycopersicum|Solyc07g066320.2	Theobroma_cacao|Thecc1EG032483	Vitis_vinifera|GSVIVT01020482001
OG_11557	Aquilegia_coerulea|Aqcoe7G239300	Arabidopsis_thaliana|AT2G07170	Beta_vulgaris|104886788	Citrus_grandis|Cg4g020250	Coffea_canephora|Cc06_g23880	Eucalyptus_grandis|Eucgr.C00061	Glycine_max|Glyma.01G001200	Helianthus_annuus|110894032	Malania_oleifera|Maole_016880	Nelumbo_nucifera|NNU_19789	Oryza_sativa|LOC_Os09g38710	Populus_trichocarpa|Potri.006G079500	Solanum_lycopersicum|Solyc07g042580.2	Theobroma_cacao|Thecc1EG038768	Vitis_vinifera|GSVIVT01032268001
OG_11531	Aquilegia_coerulea|Aqcoe6G316600	Arabidopsis_thaliana|AT3G49725	Beta_vulgaris|104894991	Citrus_grandis|Cg1g007010	Coffea_canephora|Cc07_g07440	Eucalyptus_grandis|Eucgr.H02336	Glycine_max|Glyma.02G280500	Helianthus_annuus|110895487	Malania_oleifera|Maole_005988	Nelumbo_nucifera|NNU_25646	Oryza_sativa|LOC_Os03g51790	Populus_trichocarpa|Potri.007G007700	Solanum_lycopersicum|Solyc02g092010.2	Theobroma_cacao|Thecc1EG000854	Vitis_vinifera|GSVIVT01002450001
OG_11555	Aquilegia_coerulea|Aqcoe7G164200	Arabidopsis_thaliana|AT4G28830	Beta_vulgaris|104902250	Citrus_grandis|Cg1g012530	Coffea_canephora|Cc06_g10050	Eucalyptus_grandis|Eucgr.C03802	Glycine_max|Glyma.01G145300	Helianthus_annuus|110922620	Malania_oleifera|Maole_016745	Nelumbo_nucifera|NNU_21404	Oryza_sativa|LOC_Os06g06730	Populus_trichocarpa|Potri.018G083800	Solanum_lycopersicum|Solyc12g006030.1	Theobroma_cacao|Thecc1EG037835	Vitis_vinifera|GSVIVT01015348001
OG_11554	Aquilegia_coerulea|Aqcoe7G150200	Arabidopsis_thaliana|AT2G40570	Beta_vulgaris|104902298	Citrus_grandis|Cg5g016620	Coffea_canephora|Cc06_g10440	Eucalyptus_grandis|Eucgr.C00999	Glycine_max|Glyma.05G227000	Helianthus_annuus|110877102	Malania_oleifera|Maole_022248	Nelumbo_nucifera|NNU_26042	Oryza_sativa|LOC_Os06g36170	Populus_trichocarpa|Potri.018G087300	Solanum_lycopersicum|Solyc12g008450.1	Theobroma_cacao|Thecc1EG037793	Vitis_vinifera|GSVIVT01015305001
OG_11553	Aquilegia_coerulea|Aqcoe7G144900	Arabidopsis_thaliana|AT1G51965	Beta_vulgaris|104903731	Citrus_grandis|Cg1g013690	Coffea_canephora|Cc06_g12800	Eucalyptus_grandis|Eucgr.F03084	Glycine_max|Glyma.15G131800	Helianthus_annuus|110891161	Malania_oleifera|Maole_001043	Nelumbo_nucifera|NNU_15071	Oryza_sativa|LOC_Os02g13340	Populus_trichocarpa|Potri.013G105000	Solanum_lycopersicum|Solyc03g121110.2	Theobroma_cacao|Thecc1EG011288	Vitis_vinifera|GSVIVT01016956001
OG_11552	Aquilegia_coerulea|Aqcoe7G127200	Arabidopsis_thaliana|AT4G10620	Beta_vulgaris|104895857	Citrus_grandis|Cg2g001320	Coffea_canephora|Cc01_g00960	Eucalyptus_grandis|Eucgr.B02614	Glycine_max|Glyma.11G101800	Helianthus_annuus|110876626	Malania_oleifera|Maole_019272	Nelumbo_nucifera|NNU_04913	Oryza_sativa|LOC_Os09g19980	Populus_trichocarpa|Potri.001G010400	Solanum_lycopersicum|Solyc01g006180.2	Theobroma_cacao|Thecc1EG004443	Vitis_vinifera|GSVIVT01025382001
OG_11418	Aquilegia_coerulea|Aqcoe3G331800	Arabidopsis_thaliana|AT3G28760	Beta_vulgaris|104906292	Citrus_grandis|Cg6g024270	Coffea_canephora|Cc07_g03180	Eucalyptus_grandis|Eucgr.J01218	Glycine_max|Glyma.19G020800	Helianthus_annuus|110879229	Malania_oleifera|Maole_023029	Nelumbo_nucifera|NNU_07827	Oryza_sativa|LOC_Os03g07420	Populus_trichocarpa|Potri.017G080300	Solanum_lycopersicum|Solyc03g058860.2	Theobroma_cacao|Thecc1EG018411	Vitis_vinifera|GSVIVT01011374001
OG_11419	Aquilegia_coerulea|Aqcoe3G335000	Arabidopsis_thaliana|AT1G74530	Beta_vulgaris|104908317	Citrus_grandis|Cg5g003160	Coffea_canephora|Cc04_g16920	Eucalyptus_grandis|Eucgr.A02632	Glycine_max|Glyma.06G192800	Helianthus_annuus|110941965	Malania_oleifera|Maole_018557	Nelumbo_nucifera|NNU_07248	Oryza_sativa|LOC_Os08g07430	Populus_trichocarpa|Potri.018G047400	Solanum_lycopersicum|Solyc03g116330.2	Theobroma_cacao|Thecc1EG013941	Vitis_vinifera|GSVIVT01008024001
OG_11416	Aquilegia_coerulea|Aqcoe3G326700	Arabidopsis_thaliana|AT1G07040	Beta_vulgaris|104897978	Citrus_grandis|Cg7g020680	Coffea_canephora|Cc11_g13440	Eucalyptus_grandis|Eucgr.G02550	Glycine_max|Glyma.02G021600	Helianthus_annuus|110871727	Malania_oleifera|Maole_015114	Nelumbo_nucifera|NNU_07197	Oryza_sativa|LOC_Os10g32680	Populus_trichocarpa|Potri.008G194800	Solanum_lycopersicum|Solyc05g007060.2	Theobroma_cacao|Thecc1EG011802	Vitis_vinifera|GSVIVT01020072001
OG_11417	Aquilegia_coerulea|Aqcoe3G328300	Arabidopsis_thaliana|AT5G60590	Beta_vulgaris|104899660	Citrus_grandis|Cg8g020420	Coffea_canephora|Cc01_g11180	Eucalyptus_grandis|Eucgr.B02494	Glycine_max|Glyma.11G147000	Helianthus_annuus|110873088	Malania_oleifera|Maole_006287	Nelumbo_nucifera|NNU_13157	Oryza_sativa|LOC_Os03g10450	Populus_trichocarpa|Potri.009G025500	Solanum_lycopersicum|Solyc11g069360.1	Theobroma_cacao|Thecc1EG042043	Vitis_vinifera|GSVIVT01025180001
OG_11414	Aquilegia_coerulea|Aqcoe3G317400	Arabidopsis_thaliana|AT5G40020	Beta_vulgaris|104887427	Citrus_grandis|Cg6g023670	Coffea_canephora|Cc00_g19850	Eucalyptus_grandis|Eucgr.I01898	Glycine_max|Glyma.19G018400	Helianthus_annuus|110911151	Malania_oleifera|Maole_011129	Nelumbo_nucifera|NNU_25088	Oryza_sativa|LOC_Os10g27280	Populus_trichocarpa|Potri.017G075500	Solanum_lycopersicum|Solyc02g087520.2	Theobroma_cacao|Thecc1EG018063	Vitis_vinifera|GSVIVT01032560001
OG_11415	Aquilegia_coerulea|Aqcoe3G325800	Arabidopsis_thaliana|AT3G28700	Beta_vulgaris|104886975	Citrus_grandis|Cg6g023840	Coffea_canephora|Cc01_g00810	Eucalyptus_grandis|Eucgr.J02136	Glycine_max|Glyma.11G099200	Helianthus_annuus|110879237	Malania_oleifera|Maole_023632	Nelumbo_nucifera|NNU_07191	Oryza_sativa|LOC_Os01g40620	Populus_trichocarpa|Potri.017G077000	Solanum_lycopersicum|Solyc02g087640.2	Theobroma_cacao|Thecc1EG018355	Vitis_vinifera|GSVIVT01032604001
OG_11413	Aquilegia_coerulea|Aqcoe3G304800	Arabidopsis_thaliana|AT1G10520	Beta_vulgaris|104900512	Citrus_grandis|Cg7g019930	Coffea_canephora|Cc11_g14230	Eucalyptus_grandis|Eucgr.B02561	Glycine_max|Glyma.02G065600	Helianthus_annuus|110918775	Malania_oleifera|Maole_014924	Nelumbo_nucifera|NNU_25006	Oryza_sativa|LOC_Os06g13020	Populus_trichocarpa|Potri.010G094800	Solanum_lycopersicum|Solyc05g006120.2	Theobroma_cacao|Thecc1EG010205	Vitis_vinifera|GSVIVT01020174001
OG_11559	Aquilegia_coerulea|Aqcoe7G253100	Arabidopsis_thaliana|AT2G23890	Beta_vulgaris|104901766	Citrus_grandis|Cg4g023520	Coffea_canephora|Cc06_g14400	Eucalyptus_grandis|Eucgr.C00229	Glycine_max|Glyma.17G069800	Helianthus_annuus|110940436	Malania_oleifera|Maole_020894	Nelumbo_nucifera|NNU_20773	Oryza_sativa|LOC_Os09g25640	Populus_trichocarpa|Potri.018G100600	Solanum_lycopersicum|Solyc07g006190.2	Theobroma_cacao|Thecc1EG038484	Vitis_vinifera|GSVIVT01023720001
OG_11411	Aquilegia_coerulea|Aqcoe3G303000	Arabidopsis_thaliana|AT5G18390	Beta_vulgaris|104890426	Citrus_grandis|Cg5g029980	Coffea_canephora|Cc11_g03190	Eucalyptus_grandis|Eucgr.A00778	Glycine_max|Glyma.05G118000	Helianthus_annuus|110941425	Malania_oleifera|Maole_003312	Nelumbo_nucifera|NNU_20977	Oryza_sativa|LOC_Os08g41380	Populus_trichocarpa|Potri.019G025700	Solanum_lycopersicum|Solyc09g097840.1	Theobroma_cacao|Thecc1EG026106	Vitis_vinifera|GSVIVT01026360001
OG_11399	Aquilegia_coerulea|Aqcoe3G196900	Arabidopsis_thaliana|AT3G27110	Beta_vulgaris|104895350	Citrus_grandis|Cg2g010960	Coffea_canephora|Cc07_g00800	Eucalyptus_grandis|Eucgr.I01649	Glycine_max|Glyma.16G056900	Helianthus_annuus|110920608	Malania_oleifera|Maole_002804	Nelumbo_nucifera|NNU_22156	Oryza_sativa|LOC_Os01g73910	Populus_trichocarpa|Potri.001G330800	Solanum_lycopersicum|Solyc03g005000.2	Theobroma_cacao|Thecc1EG017189	Vitis_vinifera|GSVIVT01033097001
OG_11398	Aquilegia_coerulea|Aqcoe3G191100	Arabidopsis_thaliana|AT3G01800	Beta_vulgaris|104893177	Citrus_grandis|Cg2g011380	Coffea_canephora|Cc07_g00600	Eucalyptus_grandis|Eucgr.I01663	Glycine_max|Glyma.13G194000	Helianthus_annuus|110878420	Malania_oleifera|Maole_002835	Nelumbo_nucifera|NNU_12733	Oryza_sativa|LOC_Os04g41300	Populus_trichocarpa|Potri.001G333700	Solanum_lycopersicum|Solyc11g007740.1	Theobroma_cacao|Thecc1EG046211	Vitis_vinifera|GSVIVT01001818001
OG_11477	Aquilegia_coerulea|Aqcoe5G294400	Arabidopsis_thaliana|AT4G01860	Beta_vulgaris|104894802	Citrus_grandis|Cg5g039090	Coffea_canephora|Cc01_g21880	Eucalyptus_grandis|Eucgr.K00589	Glycine_max|Glyma.19G220100	Helianthus_annuus|110864595	Malania_oleifera|Maole_013577	Nelumbo_nucifera|NNU_09157	Oryza_sativa|LOC_Os03g02110	Populus_trichocarpa|Potri.002G189400	Solanum_lycopersicum|Solyc01g068070.2	Theobroma_cacao|Thecc1EG004911	Vitis_vinifera|GSVIVT01028203001
OG_11548	Aquilegia_coerulea|Aqcoe7G108700	Arabidopsis_thaliana|AT2G45700	Beta_vulgaris|104888897	Citrus_grandis|Cg4g018520	Coffea_canephora|Cc08_g07770	Eucalyptus_grandis|Eucgr.C03174	Glycine_max|Glyma.06G058300	Helianthus_annuus|110894058	Malania_oleifera|Maole_005842	Nelumbo_nucifera|NNU_05054	Oryza_sativa|LOC_Os09g26760	Populus_trichocarpa|Potri.006G218300	Solanum_lycopersicum|Solyc08g067250.2	Theobroma_cacao|Thecc1EG037414	Vitis_vinifera|GSVIVT01035501001
OG_11391	Aquilegia_coerulea|Aqcoe3G100500	Arabidopsis_thaliana|AT1G77360	Beta_vulgaris|104898382	Citrus_grandis|Cg3g016960	Coffea_canephora|Cc00_g02360	Eucalyptus_grandis|Eucgr.F03831	Glycine_max|Glyma.06G116600	Helianthus_annuus|110941252	Malania_oleifera|Maole_006687	Nelumbo_nucifera|NNU_22892	Oryza_sativa|LOC_Os03g55340	Populus_trichocarpa|Potri.005G181900	Solanum_lycopersicum|Solyc11g070040.1	Theobroma_cacao|Thecc1EG035198	Vitis_vinifera|GSVIVT01008815001
OG_11393	Aquilegia_coerulea|Aqcoe3G132600	Arabidopsis_thaliana|AT3G48425	Beta_vulgaris|104908542	Citrus_grandis|Cg5g006270	Coffea_canephora|Cc04_g10630	Eucalyptus_grandis|Eucgr.B00162	Glycine_max|Glyma.04G191800	Helianthus_annuus|110879869	Malania_oleifera|Maole_004265	Nelumbo_nucifera|NNU_22040	Oryza_sativa|LOC_Os12g18200	Populus_trichocarpa|Potri.015G088900	Solanum_lycopersicum|Solyc03g111600.2	Theobroma_cacao|Thecc1EG014548	Vitis_vinifera|GSVIVT01007565001
OG_11392	Aquilegia_coerulea|Aqcoe3G126300	Arabidopsis_thaliana|AT5G50290	Beta_vulgaris|104894294	Citrus_grandis|Cg5g005130	Coffea_canephora|Cc04_g12160	Eucalyptus_grandis|Eucgr.K02828	Glycine_max|Glyma.05G039000	Helianthus_annuus|110939865	Malania_oleifera|Maole_014352	Nelumbo_nucifera|NNU_21874	Oryza_sativa|LOC_Os05g33860	Populus_trichocarpa|Potri.015G078700	Solanum_lycopersicum|Solyc03g112790.2	Theobroma_cacao|Thecc1EG012098	Vitis_vinifera|GSVIVT01007721001
OG_11395	Aquilegia_coerulea|Aqcoe3G141600	Arabidopsis_thaliana|AT5G14460	Beta_vulgaris|104896771	Citrus_grandis|Cg2g007520	Coffea_canephora|Cc07_g00010	Eucalyptus_grandis|Eucgr.J02259	Glycine_max|Glyma.05G002300	Helianthus_annuus|110878350	Malania_oleifera|Maole_006458	Nelumbo_nucifera|NNU_02243	Oryza_sativa|LOC_Os05g01750	Populus_trichocarpa|Potri.001G343100	Solanum_lycopersicum|Solyc02g093460.2	Theobroma_cacao|Thecc1EG016990	Vitis_vinifera|GSVIVT01032383001
OG_11394	Aquilegia_coerulea|Aqcoe3G135800	Arabidopsis_thaliana|AT3G26115	Beta_vulgaris|104897222	Citrus_grandis|Cg7g018140	Coffea_canephora|Cc11_g16140	Eucalyptus_grandis|Eucgr.H02451	Glycine_max|Glyma.11G244400	Helianthus_annuus|110895064	Malania_oleifera|Maole_016395	Nelumbo_nucifera|NNU_02199	Oryza_sativa|LOC_Os01g50060	Populus_trichocarpa|Potri.010G051200	Solanum_lycopersicum|Solyc01g008900.2	Theobroma_cacao|Thecc1EG010657	Vitis_vinifera|GSVIVT01000584001
OG_11397	Aquilegia_coerulea|Aqcoe3G180100	Arabidopsis_thaliana|AT5G14100	Beta_vulgaris|104895239	Citrus_grandis|Cg2g010640	Coffea_canephora|Cc02_g35820	Eucalyptus_grandis|Eucgr.I01631	Glycine_max|Glyma.19G094500	Helianthus_annuus|110921312	Malania_oleifera|Maole_022871	Nelumbo_nucifera|NNU_02034	Oryza_sativa|LOC_Os11g29850	Populus_trichocarpa|Potri.T044000	Solanum_lycopersicum|Solyc02g068180.2	Theobroma_cacao|Thecc1EG017253	Vitis_vinifera|GSVIVT01033060001
OG_11396	Aquilegia_coerulea|Aqcoe3G166600	Arabidopsis_thaliana|AT5G16810	Beta_vulgaris|104887995	Citrus_grandis|Cg5g029730	Coffea_canephora|Cc02_g00210	Eucalyptus_grandis|Eucgr.K00080	Glycine_max|Glyma.11G009700	Helianthus_annuus|110904177	Malania_oleifera|Maole_010957	Nelumbo_nucifera|NNU_15880	Oryza_sativa|LOC_Os02g46750	Populus_trichocarpa|Potri.019G050500	Solanum_lycopersicum|Solyc03g097130.2	Theobroma_cacao|Thecc1EG025483	Vitis_vinifera|GSVIVT01024376001
OG_11538	Aquilegia_coerulea|Aqcoe7G072800	Arabidopsis_thaliana|AT2G45280	Beta_vulgaris|104905386	Citrus_grandis|Cg5g043440	Coffea_canephora|Cc02_g24070	Eucalyptus_grandis|Eucgr.I00435	Glycine_max|Glyma.03G027600	Helianthus_annuus|110915634	Malania_oleifera|Maole_009799	Nelumbo_nucifera|NNU_18210	Oryza_sativa|LOC_Os01g39630	Populus_trichocarpa|Potri.014G068100	Solanum_lycopersicum|Solyc05g050960.2	Theobroma_cacao|Thecc1EG005534	Vitis_vinifera|GSVIVT01027665001
OG_11536	Aquilegia_coerulea|Aqcoe7G050800	Arabidopsis_thaliana|AT5G43050	Beta_vulgaris|104906462	Citrus_grandis|Cg9g026190	Coffea_canephora|Cc02_g03480	Eucalyptus_grandis|Eucgr.A02837	Glycine_max|Glyma.18G070900	Helianthus_annuus|110891318	Malania_oleifera|Maole_016708	Nelumbo_nucifera|NNU_08173	Oryza_sativa|LOC_Os04g41150	Populus_trichocarpa|Potri.012G134700	Solanum_lycopersicum|Solyc02g072460.1	Theobroma_cacao|Thecc1EG015077	Vitis_vinifera|GSVIVT01010640001
OG_11311	Aquilegia_coerulea|Aqcoe1G298500	Arabidopsis_thaliana|AT3G20440	Beta_vulgaris|104891696	Citrus_grandis|Cg4g012530	Coffea_canephora|Cc05_g14070	Eucalyptus_grandis|Eucgr.F03487	Glycine_max|Glyma.18G092600	Helianthus_annuus|110929705	Malania_oleifera|Maole_004734	Nelumbo_nucifera|NNU_20323	Oryza_sativa|LOC_Os06g26234	Populus_trichocarpa|Potri.001G359200	Solanum_lycopersicum|Solyc07g064830.2	Theobroma_cacao|Thecc1EG030827	Vitis_vinifera|GSVIVT01037695001
OG_11310	Aquilegia_coerulea|Aqcoe1G283900	Arabidopsis_thaliana|AT1G29040	Beta_vulgaris|104900570	Citrus_grandis|Cg2g043200	Coffea_canephora|Cc02_g14640	Eucalyptus_grandis|Eucgr.E02712	Glycine_max|Glyma.13G171000	Helianthus_annuus|110867670	Malania_oleifera|Maole_011468	Nelumbo_nucifera|NNU_08490	Oryza_sativa|LOC_Os01g42770	Populus_trichocarpa|Potri.011G064600	Solanum_lycopersicum|Solyc07g064690.1	Theobroma_cacao|Thecc1EG029725	Vitis_vinifera|GSVIVT01021190001
OG_11313	Aquilegia_coerulea|Aqcoe1G343400	Arabidopsis_thaliana|AT2G32640	Beta_vulgaris|104898558	Citrus_grandis|Cg2g018930	Coffea_canephora|Cc05_g03220	Eucalyptus_grandis|Eucgr.A01100	Glycine_max|Glyma.14G046600	Helianthus_annuus|110886019	Malania_oleifera|Maole_011882	Nelumbo_nucifera|NNU_23687	Oryza_sativa|LOC_Os08g32630	Populus_trichocarpa|Potri.014G156800	Solanum_lycopersicum|Solyc01g102950.2	Theobroma_cacao|Thecc1EG002144	Vitis_vinifera|GSVIVT01030484001
OG_11312	Aquilegia_coerulea|Aqcoe1G340700	Arabidopsis_thaliana|AT1G05030	Beta_vulgaris|104902384	Citrus_grandis|Cg2g019070	Coffea_canephora|Cc05_g03100	Eucalyptus_grandis|Eucgr.K00761	Helianthus_annuus|110895223	Malania_oleifera|Maole_011871	Nelumbo_nucifera|NNU_20361	Oryza_sativa|LOC_Os09g23110	Populus_trichocarpa|Potri.014G060800	Solanum_lycopersicum|Solyc07g049310.2	Theobroma_cacao|Thecc1EG002160	Vitis_vinifera|GSVIVT01030495001	Glycine_max|Glyma.13G026900
OG_11315	Aquilegia_coerulea|Aqcoe1G401100	Arabidopsis_thaliana|AT3G51610	Beta_vulgaris|104898182	Citrus_grandis|Cg6g010420	Coffea_canephora|Cc06_g00470	Eucalyptus_grandis|Eucgr.K01278	Glycine_max|Glyma.18G215000	Helianthus_annuus|110941739	Malania_oleifera|Maole_005545	Nelumbo_nucifera|NNU_12246	Oryza_sativa|LOC_Os05g07640	Populus_trichocarpa|Potri.016G134700	Solanum_lycopersicum|Solyc03g118520.2	Theobroma_cacao|Thecc1EG019726	Vitis_vinifera|GSVIVT01030200001
OG_11314	Aquilegia_coerulea|Aqcoe1G379700	Arabidopsis_thaliana|AT3G07720	Beta_vulgaris|104903014	Citrus_grandis|Cg2g020420	Coffea_canephora|Cc00_g06790	Eucalyptus_grandis|Eucgr.K03576	Glycine_max|Glyma.08G169800	Helianthus_annuus|110929570	Malania_oleifera|Maole_000831	Nelumbo_nucifera|NNU_20524	Oryza_sativa|LOC_Os09g07460	Populus_trichocarpa|Potri.014G168300	Solanum_lycopersicum|Solyc05g024410.2	Theobroma_cacao|Thecc1EG002416	Vitis_vinifera|GSVIVT01030092001
OG_11317	Aquilegia_coerulea|Aqcoe1G419200	Arabidopsis_thaliana|AT1G07210	Beta_vulgaris|104899946	Citrus_grandis|Cg8g024190	Coffea_canephora|Cc01_g14290	Eucalyptus_grandis|Eucgr.J01039	Glycine_max|Glyma.05G235600	Helianthus_annuus|110915421	Nelumbo_nucifera|NNU_23586	Oryza_sativa|LOC_Os10g35690	Populus_trichocarpa|Potri.006G170500	Solanum_lycopersicum|Solyc10g084700.1	Theobroma_cacao|Thecc1EG041607	Vitis_vinifera|GSVIVT01024730001	Malania_oleifera|Maole_001787
OG_11316	Aquilegia_coerulea|Aqcoe1G409100	Arabidopsis_thaliana|AT4G35980	Beta_vulgaris|104895174	Citrus_grandis|Cg1g001480	Coffea_canephora|Cc07_g11000	Eucalyptus_grandis|Eucgr.J02461	Glycine_max|Glyma.16G124800	Helianthus_annuus|110878480	Malania_oleifera|Maole_008749	Nelumbo_nucifera|NNU_10895	Oryza_sativa|LOC_Os05g28480	Populus_trichocarpa|Potri.005G111900	Solanum_lycopersicum|Solyc02g083650.2	Theobroma_cacao|Thecc1EG000175	Vitis_vinifera|GSVIVT01018747001
OG_11319	Aquilegia_coerulea|Aqcoe1G438500	Arabidopsis_thaliana|AT2G36740	Beta_vulgaris|104901764	Citrus_grandis|Cg2g011940	Coffea_canephora|Cc02_g09110	Eucalyptus_grandis|Eucgr.K00107	Glycine_max|Glyma.05G136000	Helianthus_annuus|110868777	Malania_oleifera|Maole_013803	Nelumbo_nucifera|NNU_25467	Oryza_sativa|LOC_Os08g09320	Populus_trichocarpa|Potri.001G412800	Solanum_lycopersicum|Solyc04g009830.2	Theobroma_cacao|Thecc1EG027110	Vitis_vinifera|GSVIVT01024467001
OG_11318	Aquilegia_coerulea|Aqcoe1G428800	Arabidopsis_thaliana|AT1G07290	Beta_vulgaris|104899984	Citrus_grandis|Cg8g023890	Coffea_canephora|Cc01_g14020	Eucalyptus_grandis|Eucgr.J01930	Glycine_max|Glyma.18G066200	Helianthus_annuus|110940102	Malania_oleifera|Maole_016684	Nelumbo_nucifera|NNU_18574	Oryza_sativa|LOC_Os03g61100	Populus_trichocarpa|Potri.009G044000	Solanum_lycopersicum|Solyc06g076830.1	Theobroma_cacao|Thecc1EG041652	Vitis_vinifera|GSVIVT01024775001
OG_11561	Aquilegia_coerulea|Aqcoe7G259400	Arabidopsis_thaliana|AT1G16070	Beta_vulgaris|104901440	Citrus_grandis|Cg2g025960	Coffea_canephora|Cc04_g05350	Eucalyptus_grandis|Eucgr.J03133	Glycine_max|Glyma.13G371500	Helianthus_annuus|110880008	Malania_oleifera|Maole_011368	Nelumbo_nucifera|NNU_25829	Oryza_sativa|LOC_Os02g08310	Populus_trichocarpa|Potri.001G041400	Solanum_lycopersicum|Solyc03g117730.2	Theobroma_cacao|Thecc1EG027570	Vitis_vinifera|GSVIVT01016095001
OG_11401	Aquilegia_coerulea|Aqcoe3G202000	Arabidopsis_thaliana|AT3G27670	Beta_vulgaris|104907662	Citrus_grandis|Cg2g007060	Coffea_canephora|Cc07_g01800	Eucalyptus_grandis|Eucgr.I01751	Glycine_max|Glyma.19G004700	Helianthus_annuus|110878333	Malania_oleifera|Maole_006413	Nelumbo_nucifera|NNU_21924	Oryza_sativa|LOC_Os01g07490	Populus_trichocarpa|Potri.001G346000	Solanum_lycopersicum|Solyc02g086500.2	Theobroma_cacao|Thecc1EG047033	Vitis_vinifera|GSVIVT01032418001
OG_11400	Aquilegia_coerulea|Aqcoe3G201900	Arabidopsis_thaliana|AT5G40400	Beta_vulgaris|104903655	Citrus_grandis|Cg2g007050	Coffea_canephora|Cc09_g03920	Eucalyptus_grandis|Eucgr.I01754	Glycine_max|Glyma.05G004200	Helianthus_annuus|110921214	Malania_oleifera|Maole_006412	Nelumbo_nucifera|NNU_15013	Oryza_sativa|LOC_Os01g36610	Populus_trichocarpa|Potri.017G071600	Solanum_lycopersicum|Solyc03g007390.2	Theobroma_cacao|Thecc1EG047032	Vitis_vinifera|GSVIVT01008360001
OG_11402	Aquilegia_coerulea|Aqcoe3G234200	Arabidopsis_thaliana|AT5G20990	Beta_vulgaris|104899908	Citrus_grandis|Cg2g007910	Coffea_canephora|Cc01_g07890	Eucalyptus_grandis|Eucgr.J00614	Glycine_max|Glyma.02G272700	Helianthus_annuus|110865639	Malania_oleifera|Maole_022021	Nelumbo_nucifera|NNU_15318	Oryza_sativa|LOC_Os04g56620	Populus_trichocarpa|Potri.009G156400	Solanum_lycopersicum|Solyc01g009050.2	Theobroma_cacao|Thecc1EG041148	Vitis_vinifera|GSVIVT01037501001
OG_11405	Aquilegia_coerulea|Aqcoe3G251200	Arabidopsis_thaliana|AT5G45420	Beta_vulgaris|104908288	Citrus_grandis|Cg6g024620	Coffea_canephora|Cc08_g01890	Eucalyptus_grandis|Eucgr.E00315	Glycine_max|Glyma.05G189200	Helianthus_annuus|110944325	Malania_oleifera|Maole_009439	Nelumbo_nucifera|NNU_00388	Oryza_sativa|LOC_Os08g06240	Populus_trichocarpa|Potri.001G147000	Solanum_lycopersicum|Solyc08g077290.1	Theobroma_cacao|Thecc1EG015787	Vitis_vinifera|GSVIVT01011241001
OG_11404	Aquilegia_coerulea|Aqcoe3G246800	Arabidopsis_thaliana|AT1G11870	Beta_vulgaris|104891882	Citrus_grandis|Cg3g014660	Coffea_canephora|Cc10_g06740	Eucalyptus_grandis|Eucgr.F00372	Glycine_max|Glyma.04G099400	Helianthus_annuus|110877692	Malania_oleifera|Maole_018819	Nelumbo_nucifera|NNU_11013	Oryza_sativa|LOC_Os11g39670	Populus_trichocarpa|Potri.002G100300	Solanum_lycopersicum|Solyc04g074630.2	Theobroma_cacao|Thecc1EG034858	Vitis_vinifera|GSVIVT01004302001
OG_11407	Aquilegia_coerulea|Aqcoe3G261300	Arabidopsis_thaliana|AT1G02145	Beta_vulgaris|104905254	Citrus_grandis|Cg5g044520	Coffea_canephora|Cc02_g25210	Eucalyptus_grandis|Eucgr.E01545	Glycine_max|Glyma.03G108200	Helianthus_annuus|110922314	Malania_oleifera|Maole_015372	Nelumbo_nucifera|NNU_16550	Oryza_sativa|LOC_Os04g46050	Populus_trichocarpa|Potri.002G139200	Solanum_lycopersicum|Solyc01g089900.2	Theobroma_cacao|Thecc1EG005746	Vitis_vinifera|GSVIVT01018298001
OG_11409	Aquilegia_coerulea|Aqcoe3G292800	Arabidopsis_thaliana|AT5G62840	Beta_vulgaris|104894274	Citrus_grandis|Cg5g004820	Coffea_canephora|Cc04_g13740	Eucalyptus_grandis|Eucgr.B00368	Glycine_max|Glyma.05G036900	Helianthus_annuus|110916520	Malania_oleifera|Maole_018159	Nelumbo_nucifera|NNU_23797	Oryza_sativa|LOC_Os01g47190	Populus_trichocarpa|Potri.015G074700	Solanum_lycopersicum|Solyc03g114250.2	Theobroma_cacao|Thecc1EG012047	Vitis_vinifera|GSVIVT01007766001
OG_11408	Aquilegia_coerulea|Aqcoe3G274700	Arabidopsis_thaliana|AT5G53580	Beta_vulgaris|104883356	Citrus_grandis|Cg5g018520	Coffea_canephora|Cc02_g01020	Eucalyptus_grandis|Eucgr.A01423	Glycine_max|Glyma.06G133700	Helianthus_annuus|110905054	Malania_oleifera|Maole_009516	Nelumbo_nucifera|NNU_17761	Oryza_sativa|LOC_Os10g37330	Populus_trichocarpa|Potri.015G006900	Solanum_lycopersicum|Solyc03g082560.2	Theobroma_cacao|Thecc1EG015486	Vitis_vinifera|GSVIVT01038618001
OG_11556	Aquilegia_coerulea|Aqcoe7G181900	Arabidopsis_thaliana|AT4G32690	Beta_vulgaris|104887758	Citrus_grandis|Cg4g003440	Coffea_canephora|Cc08_g08530	Eucalyptus_grandis|Eucgr.C02883	Glycine_max|Glyma.14G140400	Helianthus_annuus|110868076	Malania_oleifera|Maole_011920	Nelumbo_nucifera|NNU_26217	Oryza_sativa|LOC_Os06g39140	Populus_trichocarpa|Potri.006G244300	Solanum_lycopersicum|Solyc08g068070.2	Theobroma_cacao|Thecc1EG037130	Vitis_vinifera|GSVIVT01035713001
OG_11508	Aquilegia_coerulea|Aqcoe6G019500	Arabidopsis_thaliana|AT1G44790	Beta_vulgaris|104891090	Citrus_grandis|Cg3g016370	Eucalyptus_grandis|Eucgr.F04359	Glycine_max|Glyma.13G080900	Helianthus_annuus|110885602	Malania_oleifera|Maole_021226	Oryza_sativa|LOC_Os04g37580	Populus_trichocarpa|Potri.005G176300	Solanum_lycopersicum|Solyc11g012910.1	Theobroma_cacao|Thecc1EG035091	Vitis_vinifera|GSVIVT01008887001	Coffea_canephora|Cc10_g10880	Nelumbo_nucifera|NNU_24721
OG_11364	Aquilegia_coerulea|Aqcoe2G373900	Arabidopsis_thaliana|AT1G04420	Beta_vulgaris|104887935	Citrus_grandis|Cg9g008250	Coffea_canephora|Cc03_g05580	Eucalyptus_grandis|Eucgr.H03041	Glycine_max|Glyma.02G005200	Helianthus_annuus|110930877	Malania_oleifera|Maole_016021	Nelumbo_nucifera|NNU_00642	Oryza_sativa|LOC_Os03g41510	Populus_trichocarpa|Potri.008G167400	Solanum_lycopersicum|Solyc06g053600.2	Theobroma_cacao|Thecc1EG020900	Vitis_vinifera|GSVIVT01027822001
OG_11365	Aquilegia_coerulea|Aqcoe2G383300	Arabidopsis_thaliana|AT5G44000	Beta_vulgaris|104899404	Citrus_grandis|Cg5g033350	Coffea_canephora|Cc01_g17880	Eucalyptus_grandis|Eucgr.K01434	Glycine_max|Glyma.10G040000	Helianthus_annuus|110890255	Malania_oleifera|Maole_002791	Nelumbo_nucifera|NNU_10298	Oryza_sativa|LOC_Os02g56970	Populus_trichocarpa|Potri.014G192300	Solanum_lycopersicum|Solyc06g083770.2	Theobroma_cacao|Thecc1EG003927	Vitis_vinifera|GSVIVT01028410001
OG_11366	Aquilegia_coerulea|Aqcoe2G383900	Arabidopsis_thaliana|AT4G13330	Beta_vulgaris|104884213	Citrus_grandis|Cg9g009560	Coffea_canephora|Cc03_g06310	Eucalyptus_grandis|Eucgr.H00127	Glycine_max|Glyma.10G132600	Helianthus_annuus|110865815	Malania_oleifera|Maole_002011	Nelumbo_nucifera|NNU_10285	Oryza_sativa|LOC_Os04g43164	Populus_trichocarpa|Potri.008G171900	Solanum_lycopersicum|Solyc09g090690.2	Theobroma_cacao|Thecc1EG020991	Vitis_vinifera|GSVIVT01027915001
OG_11495	Aquilegia_coerulea|Aqcoe5G418400	Arabidopsis_thaliana|AT5G19940	Beta_vulgaris|104886684	Citrus_grandis|Cg4g000380	Coffea_canephora|Cc04_g09430	Eucalyptus_grandis|Eucgr.C02103	Glycine_max|Glyma.17G201600	Helianthus_annuus|110899330	Malania_oleifera|Maole_009672	Nelumbo_nucifera|NNU_01392	Oryza_sativa|LOC_Os04g51792	Populus_trichocarpa|Potri.006G276400	Solanum_lycopersicum|Solyc08g006160.2	Theobroma_cacao|Thecc1EG036798	Vitis_vinifera|GSVIVT01035544001
OG_11360	Aquilegia_coerulea|Aqcoe2G343200	Arabidopsis_thaliana|AT4G02725	Beta_vulgaris|104894499	Citrus_grandis|Cg5g035350	Coffea_canephora|Cc01_g19380	Eucalyptus_grandis|Eucgr.K03368	Glycine_max|Glyma.03G155200	Helianthus_annuus|110910288	Nelumbo_nucifera|NNU_06229	Populus_trichocarpa|Potri.005G210700	Solanum_lycopersicum|Solyc09g065300.2	Theobroma_cacao|Thecc1EG004348	Vitis_vinifera|GSVIVT01001163001	Malania_oleifera|Maole_018554	Oryza_sativa|LOC_Os03g49450
OG_11361	Aquilegia_coerulea|Aqcoe2G351500	Arabidopsis_thaliana|AT3G63290	Beta_vulgaris|104894552	Citrus_grandis|Cg5g035010	Coffea_canephora|Cc01_g19110	Eucalyptus_grandis|Eucgr.K03337	Glycine_max|Glyma.02G144900	Helianthus_annuus|110937122	Malania_oleifera|Maole_018519	Nelumbo_nucifera|NNU_14623	Oryza_sativa|LOC_Os10g14180	Populus_trichocarpa|Potri.002G049300	Solanum_lycopersicum|Solyc09g065580.2	Theobroma_cacao|Thecc1EG004293	Vitis_vinifera|GSVIVT01001200001
OG_11362	Aquilegia_coerulea|Aqcoe2G360600	Arabidopsis_thaliana|AT5G43710	Beta_vulgaris|104906719	Citrus_grandis|Cg9g006750	Coffea_canephora|Cc03_g04650	Eucalyptus_grandis|Eucgr.H00217	Glycine_max|Glyma.10G179900	Helianthus_annuus|110910498	Malania_oleifera|Maole_017386	Nelumbo_nucifera|NNU_14289	Oryza_sativa|LOC_Os01g56670	Populus_trichocarpa|Potri.008G160900	Solanum_lycopersicum|Solyc06g053860.2	Theobroma_cacao|Thecc1EG020768	Vitis_vinifera|GSVIVT01018097001
OG_11363	Aquilegia_coerulea|Aqcoe2G367200	Arabidopsis_thaliana|AT2G14045	Beta_vulgaris|104907547	Citrus_grandis|Cg8g010450	Coffea_canephora|Cc02_g09090	Eucalyptus_grandis|Eucgr.B02129	Glycine_max|Glyma.03G251900	Helianthus_annuus|110889242	Malania_oleifera|Maole_013865	Nelumbo_nucifera|NNU_03491	Oryza_sativa|LOC_Os07g08820	Populus_trichocarpa|Potri.019G014100	Solanum_lycopersicum|Solyc04g009840.2	Theobroma_cacao|Thecc1EG026255	Vitis_vinifera|GSVIVT01036217001
OG_11368	Aquilegia_coerulea|Aqcoe2G391800	Arabidopsis_thaliana|AT5G22110	Beta_vulgaris|104888021	Citrus_grandis|Cg8g017200	Coffea_canephora|Cc04_g09090	Eucalyptus_grandis|Eucgr.H00594	Glycine_max|Glyma.16G218700	Helianthus_annuus|110939648	Malania_oleifera|Maole_001656	Nelumbo_nucifera|NNU_13204	Oryza_sativa|LOC_Os05g06840	Populus_trichocarpa|Potri.012G039300	Solanum_lycopersicum|Solyc03g098250.2	Theobroma_cacao|Thecc1EG013360	Vitis_vinifera|GSVIVT01008158001
OG_11173	Nelumbo_nucifera|NNU_03192	Aquilegia_coerulea|Aqcoe3G317300	Arabidopsis_thaliana|AT1G77405	Beta_vulgaris|104892845	Citrus_grandis|Cg3g016850	Coffea_canephora|Cc10_g12420	Eucalyptus_grandis|Eucgr.F04334	Glycine_max|Glyma.19G099200	Helianthus_annuus|110889515	Malania_oleifera|Maole_016564	Oryza_sativa|LOC_Os03g52620	Populus_trichocarpa|Potri.002G080300	Solanum_lycopersicum|Solyc08g029150.1	Theobroma_cacao|Thecc1EG035175	Vitis_vinifera|GSVIVT01008474001
OG_11498	Aquilegia_coerulea|Aqcoe5G445400	Arabidopsis_thaliana|AT1G69523	Beta_vulgaris|104897881	Citrus_grandis|Cg7g021330	Coffea_canephora|Cc11_g12800	Eucalyptus_grandis|Eucgr.B03211	Glycine_max|Glyma.02G109300	Helianthus_annuus|110922194	Malania_oleifera|Maole_005263	Nelumbo_nucifera|NNU_07305	Oryza_sativa|LOC_Os02g51030	Populus_trichocarpa|Potri.008G088500	Solanum_lycopersicum|Solyc06g084030.2	Theobroma_cacao|Thecc1EG011681	Vitis_vinifera|GSVIVT01019959001
OG_11499	Aquilegia_coerulea|Aqcoe5G448400	Arabidopsis_thaliana|AT2G44980	Beta_vulgaris|104905318	Citrus_grandis|Cg5g044050	Coffea_canephora|Cc02_g24760	Eucalyptus_grandis|Eucgr.D02514	Glycine_max|Glyma.01G073400	Helianthus_annuus|110864679	Malania_oleifera|Maole_000958	Nelumbo_nucifera|NNU_18353	Oryza_sativa|LOC_Os03g01200	Populus_trichocarpa|Potri.014G056700	Solanum_lycopersicum|Solyc01g090650.1	Theobroma_cacao|Thecc1EG046992	Vitis_vinifera|GSVIVT01018218001
OG_11474	Aquilegia_coerulea|Aqcoe5G235900	Arabidopsis_thaliana|AT1G19025	Beta_vulgaris|104895399	Citrus_grandis|Cg1g025020	Coffea_canephora|Cc07_g18470	Eucalyptus_grandis|Eucgr.H04963	Glycine_max|Glyma.06G153300	Helianthus_annuus|110865638	Malania_oleifera|Maole_013029	Nelumbo_nucifera|NNU_07959	Oryza_sativa|LOC_Os01g65890	Populus_trichocarpa|Potri.007G106700	Solanum_lycopersicum|Solyc11g006010.1	Theobroma_cacao|Thecc1EG001480	Vitis_vinifera|GSVIVT01026486001
OG_11475	Aquilegia_coerulea|Aqcoe5G257100	Arabidopsis_thaliana|AT1G71810	Beta_vulgaris|104884427	Citrus_grandis|Cg3g019170	Coffea_canephora|Cc10_g06310	Eucalyptus_grandis|Eucgr.F02663	Glycine_max|Glyma.16G158700	Helianthus_annuus|110883835	Malania_oleifera|Maole_011610	Nelumbo_nucifera|NNU_20140	Oryza_sativa|LOC_Os04g54790	Populus_trichocarpa|Potri.002G061000	Solanum_lycopersicum|Solyc04g072230.2	Theobroma_cacao|Thecc1EG036590	Vitis_vinifera|GSVIVT01013666001
OG_11476	Aquilegia_coerulea|Aqcoe5G259800	Arabidopsis_thaliana|AT4G31150	Beta_vulgaris|104886733	Citrus_grandis|Cg4g000060	Coffea_canephora|Cc00_g12770	Eucalyptus_grandis|Eucgr.C02144	Glycine_max|Glyma.14G131200	Helianthus_annuus|110899851	Malania_oleifera|Maole_022648	Nelumbo_nucifera|NNU_11403	Oryza_sativa|LOC_Os06g45330	Populus_trichocarpa|Potri.018G001000	Solanum_lycopersicum|Solyc12g096280.1	Theobroma_cacao|Thecc1EG036757	Vitis_vinifera|GSVIVT01035588001
OG_11459	Aquilegia_coerulea|Aqcoe5G127800	Arabidopsis_thaliana|AT5G40820	Beta_vulgaris|104903878	Citrus_grandis|Cg8g001160	Coffea_canephora|Cc09_g10400	Eucalyptus_grandis|Eucgr.I01462	Glycine_max|Glyma.10G284200	Helianthus_annuus|110940612	Malania_oleifera|Maole_018088	Nelumbo_nucifera|NNU_18501	Oryza_sativa|LOC_Os06g50910	Populus_trichocarpa|Potri.004G179000	Solanum_lycopersicum|Solyc01g111870.1	Theobroma_cacao|Thecc1EG006547	Vitis_vinifera|GSVIVT01023964001
OG_11470	Aquilegia_coerulea|Aqcoe5G212500	Arabidopsis_thaliana|AT5G66130	Beta_vulgaris|104895311	Citrus_grandis|Cg1g001420	Coffea_canephora|Cc07_g11050	Eucalyptus_grandis|Eucgr.I02333	Glycine_max|Glyma.16G124500	Helianthus_annuus|110911971	Malania_oleifera|Maole_008760	Nelumbo_nucifera|NNU_23847	Oryza_sativa|LOC_Os03g13850	Populus_trichocarpa|Potri.005G111000	Solanum_lycopersicum|Solyc02g083600.2	Theobroma_cacao|Thecc1EG000169	Vitis_vinifera|GSVIVT01018736001
OG_11471	Aquilegia_coerulea|Aqcoe5G227000	Arabidopsis_thaliana|AT4G34730	Beta_vulgaris|104883111	Citrus_grandis|CgUng005500	Coffea_canephora|Cc02_g16800	Eucalyptus_grandis|Eucgr.G01743	Glycine_max|Glyma.06G007300	Helianthus_annuus|110885045	Malania_oleifera|Maole_004112	Nelumbo_nucifera|NNU_04728	Oryza_sativa|LOC_Os06g04610	Populus_trichocarpa|Potri.004G164200	Solanum_lycopersicum|Solyc01g110550.2	Theobroma_cacao|Thecc1EG006760	Vitis_vinifera|GSVIVT01024154001
OG_11472	Aquilegia_coerulea|Aqcoe5G231000	Arabidopsis_thaliana|AT5G66530	Beta_vulgaris|104895044	Citrus_grandis|Cg1g004430	Coffea_canephora|Cc07_g09700	Eucalyptus_grandis|Eucgr.H03316	Glycine_max|Glyma.01G173300	Helianthus_annuus|110915330	Malania_oleifera|Maole_000149	Nelumbo_nucifera|NNU_17169	Oryza_sativa|LOC_Os09g15820	Populus_trichocarpa|Potri.007G023200	Solanum_lycopersicum|Solyc02g085100.2	Theobroma_cacao|Thecc1EG000356	Vitis_vinifera|GSVIVT01018938001
OG_11473	Aquilegia_coerulea|Aqcoe5G233700	Arabidopsis_thaliana|AT4G33470	Beta_vulgaris|104895421	Citrus_grandis|Cg1g023130	Coffea_canephora|Cc07_g18770	Eucalyptus_grandis|Eucgr.J01293	Glycine_max|Glyma.05G192600	Helianthus_annuus|110908421	Malania_oleifera|Maole_010111	Nelumbo_nucifera|NNU_07919	Oryza_sativa|LOC_Os12g08220	Populus_trichocarpa|Potri.005G064200	Solanum_lycopersicum|Solyc01g009110.2	Theobroma_cacao|Thecc1EG001516	Vitis_vinifera|GSVIVT01026467001
OG_11546	Aquilegia_coerulea|Aqcoe7G093600	Arabidopsis_thaliana|AT5G41150	Beta_vulgaris|104892834	Citrus_grandis|Cg5g007280	Coffea_canephora|Cc08_g11250	Eucalyptus_grandis|Eucgr.E00349	Glycine_max|Glyma.11G038500	Helianthus_annuus|110872370	Malania_oleifera|Maole_007365	Nelumbo_nucifera|NNU_06971	Oryza_sativa|LOC_Os03g01100	Populus_trichocarpa|Potri.001G150400	Solanum_lycopersicum|Solyc08g077800.2	Theobroma_cacao|Thecc1EG015839	Vitis_vinifera|GSVIVT01002051001
OG_11478	Aquilegia_coerulea|Aqcoe5G300000	Arabidopsis_thaliana|AT1G35420	Beta_vulgaris|104899761	Citrus_grandis|Cg3g020580	Coffea_canephora|Cc10_g09600	Eucalyptus_grandis|Eucgr.F02990	Glycine_max|Glyma.06G325100	Helianthus_annuus|110912775	Malania_oleifera|Maole_024021	Nelumbo_nucifera|NNU_23486	Oryza_sativa|LOC_Os05g35470	Populus_trichocarpa|Potri.019G079000	Solanum_lycopersicum|Solyc11g027840.1	Theobroma_cacao|Thecc1EG036508	Vitis_vinifera|GSVIVT01026084001
OG_11479	Aquilegia_coerulea|Aqcoe5G303900	Arabidopsis_thaliana|AT1G34380	Beta_vulgaris|104892350	Citrus_grandis|Cg3g020280	Coffea_canephora|Cc00_g04830	Eucalyptus_grandis|Eucgr.F04135	Glycine_max|Glyma.16G156300	Helianthus_annuus|110936464	Malania_oleifera|Maole_005371	Nelumbo_nucifera|NNU_04842	Oryza_sativa|LOC_Os01g65400	Populus_trichocarpa|Potri.013G114400	Solanum_lycopersicum|Solyc11g017230.1	Theobroma_cacao|Thecc1EG036730	Vitis_vinifera|GSVIVT01034499001
OG_11371	Aquilegia_coerulea|Aqcoe2G421500	Arabidopsis_thaliana|AT5G44740	Beta_vulgaris|104898859	Citrus_grandis|Cg2g037170	Coffea_canephora|Cc09_g05170	Eucalyptus_grandis|Eucgr.D00012	Glycine_max|Glyma.08G088900	Helianthus_annuus|110908871	Malania_oleifera|Maole_012080	Nelumbo_nucifera|NNU_00761	Oryza_sativa|LOC_Os01g55300	Populus_trichocarpa|Potri.003G152600	Solanum_lycopersicum|Solyc01g034150.2	Theobroma_cacao|Thecc1EG005993	Vitis_vinifera|GSVIVT01012151001
OG_11564	Aquilegia_coerulea|Aqcoe7G285700	Arabidopsis_thaliana|AT1G78930	Beta_vulgaris|104898834	Citrus_grandis|Cg1g022130	Coffea_canephora|Cc07_g21430	Eucalyptus_grandis|Eucgr.J03191	Glycine_max|Glyma.15G000800	Helianthus_annuus|110913072	Malania_oleifera|Maole_002945	Nelumbo_nucifera|NNU_15104	Oryza_sativa|LOC_Os09g38720	Populus_trichocarpa|Potri.007G001800	Solanum_lycopersicum|Solyc03g124040.2	Theobroma_cacao|Thecc1EG027727	Vitis_vinifera|GSVIVT01029533001
OG_11389	Aquilegia_coerulea|Aqcoe3G086400	Arabidopsis_thaliana|AT4G38890	Beta_vulgaris|104883109	Citrus_grandis|Cg8g008930	Coffea_canephora|Cc02_g16820	Eucalyptus_grandis|Eucgr.G01740	Glycine_max|Glyma.04G007400	Helianthus_annuus|110926282	Malania_oleifera|Maole_004114	Nelumbo_nucifera|NNU_23394	Oryza_sativa|LOC_Os04g02730	Populus_trichocarpa|Potri.009G125500	Solanum_lycopersicum|Solyc01g110490.2	Theobroma_cacao|Thecc1EG006765	Vitis_vinifera|GSVIVT01024158001
OG_11489	Aquilegia_coerulea|Aqcoe5G376700	Arabidopsis_thaliana|AT4G35910	Beta_vulgaris|104889355	Citrus_grandis|Cg9g021260	Coffea_canephora|Cc06_g17560	Eucalyptus_grandis|Eucgr.A02347	Glycine_max|Glyma.03G136900	Helianthus_annuus|110878130	Malania_oleifera|Maole_015011	Nelumbo_nucifera|NNU_15255	Oryza_sativa|LOC_Os12g39840	Populus_trichocarpa|Potri.006G051300	Solanum_lycopersicum|Solyc10g080110.1	Theobroma_cacao|Thecc1EG024635	Vitis_vinifera|GSVIVT01033275001
OG_11488	Aquilegia_coerulea|Aqcoe5G367900	Arabidopsis_thaliana|AT5G14220	Beta_vulgaris|104906253	Citrus_grandis|Cg2g011360	Coffea_canephora|Cc07_g00620	Eucalyptus_grandis|Eucgr.J02313	Glycine_max|Glyma.19G087600	Helianthus_annuus|110878421	Malania_oleifera|Maole_002833	Nelumbo_nucifera|NNU_02121	Oryza_sativa|LOC_Os04g41260	Populus_trichocarpa|Potri.001G333500	Solanum_lycopersicum|Solyc03g005080.2	Theobroma_cacao|Thecc1EG017112	Vitis_vinifera|GSVIVT01001816001
OG_11480	Aquilegia_coerulea|Aqcoe5G304000	Arabidopsis_thaliana|AT4G09620	Beta_vulgaris|104900809	Citrus_grandis|Cg3g020220	Coffea_canephora|Cc10_g11390	Eucalyptus_grandis|Eucgr.F04126	Glycine_max|Glyma.20G175900	Helianthus_annuus|110941366	Malania_oleifera|Maole_005397	Nelumbo_nucifera|NNU_04865	Oryza_sativa|LOC_Os03g62240	Populus_trichocarpa|Potri.013G113500	Solanum_lycopersicum|Solyc11g017430.1	Theobroma_cacao|Thecc1EG036345	Vitis_vinifera|GSVIVT01034475001
OG_11483	Aquilegia_coerulea|Aqcoe5G327800	Arabidopsis_thaliana|AT5G61850	Beta_vulgaris|104884125	Citrus_grandis|Cg7g011420	Coffea_canephora|Cc04_g05820	Eucalyptus_grandis|Eucgr.K02192	Glycine_max|Glyma.06G163600	Helianthus_annuus|110879971	Malania_oleifera|Maole_008850	Nelumbo_nucifera|NNU_01913	Oryza_sativa|LOC_Os04g51000	Populus_trichocarpa|Potri.015G106900	Solanum_lycopersicum|Solyc03g118160.1	Theobroma_cacao|Thecc1EG014768	Vitis_vinifera|GSVIVT01008655001
OG_11482	Aquilegia_coerulea|Aqcoe5G327200	Arabidopsis_thaliana|AT1G28140	Beta_vulgaris|104897453	Citrus_grandis|Cg5g024820	Coffea_canephora|Cc11_g15000	Eucalyptus_grandis|Eucgr.B03560	Glycine_max|Glyma.20G249800	Helianthus_annuus|110865185	Malania_oleifera|Maole_019121	Nelumbo_nucifera|NNU_01925	Oryza_sativa|LOC_Os03g63360	Populus_trichocarpa|Potri.001G100300	Solanum_lycopersicum|Solyc05g012700.2	Theobroma_cacao|Thecc1EG008332	Vitis_vinifera|GSVIVT01001090001
OG_11485	Aquilegia_coerulea|Aqcoe5G354700	Arabidopsis_thaliana|AT5G14140	Beta_vulgaris|104895263	Citrus_grandis|Cg2g010860	Coffea_canephora|Cc07_g00890	Eucalyptus_grandis|Eucgr.I01641	Glycine_max|Glyma.16G056000	Helianthus_annuus|110904076	Malania_oleifera|Maole_000366	Nelumbo_nucifera|NNU_02063	Oryza_sativa|LOC_Os11g30484	Populus_trichocarpa|Potri.001G329300	Solanum_lycopersicum|Solyc02g094170.2	Theobroma_cacao|Thecc1EG017228	Vitis_vinifera|GSVIVT01033083001
OG_11487	Aquilegia_coerulea|Aqcoe5G362500	Arabidopsis_thaliana|AT1G01770	Beta_vulgaris|104888641	Citrus_grandis|Cg5g042340	Coffea_canephora|Cc02_g37710	Eucalyptus_grandis|Eucgr.E00177	Glycine_max|Glyma.07G073500	Helianthus_annuus|110937671	Malania_oleifera|Maole_000982	Nelumbo_nucifera|NNU_21035	Oryza_sativa|LOC_Os07g27350	Populus_trichocarpa|Potri.002G157400	Solanum_lycopersicum|Solyc01g094330.2	Theobroma_cacao|Thecc1EG005376	Vitis_vinifera|GSVIVT01026850001
OG_11486	Aquilegia_coerulea|Aqcoe5G359900	Arabidopsis_thaliana|AT5G63440	Beta_vulgaris|104893487	Citrus_grandis|Cg5g006800	Coffea_canephora|Cc04_g10050	Eucalyptus_grandis|Eucgr.F01379	Glycine_max|Glyma.20G249100	Helianthus_annuus|110916134	Malania_oleifera|Maole_004336	Nelumbo_nucifera|NNU_02105	Oryza_sativa|LOC_Os07g19470	Populus_trichocarpa|Potri.012G096500	Solanum_lycopersicum|Solyc03g111330.2	Theobroma_cacao|Thecc1EG014622	Vitis_vinifera|GSVIVT01008527001
OG_11166	Malania_oleifera|Maole_016106	Aquilegia_coerulea|Aqcoe5G420200	Arabidopsis_thaliana|AT1G12250	Beta_vulgaris|104892060	Citrus_grandis|Cg5g008660	Coffea_canephora|Cc08_g12960	Eucalyptus_grandis|Eucgr.D02028	Glycine_max|Glyma.11G030700	Helianthus_annuus|110922921	Nelumbo_nucifera|NNU_14544	Oryza_sativa|LOC_Os02g42960	Populus_trichocarpa|Potri.003G112900	Solanum_lycopersicum|Solyc08g079110.2	Theobroma_cacao|Thecc1EG016032	Vitis_vinifera|GSVIVT01001267001
OG_11376	Aquilegia_coerulea|Aqcoe2G434800	Arabidopsis_thaliana|AT3G59490	Beta_vulgaris|104888826	Citrus_grandis|Cg5g027840	Coffea_canephora|Cc07_g21300	Eucalyptus_grandis|Eucgr.H00368	Glycine_max|Glyma.15G029700	Helianthus_annuus|110890801	Malania_oleifera|Maole_003637	Nelumbo_nucifera|NNU_17608	Oryza_sativa|LOC_Os09g33992	Populus_trichocarpa|Potri.017G028900	Solanum_lycopersicum|Solyc11g045210.1	Theobroma_cacao|Thecc1EG020016	Vitis_vinifera|GSVIVT01010791001
OG_11375	Aquilegia_coerulea|Aqcoe2G432900	Arabidopsis_thaliana|AT5G36170	Beta_vulgaris|104890193	Citrus_grandis|Cg6g000330	Coffea_canephora|Cc09_g03960	Eucalyptus_grandis|Eucgr.B01462	Glycine_max|Glyma.09G248300	Helianthus_annuus|110941881	Malania_oleifera|Maole_003354	Nelumbo_nucifera|NNU_22904	Oryza_sativa|LOC_Os07g36250	Populus_trichocarpa|Potri.008G075800	Solanum_lycopersicum|Solyc04g025290.2	Theobroma_cacao|Thecc1EG025105	Vitis_vinifera|GSVIVT01019055001
OG_11165	Malania_oleifera|Maole_005312	Aquilegia_coerulea|Aqcoe3G333300	Arabidopsis_thaliana|AT1G26940	Beta_vulgaris|104897947	Citrus_grandis|Cg7g020940	Coffea_canephora|Cc11_g13260	Eucalyptus_grandis|Eucgr.G02518	Glycine_max|Glyma.02G105500	Helianthus_annuus|110926552	Nelumbo_nucifera|NNU_07841	Oryza_sativa|LOC_Os11g38990	Populus_trichocarpa|Potri.010G012900	Solanum_lycopersicum|Solyc01g010590.2	Theobroma_cacao|Thecc1EG011738	Vitis_vinifera|GSVIVT01020024001
OG_11373	Aquilegia_coerulea|Aqcoe2G427900	Arabidopsis_thaliana|AT4G14180	Beta_vulgaris|104889819	Citrus_grandis|Cg9g014280	Coffea_canephora|Cc03_g09140	Eucalyptus_grandis|Eucgr.H02630	Glycine_max|Glyma.11G253600	Helianthus_annuus|110908610	Malania_oleifera|Maole_007067	Nelumbo_nucifera|NNU_24795	Oryza_sativa|LOC_Os04g28020	Populus_trichocarpa|Potri.002G232700	Solanum_lycopersicum|Solyc03g114040.2	Theobroma_cacao|Thecc1EG020185	Vitis_vinifera|GSVIVT01031569001
OG_11372	Aquilegia_coerulea|Aqcoe2G423100	Arabidopsis_thaliana|AT5G66180	Beta_vulgaris|104895183	Citrus_grandis|Cg1g001600	Coffea_canephora|Cc07_g10910	Eucalyptus_grandis|Eucgr.I02337	Glycine_max|Glyma.02G047100	Helianthus_annuus|110878495	Malania_oleifera|Maole_002199	Nelumbo_nucifera|NNU_23162	Oryza_sativa|LOC_Os02g21510	Populus_trichocarpa|Potri.007G056800	Solanum_lycopersicum|Solyc03g033450.2	Theobroma_cacao|Thecc1EG000189	Vitis_vinifera|GSVIVT01018762001
OG_11278	Aquilegia_coerulea|Aqcoe1G019600	Arabidopsis_thaliana|AT3G20780	Beta_vulgaris|104889935	Citrus_grandis|Cg2g002090	Coffea_canephora|Cc01_g04070	Eucalyptus_grandis|Eucgr.B03662	Glycine_max|Glyma.13G342900	Helianthus_annuus|110904196	Malania_oleifera|Maole_022654	Nelumbo_nucifera|NNU_02891	Oryza_sativa|LOC_Os09g10770	Populus_trichocarpa|Potri.003G211000	Solanum_lycopersicum|Solyc01g014490.2	Theobroma_cacao|Thecc1EG040492	Vitis_vinifera|GSVIVT01025336001
OG_11279	Aquilegia_coerulea|Aqcoe1G023500	Arabidopsis_thaliana|AT3G57680	Beta_vulgaris|104889263	Citrus_grandis|Cg9g022150	Coffea_canephora|Cc06_g16540	Eucalyptus_grandis|Eucgr.A02402	Glycine_max|Glyma.10G094900	Helianthus_annuus|110939832	Malania_oleifera|Maole_011739	Nelumbo_nucifera|NNU_08353	Oryza_sativa|LOC_Os06g21380	Populus_trichocarpa|Potri.006G055400	Solanum_lycopersicum|Solyc03g059260.2	Theobroma_cacao|Thecc1EG024797	Vitis_vinifera|GSVIVT01033332001
OG_11276	Aquilegia_coerulea|Aqcoe1G004200	Arabidopsis_thaliana|AT2G44360	Beta_vulgaris|104904589	Citrus_grandis|Cg7g023860	Coffea_canephora|Cc02_g26960	Eucalyptus_grandis|Eucgr.G03411	Glycine_max|Glyma.15G268700	Helianthus_annuus|110911719	Malania_oleifera|Maole_014360	Nelumbo_nucifera|NNU_02928	Oryza_sativa|LOC_Os09g38080	Populus_trichocarpa|Potri.001G230100	Solanum_lycopersicum|Solyc10g045350.1	Theobroma_cacao|Thecc1EG005946	Vitis_vinifera|GSVIVT01001360001
OG_11277	Aquilegia_coerulea|Aqcoe1G019500	Arabidopsis_thaliana|AT3G20790	Beta_vulgaris|104889936	Citrus_grandis|Cg2g002100	Coffea_canephora|Cc01_g04140	Eucalyptus_grandis|Eucgr.J00813	Glycine_max|Glyma.13G342800	Helianthus_annuus|110927137	Malania_oleifera|Maole_007390	Nelumbo_nucifera|NNU_02892	Oryza_sativa|LOC_Os09g10820	Populus_trichocarpa|Potri.003G210900	Solanum_lycopersicum|Solyc01g006630.2	Theobroma_cacao|Thecc1EG040496	Vitis_vinifera|GSVIVT01025335001
OG_11274	Aquilegia_coerulea|Aqcoe1G002900	Arabidopsis_thaliana|AT1G51110	Beta_vulgaris|104889893	Citrus_grandis|Cg2g001500	Coffea_canephora|Cc01_g03170	Eucalyptus_grandis|Eucgr.B02608	Glycine_max|Glyma.20G244500	Helianthus_annuus|110890915	Malania_oleifera|Maole_019259	Nelumbo_nucifera|NNU_11679	Oryza_sativa|LOC_Os07g28790	Populus_trichocarpa|Potri.001G011700	Solanum_lycopersicum|Solyc01g006330.2	Theobroma_cacao|Thecc1EG040332	Vitis_vinifera|GSVIVT01025367001
OG_11275	Aquilegia_coerulea|Aqcoe1G003300	Arabidopsis_thaliana|AT2G44420	Beta_vulgaris|104904931	Citrus_grandis|Cg7g023800	Coffea_canephora|Cc02_g27080	Eucalyptus_grandis|Eucgr.G02572	Glycine_max|Glyma.08G149400	Helianthus_annuus|110874793	Malania_oleifera|Maole_020458	Nelumbo_nucifera|NNU_11657	Oryza_sativa|LOC_Os06g41390	Populus_trichocarpa|Potri.009G023200	Solanum_lycopersicum|Solyc01g073930.2	Theobroma_cacao|Thecc1EG005944	Vitis_vinifera|GSVIVT01001368001
OG_11566	Aquilegia_coerulea|Aqcoe7G302200	Arabidopsis_thaliana|AT5G67100	Beta_vulgaris|104884463	Citrus_grandis|Cg1g005500	Coffea_canephora|Cc07_g06110	Eucalyptus_grandis|Eucgr.H01686	Glycine_max|Glyma.01G187400	Helianthus_annuus|110903948	Malania_oleifera|Maole_003428	Nelumbo_nucifera|NNU_13589	Oryza_sativa|LOC_Os01g64820	Populus_trichocarpa|Potri.007G045300	Solanum_lycopersicum|Solyc02g093300.2	Theobroma_cacao|Thecc1EG000647	Vitis_vinifera|GSVIVT01022113001
OG_11567	Aquilegia_coerulea|Aqcoe7G327000	Arabidopsis_thaliana|AT5G57590	Beta_vulgaris|104902421	Citrus_grandis|Cg4g022240	Coffea_canephora|Cc06_g13480	Eucalyptus_grandis|Eucgr.C00186	Glycine_max|Glyma.13G094700	Helianthus_annuus|110929120	Malania_oleifera|Maole_020269	Nelumbo_nucifera|NNU_14768	Oryza_sativa|LOC_Os08g14770	Populus_trichocarpa|Potri.006G170400	Solanum_lycopersicum|Solyc07g006810.2	Theobroma_cacao|Thecc1EG038834	Vitis_vinifera|GSVIVT01029151001
OG_11379	Aquilegia_coerulea|Aqcoe3G011300	Arabidopsis_thaliana|AT3G18020	Beta_vulgaris|104884982	Citrus_grandis|Cg5g017540	Coffea_canephora|Cc04_g06350	Eucalyptus_grandis|Eucgr.K02270	Glycine_max|Glyma.18G207800	Helianthus_annuus|110883861	Malania_oleifera|Maole_011688	Nelumbo_nucifera|NNU_03957	Oryza_sativa|LOC_Os07g47720	Populus_trichocarpa|Potri.015G039300	Solanum_lycopersicum|Solyc03g118790.1	Theobroma_cacao|Thecc1EG012747	Vitis_vinifera|GSVIVT01016661001
OG_11378	Aquilegia_coerulea|Aqcoe3G004100	Arabidopsis_thaliana|AT1G48580	Beta_vulgaris|104907345	Citrus_grandis|Cg4g011780	Coffea_canephora|Cc04_g06260	Eucalyptus_grandis|Eucgr.K02273	Glycine_max|Glyma.08G054400	Helianthus_annuus|110908285	Malania_oleifera|Maole_013885	Nelumbo_nucifera|NNU_17396	Populus_trichocarpa|Potri.012G047000	Solanum_lycopersicum|Solyc03g118700.2	Theobroma_cacao|Thecc1EG012841	Vitis_vinifera|GSVIVT01011540001	Oryza_sativa|LOC_Os07g15500
OG_11467	Aquilegia_coerulea|Aqcoe5G202200	Arabidopsis_thaliana|AT4G34360	Beta_vulgaris|104904410	Citrus_grandis|Cg8g005880	Coffea_canephora|Cc02_g17980	Eucalyptus_grandis|Eucgr.I01240	Glycine_max|Glyma.11G121200	Helianthus_annuus|110912514	Malania_oleifera|Maole_022173	Nelumbo_nucifera|NNU_09872	Oryza_sativa|LOC_Os11g35340	Populus_trichocarpa|Potri.004G150200	Solanum_lycopersicum|Solyc01g109290.2	Theobroma_cacao|Thecc1EG007274	Vitis_vinifera|GSVIVT01031905001
OG_11466	Aquilegia_coerulea|Aqcoe5G188800	Arabidopsis_thaliana|AT2G21620	Beta_vulgaris|104904336	Citrus_grandis|Cg8g007050	Coffea_canephora|Cc02_g17430	Eucalyptus_grandis|Eucgr.G01684	Glycine_max|Glyma.04G012400	Helianthus_annuus|110877797	Malania_oleifera|Maole_004211	Nelumbo_nucifera|NNU_05348	Oryza_sativa|LOC_Os02g47650	Populus_trichocarpa|Potri.004G156200	Solanum_lycopersicum|Solyc01g109710.2	Theobroma_cacao|Thecc1EG006869	Vitis_vinifera|GSVIVT01023785001
OG_11465	Aquilegia_coerulea|Aqcoe5G185800	Arabidopsis_thaliana|AT5G49410	Beta_vulgaris|104905766	Citrus_grandis|Cg1g004810	Coffea_canephora|Cc07_g11660	Eucalyptus_grandis|Eucgr.A00850	Glycine_max|Glyma.14G008500	Helianthus_annuus|110878862	Malania_oleifera|Maole_000090	Nelumbo_nucifera|NNU_01588	Oryza_sativa|LOC_Os08g27140	Populus_trichocarpa|Potri.005G118900	Solanum_lycopersicum|Solyc02g062530.2	Theobroma_cacao|Thecc1EG017340	Vitis_vinifera|GSVIVT01018876001
OG_11464	Aquilegia_coerulea|Aqcoe5G184900	Arabidopsis_thaliana|AT5G57960	Beta_vulgaris|104889285	Citrus_grandis|Cg3g023270	Coffea_canephora|Cc10_g02420	Eucalyptus_grandis|Eucgr.F01859	Glycine_max|Glyma.17G253900	Helianthus_annuus|110941422	Malania_oleifera|Maole_016186	Nelumbo_nucifera|NNU_05291	Oryza_sativa|LOC_Os11g38020	Populus_trichocarpa|Potri.002G031100	Solanum_lycopersicum|Solyc04g080770.2	Theobroma_cacao|Thecc1EG034115	Vitis_vinifera|GSVIVT01009778001
OG_11463	Aquilegia_coerulea|Aqcoe5G180700	Arabidopsis_thaliana|AT2G21370	Beta_vulgaris|104883108	Citrus_grandis|Cg8g008260	Coffea_canephora|Cc02_g17050	Eucalyptus_grandis|Eucgr.I01312	Glycine_max|Glyma.11G112600	Helianthus_annuus|110911599	Malania_oleifera|Maole_004155	Nelumbo_nucifera|NNU_23354	Oryza_sativa|LOC_Os07g22650	Populus_trichocarpa|Potri.009G122300	Solanum_lycopersicum|Solyc11g042940.1	Theobroma_cacao|Thecc1EG006806	Vitis_vinifera|GSVIVT01024202001
OG_11462	Aquilegia_coerulea|Aqcoe5G161600	Arabidopsis_thaliana|AT5G64350	Beta_vulgaris|104904743	Coffea_canephora|Cc02_g21010	Eucalyptus_grandis|Eucgr.I02629	Glycine_max|Glyma.13G258500	Helianthus_annuus|110912623	Malania_oleifera|Maole_019284	Nelumbo_nucifera|NNU_22615	Oryza_sativa|LOC_Os02g52290	Populus_trichocarpa|Potri.007G113100	Solanum_lycopersicum|Solyc01g105710.2	Theobroma_cacao|Thecc1EG007399	Vitis_vinifera|GSVIVT01015733001	Citrus_grandis|Cg1g019610
OG_11461	Aquilegia_coerulea|Aqcoe5G155800	Arabidopsis_thaliana|AT4G37040	Beta_vulgaris|104883774	Citrus_grandis|Cg1g002810	Coffea_canephora|Cc07_g05900	Eucalyptus_grandis|Eucgr.I00937	Glycine_max|Glyma.01G185300	Helianthus_annuus|110895644	Malania_oleifera|Maole_000347	Nelumbo_nucifera|NNU_13519	Oryza_sativa|LOC_Os02g52420	Populus_trichocarpa|Potri.005G137400	Solanum_lycopersicum|Solyc02g090670.2	Theobroma_cacao|Thecc1EG000593	Vitis_vinifera|GSVIVT01022146001
OG_11500	Aquilegia_coerulea|Aqcoe5G457200	Arabidopsis_thaliana|AT4G23840	Beta_vulgaris|104892158	Citrus_grandis|Cg5g001380	Coffea_canephora|Cc08_g16020	Eucalyptus_grandis|Eucgr.E00859	Glycine_max|Glyma.05G216500	Helianthus_annuus|110921578	Malania_oleifera|Maole_013834	Nelumbo_nucifera|NNU_02517	Oryza_sativa|LOC_Os05g12140	Populus_trichocarpa|Potri.001G092000	Solanum_lycopersicum|Solyc08g082270.2	Theobroma_cacao|Thecc1EG016458	Vitis_vinifera|GSVIVT01019526001
OG_11444	Aquilegia_coerulea|Aqcoe5G008800	Arabidopsis_thaliana|AT4G28740	Beta_vulgaris|104899344	Citrus_grandis|Cg5g033020	Coffea_canephora|Cc01_g17510	Eucalyptus_grandis|Eucgr.H00829	Glycine_max|Glyma.13G129300	Helianthus_annuus|110910439	Malania_oleifera|Maole_021901	Nelumbo_nucifera|NNU_16694	Oryza_sativa|LOC_Os04g42800	Populus_trichocarpa|Potri.014G194500	Solanum_lycopersicum|Solyc09g063140.2	Theobroma_cacao|Thecc1EG003773	Vitis_vinifera|GSVIVT01028479001
OG_11502	Aquilegia_coerulea|Aqcoe5G461400	Arabidopsis_thaliana|AT4G24090	Beta_vulgaris|104892609	Citrus_grandis|Cg5g000630	Coffea_canephora|Cc08_g16680	Eucalyptus_grandis|Eucgr.E01035	Glycine_max|Glyma.09G286200	Helianthus_annuus|110868071	Malania_oleifera|Maole_003167	Nelumbo_nucifera|NNU_13797	Oryza_sativa|LOC_Os09g35990	Populus_trichocarpa|Potri.001G084500	Solanum_lycopersicum|Solyc08g083010.2	Theobroma_cacao|Thecc1EG015662	Vitis_vinifera|GSVIVT01019640001
OG_11503	Aquilegia_coerulea|Aqcoe5G464900	Arabidopsis_thaliana|AT4G10950	Beta_vulgaris|104892137	Citrus_grandis|Cg5g001160	Coffea_canephora|Cc08_g16200	Eucalyptus_grandis|Eucgr.D01753	Glycine_max|Glyma.01G226300	Helianthus_annuus|110899513	Malania_oleifera|Maole_007651	Nelumbo_nucifera|NNU_02543	Oryza_sativa|LOC_Os02g18870	Populus_trichocarpa|Potri.003G141300	Solanum_lycopersicum|Solyc08g082490.1	Theobroma_cacao|Thecc1EG016486	Vitis_vinifera|GSVIVT01019553001
OG_11505	Aquilegia_coerulea|Aqcoe6G000400	Arabidopsis_thaliana|AT3G51980	Beta_vulgaris|104893035	Citrus_grandis|Cg2g025440	Coffea_canephora|Cc11_g14840	Eucalyptus_grandis|Eucgr.B03575	Glycine_max|Glyma.20G054400	Helianthus_annuus|110915263	Malania_oleifera|Maole_018359	Nelumbo_nucifera|NNU_01853	Oryza_sativa|LOC_Os09g33780	Populus_trichocarpa|Potri.001G072200	Solanum_lycopersicum|Solyc04g009320.2	Theobroma_cacao|Thecc1EG003143	Vitis_vinifera|GSVIVT01001139001
OG_11469	Aquilegia_coerulea|Aqcoe5G212300	Arabidopsis_thaliana|AT1G20060	Beta_vulgaris|104905139	Citrus_grandis|Cg3g024250	Coffea_canephora|Cc10_g01490	Eucalyptus_grandis|Eucgr.H00967	Glycine_max|Glyma.06G023500	Helianthus_annuus|110908230	Malania_oleifera|Maole_011166	Nelumbo_nucifera|NNU_01303	Oryza_sativa|LOC_Os02g01180	Populus_trichocarpa|Potri.013G068500	Solanum_lycopersicum|Solyc08g042030.1	Theobroma_cacao|Thecc1EG034249	Vitis_vinifera|GSVIVT01009938001
OG_11468	Aquilegia_coerulea|Aqcoe5G211100	Arabidopsis_thaliana|AT4G35987	Beta_vulgaris|104895184	Citrus_grandis|Cg1g001630	Coffea_canephora|Cc07_g10870	Eucalyptus_grandis|Eucgr.I02338	Glycine_max|Glyma.02G047300	Helianthus_annuus|110937510	Malania_oleifera|Maole_020027	Nelumbo_nucifera|NNU_18394	Oryza_sativa|LOC_Os03g14020	Populus_trichocarpa|Potri.007G057000	Solanum_lycopersicum|Solyc03g033470.2	Theobroma_cacao|Thecc1EG000192	Vitis_vinifera|GSVIVT01018765001
OG_11525	Aquilegia_coerulea|Aqcoe6G277600	Arabidopsis_thaliana|AT1G59600	Beta_vulgaris|104902002	Citrus_grandis|Cg3g012850	Coffea_canephora|Cc10_g05800	Eucalyptus_grandis|Eucgr.F02250	Glycine_max|Glyma.U031000	Helianthus_annuus|110873300	Malania_oleifera|Maole_020395	Nelumbo_nucifera|NNU_13762	Oryza_sativa|LOC_Os07g39730	Populus_trichocarpa|Potri.002G118300	Solanum_lycopersicum|Solyc04g077820.2	Theobroma_cacao|Thecc1EG034695	Vitis_vinifera|GSVIVT01009341001
OG_11179	Nelumbo_nucifera|NNU_17531	Aquilegia_coerulea|Aqcoe3G351700	Arabidopsis_thaliana|AT1G74700	Beta_vulgaris|104894103	Citrus_grandis|Cg5g003380	Coffea_canephora|Cc04_g15440	Eucalyptus_grandis|Eucgr.K02452	Glycine_max|Glyma.20G012000	Helianthus_annuus|110879724	Malania_oleifera|Maole_010416	Oryza_sativa|LOC_Os02g12290	Populus_trichocarpa|Potri.015G064400	Solanum_lycopersicum|Solyc03g113140.2	Theobroma_cacao|Thecc1EG031111	Vitis_vinifera|GSVIVT01008050001
OG_11348	Aquilegia_coerulea|Aqcoe2G220500	Arabidopsis_thaliana|AT5G02250	Beta_vulgaris|104893672	Citrus_grandis|Cg6g004740	Coffea_canephora|Cc06_g02560	Eucalyptus_grandis|Eucgr.A01270	Glycine_max|Glyma.18G153300	Helianthus_annuus|110938003	Malania_oleifera|Maole_010380	Nelumbo_nucifera|NNU_18773	Oryza_sativa|LOC_Os01g62440	Populus_trichocarpa|Potri.006G086200	Solanum_lycopersicum|Solyc09g010870.2	Theobroma_cacao|Thecc1EG021924	Vitis_vinifera|GSVIVT01034161001
OG_11349	Aquilegia_coerulea|Aqcoe2G234000	Arabidopsis_thaliana|AT3G12210	Beta_vulgaris|104901651	Citrus_grandis|Cg3g013150	Coffea_canephora|Cc10_g07740	Eucalyptus_grandis|Eucgr.F02216	Glycine_max|Glyma.14G090300	Helianthus_annuus|110873033	Malania_oleifera|Maole_020685	Nelumbo_nucifera|NNU_25648	Oryza_sativa|LOC_Os03g51880	Populus_trichocarpa|Potri.002G114400	Solanum_lycopersicum|Solyc04g077450.2	Theobroma_cacao|Thecc1EG034642	Vitis_vinifera|GSVIVT01009288001
OG_11342	Aquilegia_coerulea|Aqcoe2G144400	Arabidopsis_thaliana|AT2G37020	Beta_vulgaris|104898685	Citrus_grandis|CgUng002970	Coffea_canephora|Cc06_g04070	Eucalyptus_grandis|Eucgr.A01141	Glycine_max|Glyma.19G182800	Helianthus_annuus|110881466	Malania_oleifera|Maole_014697	Nelumbo_nucifera|NNU_21339	Oryza_sativa|LOC_Os10g30640	Populus_trichocarpa|Potri.006G126200	Solanum_lycopersicum|Solyc10g086210.1	Theobroma_cacao|Thecc1EG022191	Vitis_vinifera|GSVIVT01025711001
OG_11343	Aquilegia_coerulea|Aqcoe2G159800	Arabidopsis_thaliana|AT1G62730	Beta_vulgaris|104892063	Citrus_grandis|Cg5g008710	Coffea_canephora|Cc08_g13030	Eucalyptus_grandis|Eucgr.E00462	Glycine_max|Glyma.13G075600	Helianthus_annuus|110915248	Malania_oleifera|Maole_016103	Nelumbo_nucifera|NNU_05734	Oryza_sativa|LOC_Os06g01470	Populus_trichocarpa|Potri.001G119700	Solanum_lycopersicum|Solyc08g007440.1	Theobroma_cacao|Thecc1EG016038	Vitis_vinifera|GSVIVT01000849001
OG_11340	Aquilegia_coerulea|Aqcoe2G095900	Arabidopsis_thaliana|AT5G01470	Beta_vulgaris|104892485	Citrus_grandis|Cg6g006910	Coffea_canephora|Cc06_g01380	Eucalyptus_grandis|Eucgr.B02817	Glycine_max|Glyma.03G058200	Helianthus_annuus|110865484	Malania_oleifera|Maole_009381	Nelumbo_nucifera|NNU_03825	Oryza_sativa|LOC_Os03g61140	Populus_trichocarpa|Potri.006G100100	Solanum_lycopersicum|Solyc10g085160.1	Theobroma_cacao|Thecc1EG021699	Vitis_vinifera|GSVIVT01033961001
OG_11341	Aquilegia_coerulea|Aqcoe2G123800	Arabidopsis_thaliana|AT5G03910	Beta_vulgaris|104898350	Coffea_canephora|Cc06_g05950	Eucalyptus_grandis|Eucgr.A02657	Glycine_max|Glyma.10G073800	Helianthus_annuus|110909601	Nelumbo_nucifera|NNU_25419	Oryza_sativa|LOC_Os04g33700	Populus_trichocarpa|Potri.006G211700	Solanum_lycopersicum|Solyc09g009910.2	Theobroma_cacao|Thecc1EG022616	Vitis_vinifera|GSVIVT01033860001	Citrus_grandis|Cg6g015360	Malania_oleifera|Maole_009197
OG_11346	Aquilegia_coerulea|Aqcoe2G203200	Arabidopsis_thaliana|AT5G52970	Beta_vulgaris|104898652	Citrus_grandis|CgUng002630	Coffea_canephora|Cc06_g04210	Eucalyptus_grandis|Eucgr.A01683	Glycine_max|Glyma.10G056700	Helianthus_annuus|110898412	Malania_oleifera|Maole_014674	Nelumbo_nucifera|NNU_21363	Oryza_sativa|LOC_Os07g34950	Populus_trichocarpa|Potri.016G092300	Solanum_lycopersicum|Solyc10g084040.1	Theobroma_cacao|Thecc1EG022214	Vitis_vinifera|GSVIVT01025731001
OG_11347	Aquilegia_coerulea|Aqcoe2G204600	Arabidopsis_thaliana|AT3G46100	Beta_vulgaris|104898644	Citrus_grandis|Cg3g011170	Coffea_canephora|Cc06_g19340	Eucalyptus_grandis|Eucgr.K02931	Glycine_max|Glyma.03G183400	Helianthus_annuus|110904462	Malania_oleifera|Maole_006922	Nelumbo_nucifera|NNU_19832	Oryza_sativa|LOC_Os02g51830	Populus_trichocarpa|Potri.006G124400	Solanum_lycopersicum|Solyc03g119280.2	Theobroma_cacao|Thecc1EG022236	Vitis_vinifera|GSVIVT01025735001
OG_11344	Aquilegia_coerulea|Aqcoe2G160800	Arabidopsis_thaliana|AT4G04870	Beta_vulgaris|104882838	Citrus_grandis|Cg2g040180	Coffea_canephora|Cc09_g01900	Eucalyptus_grandis|Eucgr.D01306	Glycine_max|Glyma.07G259200	Helianthus_annuus|110944573	Malania_oleifera|Maole_018050	Nelumbo_nucifera|NNU_16366	Oryza_sativa|LOC_Os01g57930	Populus_trichocarpa|Potri.004G018300	Solanum_lycopersicum|Solyc10g005290.2	Theobroma_cacao|Thecc1EG030194	Vitis_vinifera|GSVIVT01012658001
OG_11345	Aquilegia_coerulea|Aqcoe2G171000	Arabidopsis_thaliana|AT5G02710	Beta_vulgaris|104904779	Citrus_grandis|Cg6g003370	Coffea_canephora|Cc06_g03250	Eucalyptus_grandis|Eucgr.A01211	Glycine_max|Glyma.13G134800	Helianthus_annuus|110869071	Nelumbo_nucifera|NNU_15136	Oryza_sativa|LOC_Os03g24844	Populus_trichocarpa|Potri.006G215300	Solanum_lycopersicum|Solyc09g006000.2	Theobroma_cacao|Thecc1EG022040	Vitis_vinifera|GSVIVT01025579001	Malania_oleifera|Maole_008942
OG_11551	Aquilegia_coerulea|Aqcoe7G125600	Arabidopsis_thaliana|AT3G13780	Beta_vulgaris|104899801	Citrus_grandis|Cg1g009740	Coffea_canephora|Cc04_g01830	Eucalyptus_grandis|Eucgr.F03140	Glycine_max|Glyma.15G024900	Helianthus_annuus|110908845	Malania_oleifera|Maole_001129	Nelumbo_nucifera|NNU_20932	Populus_trichocarpa|Potri.001G196700	Solanum_lycopersicum|Solyc06g062700.2	Theobroma_cacao|Thecc1EG046838	Vitis_vinifera|GSVIVT01016873001	Oryza_sativa|LOC_Os06g36940
OG_11265	Theobroma_cacao|Thecc1EG030990	Aquilegia_coerulea|Aqcoe4G229700	Arabidopsis_thaliana|AT3G15160	Beta_vulgaris|104907057	Citrus_grandis|Cg2g023950	Coffea_canephora|Cc05_g13400	Eucalyptus_grandis|Eucgr.F03442	Glycine_max|Glyma.06G271800	Helianthus_annuus|110898935	Malania_oleifera|Maole_013375	Nelumbo_nucifera|NNU_16390	Oryza_sativa|LOC_Os04g53530	Populus_trichocarpa|Potri.011G135800	Solanum_lycopersicum|Solyc10g006410.2	Vitis_vinifera|GSVIVT01001989001
OG_11578	Aquilegia_coerulea|Aqcoe7G423000	Arabidopsis_thaliana|AT4G33060	Beta_vulgaris|104886601	Citrus_grandis|Cg4g019300	Coffea_canephora|Cc08_g10950	Eucalyptus_grandis|Eucgr.C00671	Glycine_max|Glyma.17G218800	Helianthus_annuus|110877810	Malania_oleifera|Maole_005801	Nelumbo_nucifera|NNU_20759	Oryza_sativa|LOC_Os01g40050	Populus_trichocarpa|Potri.018G061700	Solanum_lycopersicum|Solyc08g062700.2	Theobroma_cacao|Thecc1EG037328	Vitis_vinifera|GSVIVT01035415001
OG_11575	Aquilegia_coerulea|Aqcoe7G405000	Arabidopsis_thaliana|AT1G79890	Beta_vulgaris|104904676	Citrus_grandis|Cg1g014670	Coffea_canephora|Cc04_g03190	Eucalyptus_grandis|Eucgr.J02976	Glycine_max|Glyma.07G005000	Helianthus_annuus|110880105	Malania_oleifera|Maole_017598	Nelumbo_nucifera|NNU_21464	Oryza_sativa|LOC_Os05g13300	Populus_trichocarpa|Potri.001G182600	Solanum_lycopersicum|Solyc06g066670.2	Theobroma_cacao|Thecc1EG028743	Vitis_vinifera|GSVIVT01017082001
OG_11574	Aquilegia_coerulea|Aqcoe7G398300	Arabidopsis_thaliana|AT1G79950	Beta_vulgaris|104904661	Citrus_grandis|Cg1g015100	Coffea_canephora|Cc04_g03430	Eucalyptus_grandis|Eucgr.F03013	Glycine_max|Glyma.13G359400	Helianthus_annuus|110880112	Malania_oleifera|Maole_022112	Nelumbo_nucifera|NNU_26220	Oryza_sativa|LOC_Os01g40980	Populus_trichocarpa|Potri.001G180200	Solanum_lycopersicum|Solyc03g120200.1	Theobroma_cacao|Thecc1EG028696	Vitis_vinifera|GSVIVT01017108001
OG_11577	Aquilegia_coerulea|Aqcoe7G420300	Arabidopsis_thaliana|AT5G25940	Beta_vulgaris|104885868	Citrus_grandis|Cg4g004580	Coffea_canephora|Cc08_g09970	Eucalyptus_grandis|Eucgr.C00614	Glycine_max|Glyma.17G192100	Helianthus_annuus|110868155	Malania_oleifera|Maole_020420	Nelumbo_nucifera|NNU_26019	Oryza_sativa|LOC_Os02g13380	Populus_trichocarpa|Potri.019G033700	Solanum_lycopersicum|Solyc08g066160.2	Theobroma_cacao|Thecc1EG037231	Vitis_vinifera|GSVIVT01035318001
OG_11576	Aquilegia_coerulea|Aqcoe7G415700	Arabidopsis_thaliana|AT3G21360	Beta_vulgaris|104883136	Citrus_grandis|Cg1g013850	Coffea_canephora|Cc04_g02530	Eucalyptus_grandis|Eucgr.J02936	Glycine_max|Glyma.15G019700	Helianthus_annuus|110880148	Malania_oleifera|Maole_001032	Nelumbo_nucifera|NNU_16890	Oryza_sativa|LOC_Os01g09430	Populus_trichocarpa|Potri.001G190100	Solanum_lycopersicum|Solyc03g121040.2	Theobroma_cacao|Thecc1EG028897	Vitis_vinifera|GSVIVT01016977001
OG_11571	Aquilegia_coerulea|Aqcoe7G369500	Arabidopsis_thaliana|AT5G35100	Beta_vulgaris|104901836	Citrus_grandis|Cg4g024800	Coffea_canephora|Cc06_g07400	Eucalyptus_grandis|Eucgr.C04082	Glycine_max|Glyma.15G202300	Helianthus_annuus|110928755	Malania_oleifera|Maole_001221	Nelumbo_nucifera|NNU_25144	Oryza_sativa|LOC_Os08g19610	Populus_trichocarpa|Potri.006G189900	Solanum_lycopersicum|Solyc07g007110.2	Theobroma_cacao|Thecc1EG038270	Vitis_vinifera|GSVIVT01012898001
OG_11570	Aquilegia_coerulea|Aqcoe7G366500	Arabidopsis_thaliana|AT2G22650	Beta_vulgaris|104901817	Citrus_grandis|Cg4g024680	Coffea_canephora|Cc06_g23440	Eucalyptus_grandis|Eucgr.C00404	Glycine_max|Glyma.15G208200	Helianthus_annuus|110886648	Malania_oleifera|Maole_004001	Nelumbo_nucifera|NNU_06008	Oryza_sativa|LOC_Os06g08300	Populus_trichocarpa|Potri.018G112600	Solanum_lycopersicum|Solyc07g005240.2	Theobroma_cacao|Thecc1EG047087	Vitis_vinifera|GSVIVT01001047001
OG_11573	Aquilegia_coerulea|Aqcoe7G387000	Arabidopsis_thaliana|AT4G32320	Beta_vulgaris|104908745	Citrus_grandis|Cg4g002260	Coffea_canephora|Cc08_g00640	Eucalyptus_grandis|Eucgr.C01740	Glycine_max|Glyma.06G068200	Helianthus_annuus|110898546	Malania_oleifera|Maole_013947	Nelumbo_nucifera|NNU_26416	Oryza_sativa|LOC_Os08g41090	Populus_trichocarpa|Potri.006G254500	Solanum_lycopersicum|Solyc08g059760.2	Theobroma_cacao|Thecc1EG046911	Vitis_vinifera|GSVIVT01035858001
