# Supplementary material for: Genome sequence of Malania oleifera, a tree with great value for nervonic acid production
Source: Gigascience. 2019 Jan 24;8(2):giy164. doi: 10.1093/gigascience/giy164 (PMC6377399; doi:10.1093/gigascience/giy164)
Supplement: Supplemental Files [file giy164_supplemental_files.zip › Supplementary File 3.phy]

15 363657
Nelumbo_nucifera       ATGGCGCGTGTAGCTTCCAGCCCTGTAGGGCTTCACAGGTTTACACCATCTTTTCAAAATTCTAAGTCCCTGCAATTCTCGGGAACCTCTTTCAGAACTCAGAGAAGAACTCACGCCCTTCGGAGGCCAGCATGCCAGATGAAACCTAACCCAATTGATCCCCCCACATCGGATGAGCTACTTATTGAGCCTGGTTCAGCTAAAGATAAAACCAGCCAAGTGACTGAAACTTCCTCAAATACTGCTTTTCCCGAATTCCCAAACAAAAATATCAATAAGCAGATAGCTGTGGCTTCCACACTTGCAGCAGTTGGACTTTTCTTATCAACAAGATTAGATTTTGGTGTTTCTTTGAAGGACCTATCAGCTGCTGCTGTACCTTATGAAGAGGCTCTCTCAAATGGGATGCCCACTGTTGTGGAGTTTTATGCAGATTGGTGTGAAGTTTGTCGAGAATTAGCTCCAGACGTCTATAAAGTTGAGCAGCAGTACAAGGACCGTGTGAATTTTGTTATGCTGAATGTTGACAACACAAAGTGGGAACAAGAGCTTGATGAGTTTGGCGTTGAGGGAATCCCACATTTTGCGTTCTTAGACAGAGAGGGGAATGAGGAAGGCAATGTTGTAGGCCGGCTTCCAAAGAAGTATTTGCTTGAAAATGTGGATGCTCTTGCCCGAGGTGAAGCTTCAGTACCTCATGCCCGGGTTGTTGGACAGTACTCAAGTGCCGAATCTAGGAAGGTGCATCGGGTTGTTGATCCTAGAAGCCATGGCTGGAGAAGTCGTCGGTTG---TCGATCCTCGTTACTTGCCTCTTGCTTGCTTTTGTTCAGGTTTCCTCTGAAGATCCCGAACTCGGATCGGTTCGCGTTGTTTTTCAGACTAATTATGGAGACATTGAATTTGGATTTTTTCCCAGTGTTGCACCCAAAACTGTTGACCACATATTCAAACTTGTCCGTTTGGGTTGCTATAATACTAATCACTTCTTCCGGGTTGACAAGGGATTTGTTGCCCAAGTGGCAGATGTTTTGGGTGGTAGAACAGCTCCTTTGAATGAGGAACAAAGGGAAGAAGCTGCAAAAACCATTATTGGTGAATTTAGTAGTGTCAAACATGTAAGAGGTATTCTTTCTATGGGGAGGTATGCTGATCCAAATAGTGCACAATCCTCATTCTCAATCCTTCTAGGTGATGCTCCTCACCTTGATGGCCAGTATGCAATATTCGGTAGAGTTACGAAAGGCGATGACACACTGAGAAAGCTTGAGCAACTCCCAACCCGTCGAGAGGGGATCTTTGTAATGCCAACTGAACGGATCACAATTTTGTCAACCTACTTTTACGACACCAAGGTAGAGAGTTGCGAAGCAGAGAGGTCAATACTGAAAAGAAGGCTCATTGCTTCTGCCATCGAAATTGAGAAACAGAGAATGAAATGTTTC------------------------------------------------------------------------------------------------------------------------------------------------------------------CCGTGAATGTCGACTGCATTGGCAACTGCGGTTATAAGCTTCAACTCCGGACTGCCAGCTCTCGCCGATCTCAACAAATATGAAGCGGAGGTCCGTGGTGAATTCGGGATTGGATCTGCAGCCCAATTTGGTTCTGCT------------------------------GATCTCAGACGAGCCAACTTCACATCTGCCGATATGAGGGAATCTGATTTCAGTGGTTCAACATTTAATGGCGCATACCTTGAAAAGGCGGTAGCATACAAGGCGAATTTCACAGGTGCGGACTTGAGTGACACATTGATGGACCGCATGGTTCTTAATGAAGCTAACTTCACAAATGCTGTGCTCATTAGATCTGTACTTACCCGCAGTGATCTTGGGGGTGCAGTCATTGAAGGTGCTGACTTCAGTGATGCTGTCTTGGATCTTCCTCAGAAGCAGGCTCTGTGCAAATATGCAAGTGGAACGAATCCTGTTACAGGGGTGAGCACGAGAGCTAGTCTGGGTTGCGGCAACAGTCGTCGTAGCGCTTATGGGAGCCCATCATCTCCTCTATTAAGTGCCCCACCACAGAAACTGCTTGATCGGGATGGATTCTGTGACCAAGCTACGGGCCTCTGTGATCAAAGGCGTCGTTATGCTAATCTTCCTCGTACTTCCCTTGTGAGTCAAGTGATGGTTGTTATGCTTCAAGACAAGCCTTTTGATGCTCAAACTAGGCTCAATTTCAATCCATGGACTGTTGAGACTGTCTGTGAGGTTTTGAGATCCATTACCAGATTCTTTTTCCAATCTGCTAGATCAATTGGACGCCAAAAAGGTTTTAGGCACCGGACACCTCTTAGACAGAGAAATCTACGATTAGAATCTGATAATCTTCGGGATGGTTTGCGTTTTTTTGGCCCTGCTGCATACAGAGATCCTGAGAAGGTCAACTTAGGATTAGAAAAGGCGTTACAATTCTATTATTGGGTTGAGTCCCAATTTGAATTTATCCATAATGAGAGTACTTGTAGGGAGATGGCCTGTGTATTGGCAAAAGGGAATAGGCTGAAAATGCTGTGGAATTTTCTTAAAGAAATGGGTAATGGACAACTTGTGACAACTGCTACTATCACCTGTTTGATAAAAGTTCTTGGAGAGGAGGGCTTAGCCAATGAAGCATTGGCAGCATTTTATCGGATGAAGCAGCTGCATTGTAAACCTGATGTTTATGCCTATAATACAGTCATATGTGCTCTTTGTAAAGTTGGGAATTTTAAGCAGGCAAAATTTTTAGTGGAACAAATGGAATTGCCTGGTTTTAGATGCCCTCCTGATATATTTACATACACTATTTTGATTAGCTCTTATTGTAAGCATAGCATGCTGACTGGGTGCCGCAAGGCCACTAGGAGGAGGTTGTGGGAGGCAAACCACTTGTTTCGGATAATGTTGCTTAAAGGTTTTGTTCCTGATGTTGTTACTTATAATTGTTTAATTGATTCCTGTTGCAAGACCTATAGGATTGACAGGGCATTAGAGCTTTTTGATGATATGATTCAGAGAGGATGTATCCCTAACCGGGTTACCTACAATTCATTTATTAGGTATTATGGCAAAACTAATGAGATTGACAAGGCCATTGAGATTTTAAACAGGATGAAATTGATGAACCATGGGATACCCACTACAAGCTCTTACACCCCTATCATACATGCATTATGTGAAGCGGGAAGAGTTTTGGAGGCACGGGATTTTCTTGTTGAGCTAGTTGAAGGTGGGTCAATTCCTAGAGAATATACATATAGATTAGTTTGTGATGCACTGAGTTCAGCAGGTGAT---GCTGGATTTTCTGATGAAATTCGGAGGTGGATTGAGAATGGGATCAATAATAGATATAAGCAAATAATGCAGGTGAAACCAATAATGAAAGGTAGTAATCCTGAAACCACTGCACAATCAAAAAAGAAAAAAGGCATCATGATAGAAGGGTACCCTGTAGAGGGTCTGTCTATCGGAGGACAAGAGACATGCGTAATATTCCCCACATTGAAGATTGCCTTTGACATTGGGAGATGCCCTCAACGAGCCATTTCTCAGGAATTCCTTTTCATCTCCCATGGTCACATGGATCACATTGGAGGCTTGCCCATGTATGTTGCCACACGAGGCTTGTACAAGATGAGGCCCCCAACAATTATTGTGCCTACAGCAATAAAAGAAAATGTAGAAAGGCTATTCGAGGTGCACAGGGCAATGGACCAATCAGAACTAAAGCACAATCTAATTAGCTTGAATGTTGGGGAAGAGTTTCAATTAAGAAAGGACCTTAAAGTAAAGGCATTCAAGACATATCATGCCATCCCAAGTCAGGTAATGCTGGTTATAATTGTATGC------------------------------------------------------TCTGATTTTTGGTTGCAGATCACATACACGGTGACTTCACCTGAAATTGCCTTTACAGGGGACACTATGTCAGACTTCATAATCGACCCAAGCAACATTGATGTTTTGAGATCAAAGATTCTTGTAATGGAGAGTACCTTTGTAGACAATTCAATGACAGTAGATAATGCAAGAGATTATGGTCACACTCATTTGTCCGAGATAGTTAGTTATGCAGATAAGTTTGAGAACCAAGCTATTCTTCTAATCCACTTCTCAGCTCGTTACCAAGCAGATGAAATTCAGTCAGCTGTTTCTTCACTGCGTCCACCTTTGGCTGGTCGAGTTTTTGCACTT---------------------------------------------------------------------------------------------------------------------------------------------------------------------------------------------------------------------------------------------------------------------------------------------------------------------------------------------------------------------------------------------------------------------------------------------------------------------------------------------------------------------------------------------------------------------------ACAGAGGGTTTCTAAATGGTTCTGGTAGTGGCATTGGAAAAGGTGGAACGGAGTTCAGGGTCATTAATTGGGAGTAGCATAGCCTCAATTCAGAAGAGTACGGCTCCTGAGATGCTACTTGCACTCATGGATGAAGCTTATACTGGTTCGACCATTGAAGACAGAGGGGGTGGCTCTGAATCTGATGATAACAATACTATAGATGTTGCAGATTCTGTATTTCTTGACCTCCTTAAGGATGAGAACGATGGGCTTGCTGAACGCCAATGGACTTCTCCTGGGATGGCCGCAGCATTGCAAGCTGCAATCAACACACCTCAGTCTGAGAGGCTAAAACAAGCATTGAGCATGGCACCACAGCTGCTTGACATGTATTTTGCTGTAGCTTTGCGAGATGTCAATAATTCACTAATCTGTGCGCTAATTCCACTGCTTATGTCGAGAAATGCAACAATATTTCCTGACAAGGTTATTGCCAATTTTATCCGGAGGAGGCTTTTAGAATTCATGCTAGCTTCATTTCAACGTTCTCCAGATTTCATTGCACTATTAAAGAAGCCTATAATTGATAGACTGGGAGAAGCTTATGATAGCCCTGCAAAGACAGAGTTAGCATTACAACTTTGTTGGGCTATTAGCGAGCATGGAGGTGGTGGTGGTTCTCATAGAGATGCAGCTCGAGAGCTCTTTGAAAGCTTAGAATTGCTCTTGTATGAGAACCTTTCATCTAGTCTGGGTCTAAGCCAGGAGTCAGCTCTTAGTTCAAATAGTGCAACTTTCAGAAAATCATCACAGGCTAGGCTTTTGTGTTTCGTTATTACAGCAATTGCGAAGCTTGCTACATACCATCGTGAGTTATTACCAAGGGCACGTGTATCTCTCGCCAAGGTAGCTCGATCACGGAACTCAGACATGAGGGTTTTGAGGCGGGCTCGTGATTATTTGGGATTAATGAATGAACCAGCAATTTGCTTA---------TCTATTTTGGGACCAAGTGGTGTCCTACAGGGTCCAGGCACTGTCAACTGGAATGAAGGTGGCTCAAAGATGATTGCTCATATTCCATTCTATATTCTAAGTGAACAAGAAGGT------------------------------AAGGGTCTTTCCCAATGAATGGCTGTGGATGCTGCGAAGTTGGCGTTCCATCCGACCTTTTCTCCTGCATTGGCGCCATGTGCTCCGAGGAACCGATCAGCGAAACCCTTCAAATCTTCTCTCTTGTGTCCTCCTCTTTCGTCATCGCTGGTTGAAGAGCAACAAGTCTCTTTCACTGAACCAGAAAGTGCCCTCGTTGATGCCCTTATAGGGGTACAAGGTAGAGGTCGCTCTGCTTCCCCGGAGCAACTCAAGGAGGTGGAACGCGCTGTGCAAATTCTAGAAGGTTTGGAAGGCATACCTGATCCTACAAGCTCCAGTTTGATTGAAGGTCGCTGGCAACTAATGTTCACAACAAGACCAGGAACAGCATCTCCAATACAGAGAACATTTGTAGGGGTTGACTTTTTCAGTGTCTTTCAAGAAGTATATCTCAGGACAAATGATCCAAGGGTCTCCAATATTGTAAAATTTTCTGATGCAGTAGGAGAGCTAAAAGTAGAGGCAGTAGCTTCAATTAAAGACGGAAAGCGCATCCTCTTCCGATTTGATAGAGCAGCCTTCTCTTTTAAGTTTTTACCATTTAAGGTTCCGTATCCAGTTCCCTTTAGGCTTCTTGGAGAGGAAGCAAAGGGTTGGTTAGACACCACATACTTGTCCCAGTCTGGAAACATTCGTATATCTAGAGGAAATAAGGGAACCACCTTTGTTCTGCAAAAGAAAACTGAACCAAGGCAAAGACTACTCTCGGCCATTTCCACTGGAGAAGGAGTAGAAGAGGCTATTGATGATCTTATATCCGTGAACAAGAGTGTCTCTAAAGGAGATATGGAACTCCTAGACGGAGAATGGAAATTAATATGGAGTTCACAGACGGAGACTGACAGTTGGTTAGAGAATGCAGCTAATGGTCTCATGGGCAATCAGATTGTCAGGGAAAATGGACAGATGAAGTTCTTGGTAGACATCTTACTTGGATTCAAGTTCTCAATGACTGGGAACATTATAAAATCTGATACCAACAAATATGATGTTACAATGGATGATGCAGCCATCCTAGCTGGCCCATTTGGACTTCCTATGGAGATGACAAGCAAGTTCAATTTGGAGTTGCTATACACGGATGACAAGATCAGAATAACCCGGGGTTATAACAAGATAGTATTTGTCGGCAGATCCAAGCAGAAATGAATGATTTTCGTTGGGTCTCCGTTGTTTAGTTCGTCCTCTTCCTCTCAGGGCAGTGAGAACCTGCAAGCATTACTGGAACATCCTGTACTGATTTCTGCTACGGATTCATTTAAAGCTATTCCAGAGAGGAAGATTTCAGTCCCTTTGGAGGGATCTACACAAATTAAGCATGTTTATATTTTTCAAAGAGAATATGCAACTGTTGATCCTGCACTTGTAGAGTTAGTTGGCACAGATGAAGCAACTACCTGTGTAGGTCTTGTCATCCGTAACCAGAAGACTGGAATGACGTCTGTTGCCCATATGGATTCTCCAGAAATTGTAGATTTTGGCCTTGCCCAGATGTTGTCATTAGTTGCTGATCCC------------------------------------------------------------------------------------------------------------------------------------------------------------------------------------------------------------------------------------------------------------------------------------------------------------------------------------------------------------------------------------------------------------------------------------------------------------------------------------------------------------------------------------------------------------------------------------------------------------------------------------------------------------------------------------------------------------------AGATTAGATGCTGAGTTGGATGTAGAAACATTAACCAATAGAGAAGAAGTTGAATTACGTGCTAAAATTGAAGCACTTGGGGTAGAAATTACC---------------AAGGTGCCATTAAAGCCGTCAATGGAAATAGCCAGGGAATTGGACAAGTTATCGGCAAAGTTAGATTATGTAGATGAGATGATATCCTCGGCCATGGCTTCTGACCCACTGGTGCAATCTCTTTTGAGTAGCGTTGCTGATGTATGGATGCCAGTCATCACGGCTACTTCTGATGAAAAGCGAAATCGGGATGTTACGAGTGCAAATGATAATCTTAAAGCAAACGGTGTTGTAGCCGCGATGACTCAACAACCCCATATTGCGGTGCTTGGTGCTGGAATCTTTGTTCGAACTCAATACATTCCTAGGCTAAGAGAGATAGCCGATACTGTGGTTGTTAAATCCATTTGGAGCCGCACTGAGAAATCTGCAAGAGCTGCTGTAGAGCTTGCTCGAGAATTTTTCCCTAATATAGAATGCAAGTGGGGTGATGAAGGTCTCGATGCCATCATTCAAGATAGCTCACTTCATGGAGTCGCAGTTGTTCTTGCTGGACAGACTCAGGTGGATATTTCATTGAGGTTGCTAAGG------------------GCAGGGAAGCATGTTCTCCAAGCTGTTAGTGAGGCAAAATCTGCACTGTCATGTTATAATTCCCTATGTGCCAATTACCCTCGTCAACCACTGTGGGCTGTTGCAGAAAACTATCGG---------------------------------------------------------------------------------------------------------------------------------------------------------------------------------------------------------------------------------------------------------------------------------------------------------------------------------------------------------------------------------------------------------TTTGAACCAGCTTTTGTGGAGGTTTCATTTTACACAGCTGATGGACGCTGTGAAAGCTCCTTCTACCCTTTTAGTGGGGTTAATGAAGAGCTGAAAGCTTTTATTGGACAGTCCTTATTTAAGGAGGATGGTAACCATGAGGCTGAGCCACGCAGTTCTTTCATTGAAGGTGCCCGAGATGTTGCTGTCTTAGAAGCAATGCTTGAATCTGGTATGACAGATGCA---AGAGAAGGGGGCATTCGTCGGTGAATGGAGGTTGGAGGTAGCAGTGAAAGTCCAGAAGAACCGAAGAAAGGAAAATCCAGGGCGACTAAAAAGGCCAAGGAAAGCGTTCTAAAGCAGAAATCACCTGCGGAGTTTTTTGCTGAGAATAAGAACATTGCAGGATTTGATAACCCGGGGAAATGTCTTTACACGACCGTCAGAGAACTTGTTGAAAACTCCCTTGATTCGGCAGAATCCATCTCTGAGCTTCCTGTGATAGAGGTAACAATAGAGGAGATAGGGAAAAGCAGGTTTAATTCTATGATTGGTCTTATTGACCGAGAGCGTGTTGATGAGGAACTATATGATGATTATGAGTCAGCTAAGGCTCGTGAGAAACGCCTTGCCAAGGAGGCTCGCATTCAGGAAATGCAAGCAAAGAATGCTGCCCTTAGGAAGAAAGTTAAAGAACCTGCAGCTCCAAAGGGCACAAAGGGTCGGGGTGAGGCCTCATTTTTTAGGGTGACTTGTAAGGATAATGGAAGAGGAATGCCACATGATGACATCCCAAATATGTTTGGACGAGTTTTATCTGGGACAAAATATGGCTTAAAGCAAACACGTGGAAAATTTGGACTTGGGGCAAAGATGGCATTAATTTGGTCCAAGATGAGTACAGGACTTCCAATAGAGATATCTTCATCAATGAGGGGTCAAAACTATACTTCATTCTGCAGGCTGGACATAGATATTCATCGTAACATTCCTCACATTCACTTGCACGAAAAACGAGACAACAAGGAAAAGTGGCATGGTGCAGAAATTCAAGTTGTAATTGAGGGCAACTGGACAACTTACCGTTCGAAGATATTGCACTATATGCGTCAGATGGCTGTTATTACCCCTTATGCTCAATTTCTTTTTAAATATGTCTCCGATGCTGCAGATAAAAATGTCACTATACGATTTGCACGAAGAACCGATGTTATGCCACCAGTTCCTCTTGAGACAAAGCACCATCCGTCTGCAGTTGATTTACTACTAATCAAGCGCCTTATTGCAGAAACCTCTAAGCAGAATCTATTGCAGTTTCTTCAGCATGAATTTGTAAATATTGGAAAATCTTATGCTGAGCGTTTAATTGGAGAAATGGGCCCAGATTTTAGTCCAAAAATGGCTGTAAAATCTCTTACATCTCAGCAAATAGTTCGCATTCATCAATTATTCCGTCAGGCTAAATTTGATGACCCTAGTGGTGATTGTCTTAGT------------------------------------------------------CCTGCAGGGGAGTATAATCTTCGTCCTCAAGTTTTTGAAGGCCATCCGTTCATTGTGGAAGCTGGAGTGAGTTTGGGTGGAAAAGATGTTAAACAAGGGCTGAATATTTTCCGCTTTGCAAACCGCATTCCACTTCTTTTTGAGCGAGGTGCAGATGTTGTGACAAGGACTGCTCTGAAAAGGATCAATTGGAATAGCTACAAGATCAACCAGACACAAGACAAAATTGGTGTTTTTGTGAGCATTGTTAGCACAAAAATACCCTTCAAGGGAACAGGAAAAGAATATATTGGAGATGATATAAGCGAGATAGCTTCTGCTGTCAAGTCTTCCATCCAGCAATGTTGTGTTCAGCTGAAGTCTAAAATAGTGAAGAAAATTCAAGCTCGTGAACAACAGGAGAGGAAGCGAAATTTAAGCAAGTACATACCTGATGTAACAGCTGCCATATATGATGTATTGAGAGAAACAGCTCATCAAGCATCGAAGAAGAAGAAGCAATATGAGGAAAAGGATACAGAACTTCTAACAAAGGTATCAACTCGTATTGTTACAGAAAAGACTCTACGGGAAAAGCTTGCTCAACATGTTGAACAGGTGGATTATGAGATGGCATTAGAGTATGCAACGCAGAGCGGAGTGAGTGAGGAACCCAGGGAAGACATCTATATACGGGCAGTGGAAGGTGCATACGACTTCATTGACTTCCATAGTCCCGTTTTTGTATTTAGGCTTTTTAGCTAGATGAGCTTCACTCGCATGTCTTCGATTCACTGTAACCCTTCAACAACGGGTCTTGGGTCATTTGCTTCCTGTCGATTTTCTAGCTTGAATGTTCGGTTCGGAAAGGATTGGAGAAAATCGGCCGGTTCTTCTTCGCTGAGGCTCTGTGGAGTGGTTGGATTTAAGAAGGATGAATCGAATCGAAGCTTGATCAGATCGGTCGGGAGAAACTTCTTTAGCTTCGCTGCTGCAGTTGCTGCTGTTGTTTCAATTTGTTGTGATACTCCGGCGTTGGCCGAGTCCCTCACTGTTGCTTTCCCTGTTTCTCGAGCTCGCGAGGTAAATAGAGTTCAGAGAACTCTTGTTGAGGCGTGGGGCTTGATTCGAGAAACTTTCATAGATCCAACTTTTAATCATCAAGACTGGGATCTGAAGCTACAACAAACCATGGTGGAGATGTTCCCATTGAAATCAGCAGATGCCGCATATAACAAGATCAGTGGAATGGTTGCCACTCTCGGTGATCCATTTACTCGAATTATCAGCCCAAAGGAATATCAAAGTTTCAGAATAGGAAATGATGGAAACCTGCAAGGAGTTGGCCTCTTCATAAACACTGAACCAAGCTCCGGGCACTTGGTGGTTTTGTCTTGTATAGAGGGAAGCCCAGCTGCCCGTGCTGGTATACATGAAGGAGATGAGCTAGTTGAGATTGATGGACAGAGGCTTGATGGTTTTGATGGTGAAGCAGCAGCACAGAAGCTTCGAGGGCGTGTTGGAACAACTGTTACCATAAAACTTCACAGTGGTAAAGATTCAGAAAGTAATTCTGGGTTCAGAGAGGTCAAACTACCCCGTGAGTTCATTAAGCTTTCTCCTATATCCAGTGCTGTCATCCCTCACAGAACCCCAGATGGTCATCTTTTGAAGACTGGATATGTGAAGCTCTCAGCATTTTCTCAGACTGCTGCTTCTGAAATGGAAAATGCCATTCAAGAAATGGAGGGACAAGGAGTACAATCATATATATTGGATTTACGCAACAATCCAGGTGGTTTGGTAAAAGCTGGGCTGGATGTTGCCCAAATATGGCTAGATGGAGATGAGACTCTTGTAAACACAATTGATAGAAATGGAAATATGTTACCCATAAATATGGTCAATGGACATGCTTTAACACATGCTCCACTTGTTGTCCTTGTAAATGAAGGAAGCGCAAGTGCTAGTGAGATTTTGGCTGGTGCTTTGCATGACAATGGCCGAGCAATCCTTGTGGGGCACAAAACC------------------------------------------------------------------------------------------------------------------------------------------------------------------------------------------------------------------------------------------------TTTGGGAAAGGAAAAATTCAGACTAACTAAATGCAAGGCTTAGTTCCCCGACCTCGTTTTGCAGAATTTCTGAATCGTCCATGGCGGAAGATTTCCCGTCTCCGAGCCTCCTCA------------------------------------------ACGCCAGATTATGCAAACCAGTCTCGCGGCGGTAGTGTTGTTAGAGTACAAGGTGATGAGTTTTGGCATATGTCGAAGGTCTTACGGATGACCATCAGTGATAGGGTAGAGCTCTTCAATGGAAGAGGAGGTGTGGTCAGATGCTGCATTCAGAAGATTGACCAAACAGGGCTGGATGTCATTGCACTGGAAGAGCCACAAGTATTTCTTCCTAAAGGGACACAATGGCATGTCTTTGCAGCTTTTGGTACATTGAAGGGCAGTCGGGCAGATTGGCTGGTTGAGAAATGCACAGAGCTAGGAGCAAGTAGCATAACACCTCTTCTAACTGAACGTTCACCTTCAATATCAGAAAATCGTGTAGACAGGTTGCAACGGGTCATCCTAGCTGCTGTTAAACAATGTCAACGGCTGCACGAAATGTCTATGAATCCTTCTACCAAAATTGGCAGCCTTTTGCCTATTGTTGCCCAGTCAAAGCTGTCTTTCATAGCGGTGGCAGAAGCAACTCCCCTTATTACTACCCTGACCTGCTCAAGAGTAGAAGCAAGTGGGCTCATAATAATTGGACCAGAAGGGGACTTCACTGAGAAGGAGGTGAAGATGATGACTGAAGCAGGTGCTACTGCTGTTGGGCTTGGGCCAAATCGTCTAAGGGTTGAGACTCAATATTATAAGCACACGACACAAGAG------------------------------------------------------------------------------------------AGTCAAGACACAAGCGTACATGAATTCTTGTAAATGATTGGG---------------------------GCTGCAGAGACAAATGGTTCTGATCTTTTTGTTATTCCACTGTGGCATCAGAAAGCTAGTGCAAGAGCTGATGGAATTATTCTATGGGATTATCATGTCATCTGCATCCAGAGAAGTGGAGAAGGCAATGCACCCCATAAGGTGTGGGATCTGGATTCGTCTCTTACTTTTCCTACTCCTCTGGATCAATATGTCTCAGAAGCTATC---------CGTCCATCATTTCAGCTATTTCCTGAGTATAAGAGGGTGGTGCATGCTCCAATTTTCCTTCGCTTCTTTGCATCTGATAGACGACACATGAGGGATGCTGTTGGAAATTGGATATCTCAACCTCCTACTTGGGAACCCATAGTTGCTGAAGATGGAACTGTACACAACCTGGATGAGTATATTCGAGTTAGTACCACGGATGTGTTGACAGATATTGAAGATGATTCAATCCAATCACTGTTCTCTCAAAAATTTGGTTTGGTAGCAAGTGAA------------------------------------------------------------------------------------------------------------------------------------------------------------------------------------------------------------------------------------------------------------------------------------------------------------------------------------------------------------------------------------------------------------------------------------------------------------------------------------------------------------------------------------------------------------------------------------------------------AGTCAGTTGGAGGACTTGTTTTCTTTTATTTCTTGAATGTCGTGCCGGCAC------------------------------GACCCAACTTACAGCTCTATTGGGATCCAT------------------------CCACCTGACACCAAGACTGCCTTGCATCTCAAC------------AAGCATGAATCATCAACTTGGATTCCAATCGTACAAATAGTTCTGGAGCGCCCTGAATATGGTTATGCAACATATTTCTTTGAGCTAGTAAAGTCATTGCCCATTGACTGGCAGATTAAACGGTTGGTGACTACCATGAAGCTTGCTAACTTTAGCAGGATTACCCTTATTGAGAACAAATCACTGCTGGTTGGAGAAGATCTGGCTGAGAGTGAAGCAAAGGTTTTAGAAGAATACGGTTGGACACCAAACACTGGATTAGGTTCTATGCTCAACTACTGTGATCGAGTCTATCATGACAGGAAAAATGAGAAAGATGGTTCAGAGTGGAGGTCAAAAATTGGGAAATTGCTGATGAATGGCTATAATGGGGGGAACATTGTGTTGACTTACAGTGACGCACAAAGCACACACCCTGTGAAGGCTAACGAAAAGGATTTAACCCTGAAACAAGAAAACTTCAATTCTCACTTGTCTTCTCGTTTGAATCCATTAATCATCTCAAATTTGCTGTTAGGTCAGAAATTTATAGATTTTTTAGCGACAATTTCGAGTTTTAGACATTCCTCGTACTCGTTAAGTGCGATGATTCACATTTTGGTCAGGAGTAGGAGAATTTCAGAAGCACAGTCTTTGGTTCTTCGAATGGTTCGGAAGAGTGGTGTTTCAAGAGCTGAAATTGTTGATTCGTTGATATCAACTTATCCAAATTGCGGTTCTAATCCCGTGGTTTTTGATGTTCTTGTTAGGACTTATGTCCAGGCGAGGAAACTCAGGGAAGCGTCTGAAGCATTTCGAATTTTGAGAGGTAGAGGGTTTTCTCTTTCTATAAATGCCTCCAATTGCCTTCTTGGGGGGCTGGTTAAAGTTGGTTGGGTTGACATGGCATGGGGGATCTATGAGGATATAGTTCAGAGTGGGATTCAGGTGAATGTTTATACACTAAATATCATGATTAATGCATTGTGTAAAGAACAGAAAATTGAAGATGCAAACGTGTTCTTATCTGAAATGGAGGAGAAGGGAGTTTTTCCTGACATTGTCACTTACAATACCCTAATAAATGCTTATTGCCGCGAGGGGCTCTTAGAAGAAGCTTTTGATGTAATGAACTCAATGCCAGCTAAGGGCTTAAGGCCTGGTACTGTGACCTACAATGCTATCATAAATAGTGTTTGTAAGAATGGAAAATATGGGAGAGCAAGGGAGATTTTGGGTGAAATGTTGCAAAGTGGGTTGAGTCCTGATACATCTACTTATAATATATTGCTTGGTGAATGCTGTAGAAAAGGTCATACAACTGATGCTGAAGAAACTTTTTATGAAATGTGCCATCATGGTCTTGTTCCTGATTTAGTTAGCTTTAGCTTTCTTGTTGGTTTGTTTTCTAGGAAAGGAGATCTAGAACGGGCTTTGAAATATTTCAAACAGATGAAGGGTGCTGGCTTGGTTCCAGACAGTGTTATCTATACAATGCTTATTGGAGGGTTTTGTAGAAATGGGGATATATCAGATGCTCTTAAGATGCGGGATGAAATGGTGGAGCAAGGTTGCCTCCCAGATGTTGTTACATACAATACAATTTTAAATGGGCTGTGCAAGGAGAAGAGGTTATCTGATGCTGATGAGCTTTTCAATGAAATGGTGGAAAGGGGGATATTTCCTGATTATTACAGTTTCACCACACTCATTCATGGGTACTGTAAGGATGGGTTTGCAGACAAAGCACTAGCTTTGTTTGAGAAGATGATTGAGAGGAATGTCAAGCCAGATATCGTTACATATAATACTTTGATTGATGGATTTTGCAGAGAAGGGGATGTGGAAAAGGCTAACAAGTTGTGGGATGATATGATCTCTAGAGAAATCCTTCCTAATCACATTTCATACAGCATTTTAATCAATGAACTCTGCAGTAGAGGGAAAGTGAGTGAGGCATTTAGATTATGGGATGAGATGGTGAACAAAGGAATTGAACCCAATATTGTGACATGTAACTCTCTTATTAAAGGTTACTGTCGTTCAGGTGATGCAACTAAGGCTGAAGAGTTCACGAATAAGATGATCACAAAAGGAATCTCACCTGATAAGATAACATATAATACTATCATTCATGGGTTTGTAAAGGACGAAAATATGGAGAGGGCTTTTGCTTTGCTTAACAATATG------------------------------GAAAATAGAGGGATTATACCTGAT------------------------GTTGTCACATATAATTCTTCTGAACCTTTTAAT------------CTCATTTCTGAACCGCCAAGGACACTTTTCCTCTGGACTGTTTCATGGGATGACTTTGTAGCA---------GAGGCAGCAGGTGTACAGGCTTATCCCTGAATGTTCCAGGAATCAAAGAAGATTTGTAGTCGCACAGCGGAAGAGGAACTCTTCGAATGCGCAGAACTTGTCCTCCCATGGCTCCCACTCTCAGATCTTGCTTCAATGTCTTCCACCTGCAAAAGCCTCCGTCAGATAGCTAAAGCCATCACCACCAGGAGAATTTTCGATGCTTCACGGAGCCTCGAGAAGCACCCAATTCCTTTCATCAACACTGTCGACGCCCAACCCTATTCCATCTACACGCCGTCTCAAATCCTGGGTCTTCCGGATTCCTCTCCTATATACCAGCCCTGGGGTTCAAACCCTAAGATACCCCTGACAATAGGCTTAGTCTCTTCGGTGTGTGTCTGTAAGAACTGTTCTCGAGTAACGAAAGACAGCATCCAACCCGAGTTAATGGGTTCATGTCTGGTCTCAGAGATGATGACTGAGTGTGGATCGAGTTGCGTTTGTGGGTTGGATTGTGCGAATCGGTTGACACAGCAAGGGGTTTCGGTTCGATTGAAGATTGTTAAACATCGGAGGAAGGGCTGGGGCGTGGAAGCTGCTCAGTTCATTGGGTGTGGAAAATTTATCTGCGAATATGCTGGTGAGCTCTTGACAACGGAAGAAGCCAGAAAGCGGCAACAGAAATATGACGAACTTTCATCAAGTGTCCACTTTTCTTCTGCTCTCCTAGTTGTGCGTGAACATCTCCCATCTGGAAAGGCATGCATGAGGGTGAACATAGATGCCACAAGAGTTGGAAATATTGCACGCTTTATCAACCATTCTTGTGATGGTGGCAACCTGATGACAGTGTTAGTAAGAAGCTCAGGTGCGTTGCTGCCTCGTATTTGCTTCTTTGCATCTAGAGATATACAAGAAGGTGAAGAACTTACTTTTAGTTATGGAGATGTTAGGACCAGGCTGAAGGGCCTGCAATGTTTTTGCGGTAGTTCTGGTTGCCTGCCATCAGAACAAACTTGAATGGCGGTCGATGCGAATTTTGCTTCGTTGTTACAGAACCTCAAGTTAGAAGATCCATGGTTGCCTCCCAAACCATGGGAATCGATCCCCTCTGAAGGAGTTTCTCGCTCTGAAAGCAACTCAGCTTCATCTTTCGAGACTCTTTACCATCCGTCAACAATATTTGAGGCCAATTTGGTGAGGCTGGCTTTAAATGCATTACAAGGTGTGCACTCGTCTCTCGATTGCATTGAGAAGATATCTGCAGAATTTTGTTCTGATCCAGCTGATAGAACTTCTCACCGAATTCCTAGTATGTGGCACCGGTCATCCAGCACTAGTGCTTTGGGAAGGATTCTCAAGTCTATAGGGCGCTCAGGTTTCATGGTTTTCCTCATCCGTAATGTGGCAGGACAGTCTGCCAAAAGTCAAGTGCATTGTGGAAATGAAATTGGGGCAGAGCCTCCATACAGTCTTGTTAATCAGGCATTCTCTGTTGCAGTTGGGAAAATATTAGAAGGATACATATGTGCCTTAGATACGCTGTATTCACGTTCATCAAAGAATGTTGATGCATTGTCACATGTTTCTGTTGGAGTAGGCTGTTTAACAAGTGTGGTGCATTCTGGAATTACTCTTCTGGAGGTATATCTGCACACAAAAGAATTGAGAACTCGCATTGATGCTCTTGGAAATATATGCTTACTGAAGAATGTAGGTCTTGCCTTCTCAGTGTCTTCTCTTGAGGATTTGACTGATAAAGCCACCATGGGGTTTTGTAACTTCCCC------------------ATAGCAGGAAATCTGCTTACCTATTTGTATACT---------------------------CAG------------------------------------------------------------------------------------------------------------------------------------------------CTCAGGGTAAGTTTAGCT------------------------------------------------------------------------------------------------------------------------------------------------------------------------------------------------------------------------------------------------------------------------------------------------------------------------------------------------------------------------------------------------------------------------------------------------------------------------------------------------------------------------------------------------------------------------------------------------------------------------------------------------------------------------------------------------------------------------------------------------------------------------------------------------------------------------------------------------------------------------------------------------------------------------------------------------------------------------------------------AGAATTCTATTTTTCTTTTTCTGCTGG---------------------------------------------------------------------------------------------------------------------------------------------------------------------------------------------------------------------------------------------------------------------------------------------------------------------------TTCCTGATTCCT---------------------------------------------------------------------------------------------------------------------------------------------------------------------------------------------------------------------------------------------------------------------------------------------------------------------------------------------------------------------------------------------------------------------------------------------------------------------------------------------------------------------------------------------------------------------------------------------------------------------------------------------------------------------------------------------------------------------GTTCTCTGTCTTCTTTCTACATTGGAACTTAGCATTCTAGGCTTATAAATGAAACAGAGAAAATTCGAGCTCGCCTCTTCGCCAGTTACTCCAATTTCTAGTATGATATGTCCTAGATATCTGTCGTCGCTTCTCGGTGGTGGTGGTCACCGGTTCTTCGTTAGAATAGGATCGTCTCTAGGTGGAATTTCACCAGCATTGAAGAAGGTGGAACATTTCTCTATTCAGAAAGTTATTGGGGATAGTTGTTGTTTCTTTCCAGCACTGGTGAAAGGAATG------------------------------GCTATCAACAAGGGCATTACTCTTACTCCTCGGGAAAAGAGAGATGATGTCATATGTTATGATGATAAAGAATGGAGTCAGTATGAAGAGGCATTGATTGCAACTACTATAGATGAATCTCTGAAACGATACTGCCAATGCATTGAAAAATCTGATTTCTGGGGAGGAGAGTCTCAATTATTGGTGTTATCATGCCAGCAGCCAAACATTGTTTACATACCAGAGCATGAGCATAGGGTGGGAGGATGGGGCACT---AGTTTTATTCCTATAGCAGAGTATGGACCAGTTACTCCAATTAAAGGAATGGCTATCTACTGCCAAGAGTTCAGCAAGACATCAAAG------GGAAAACCAAGGAAGGTAGTACAGTGGTAGATGGAAGAGCCTCTGCTCTCAGGCGAAGTTGAAGAGAAAAAGGAAAAATGGAGTTCGTACGAGTACGTGGGCAGAACTGGTTCCGTGTTCCCAACCGCTTCGTTGGCCGGAACGGAAATT---AACATCGATGAAATTCGATCGGCGGCAGCATCTTCCGATTATTATCCACCTATCCATGCTGCCTTGATCAGTTCACCCGAACCCGTGCCTAGTGAG------CAAGTTGTTGTTTATCAGGGTAGATTTGGACAAGGTCCAGGTGGAAACACCATTGGGAGGCAAATCCTGGATGAAGTAGAGATACGGGAGTTGCTCATCGATCATGTTGGTCATCGTTGCTGTTGGGGAAGTCGTCCAGCTCGGACCTGGAAGTTACATGCAGTGGAAGACTGTAATGTTTATGTGGGAACTCTGGAAACATTTATTGAAGAAAGGGAAACTATGACAGAAAAGGAACCATATTTTGGTGGTAAAATTGATGGGAAAGACAAAGAACCTGAACTTGGAATATGGGAATTGGACCTCAGGTCTGAATTCCCTCTTCTCTTTGTACCACAGAAAGAAACACGGACCAGAATTCCTCATTCAGAAGCTATTAAGAACTGCCCAGGTTGTGGGGGACGAGGACAGTATCCATGTCCTACATGTAATGCTGACCAAGAACCTGGATTTTACAAGGAAAACCAAATGACTCAGTGCCCTGCTTGTTATAGTAGAGGTTTGATAGCACACAGAGATGGATCTGATACTATATGTATGAAGTGCAATGGCAAGGGAAAGCTTCCTTGTGTAACTTGTGGATCTCGTGGGCTAATGAAATGTGAAGCGTGTCATGGTGGAGGCTCCCTTCTCACACGCAATGTTGCCATTGCTCGATGGAGGACACTTTCGACCCGTAAAGTGAGTGCAACAAGTGGTGCAGGCTCAGTTCCAGATGAGGTCTTTCACCGGGCCAGAGGGGTCGAACTATGCAATACACAGGCATACCAATGCACACCGGCCTTTTTTGCTGATTCGTTCTTTCTCAACAAGTTCTCTTCCGATGTCATTGCAGATAGGGCTCCTGTTCCTCCCACAGCAAGGGTTATATGTGAAAGGCATTCCATATCTGTTGTGCCAGTTACTCGCGTCACCATGGCCTGTCGCAACCAGTCTTTCAGTTTCTATATCATTGGGCTTAGCCGAGAGGTGTACCTGAAGGACTACTACCCAGCTCGATTTTGTTGGGGACTCTGCCCTTGCTTGGAATGGTTGAGACTATAGATGGGGAATACAGATGGATCTTTACACCTCCGAAACCCTGCAATTCGGACCTACCTGGTTTCACTTCTGTTCTCTGAATCACACAATAAACCTCCC------------AATATCTCACACCTCAATTCGCAGCCCGTGATTGGTTCTAGTTTTAGGGAAACCATAAAGAAACTAGCTTGTTTTCATCACTTTTTCGTTCCACCAAGCGGTGTGCACTGGTTCAGTTCTCAGGCCGTTATTGAACCTAAGACCTCCGATGGCCTTACAGTCGATAATATTGTTGCTCGCCGATGGACGATACTCGATGAAAGCGAAAGTGATTGGAAGTTTTCTCATTCTGTTTCCAATTTGTGGTTGCTGATTCTTCTCAAATTTCGTAAGTGGAAGAAGATGGTAATCAGGCTGGAGATGCTCTCAGCAGAGCTGAATAGGTCCGACCTTTGGGACGACCCTGTT------------------------------------------------------------------------------------CATGCTGGGAAGATAAGCCGCGAGCATGGTTCCCTCATGGGTAAGATGAAGGAGGAATCAATAAGAGCTTTACTTAGGATGAGAAGAAGCACAAAGGAGAAAGAGCTTCAAGCTTTGTTATCTGGGGAGCAGGATTCTTGCTCTTGTTTTATAGAGGTTCAAGCAGGAGCTGGGGGTACAGAGAGCATGGATTGGGCTGCCATGGTCATGCAGATGTATAAGTCATGGGCTCAACACAGGGGATATGGAGTGACTGTAGTGGACGAAATGCCCGGTGAGATTGCTGGAATAAAGCGTGCAACAATCAAATTAGATGGTGAATATGCATTTGGATATGCCAAAGCAGAAGTTGGGGTTCACAGGTTGGTGAGAATTTCACCTTTTGATAGTGGAAAGCGCCGACATACATCTTTTGCTGCTGTAGCTGTTATTCCCATCTTGGGCGATGTTTCATCCCGATTTCAGATTAACGAATCTGATCTTCGCATTGAGCGGTTTCGTGCTGGAGGAGCAGGTGGCCAGCATGTTAACACAACTGAAAGTGCAGTGAGAATAGTGCATATTCCAACAGGAGTCACTGCTACTTGTCAAAATGAAAGATCACAACATCAAAACAAGGCAATGGCAATGGCAGTGCTTCAATCCCGGCTAGACCAGCTTGAGATGGCTCGACAGGCTCAGTTGAATGCACAGCATACACAATCCCTCACCGAAATTAGCTGGGGCAATCAAATACGGACTTATGTCCTCCACCCTTATCAGATGGTTAAGGATCTGAGAACAAACTATGAGGTCTCTGATCCTGATTCTGTTCTCGATGGTGATCTTAGCTTTATATTGAGTTTCCTATCTTCTTCCTTGGATGAAGACAATCTGTGAATGAAGCAAGGGCTTCTGCTATGGAGTCCTTGCCATCCCTTTCGCTCCCTGTCGTTTTCTCCTCCCGTTCGCATTCAGATAAGAAAATGTTGTGCTGTGGTATCCGCAAATCTCGAGTCCGGTAACGGTGGACAG---TTGACGGCGAGAGAGAGGAGGCAATTGAGGAACGAGCGGAGACAGAGCAAATCCACCAATTGGAGAGAAGAGGTTGAGGAGAGGCTGTTGAAGAAGCCCAAGAAGAGGTACGCTTCTTGGACCGAAGAGCTCAACCTCGACAACCTCGCTCTCTTGGGTCCTCAATGGTGGGTTGTTCGGGTTTCCAGGGTTACTGGTCAGGAGACTGCGGAAAGACTAGCTCGCTCCCTCGCCAGAAATTTTCCGGACATTGATTTCAAGGTATATGCTCCTTCAGTTAAGGTGAAAAGGAAGTTAAAGAATGGCTCCTACTCGGTCAAGCCAAAGCCCCTCTTTCCCGGTTGTGTCTTCTTAAGATGTGTACTGAACAAGGAGATACATGATTTCATCAGAGAGTGTGATGGAGTTGGTGGCTTTGTTGGATCAAAAGTTGGTAATACAAAACGGCAGATCAATAGGCCCAAGCCAGTGTCAATGGATGACATGGAAGCAATCTTCCAA---CAAAAAGAAGAGACTGATCAAGCATTTGAAGAAGAACAACAAGGAGGAGTCTTCAATGAGGGAGATCTAAATATTCTCTCTCATTCAAATGGCAAAGAAGGTGTGAAGCCTAAAAGGCGGACAAAGAAAAGTTCAGAGCCTATTGCAAGTAGCTCATTGACAGTAGATAATGATAAGTTGATTACACCAGGTTCTCGTGTTCAAGTAGTGTCTGGGCCTTTTGCAGAGTTTACTGGAAGCCTTAAAATTTTGGACAGCGAAACAGGAAAGGCAACTGGGTTCATGCTGTTTTCTCCTCCCCAAATGACAACACCCTTTAGATTTTCCCATCTAGGGAATGCTATCAATCACCGTACGTTTCAATCAGCTTCCGATATTTATGCAAACTATATTGAGATCTACGCACGCGATCGGGCTCTGCACTCGGGCAGGAAACTCCACGCTCACCTCATCATCAATGGTCTCGCCCGTTCAACTTACCTATCCTCCAAGCTCATCGTGTTCTACACCCAGTGTGGACGAATCTCCGACGCCCGGCAACTGTTCGACCAAATTCCCCAGGCAAATCTCCGTCGCTGGACCGTACTCATAGGGGCCTACTCCCGCCGTGGCTTTTATCAAGAGACGATCAATCTCTTAAGTGAAATGCTGAGGGACGGCCTGAAACCTGACAAATTCAGTCTACCCAGCATTCTCAAGGCTTGCGGAAAACTCTCCGATCGGCAAACTGGAGTGAAGATACATGCTGTAATTGTGCGATCGTTTATTGAGTTTGATGCCTTTATAGATAGCGCATTGATCGATATGTATTCAGAATGTGGCCAAGTTGGTAAGGCACGCCTAGTGTTTGACAGGATGCTCGAAAAAGACTTGGTGTGTTTGAATTCCATGGTTTCGGGCTATGCCCAACAAGGATCGGCAGCGGAAGCATGGACTTTGGTAGAAAACATGCAATTAATGGGGGTGAAACCCAATGTAGTAACTTGGAATGCATTAATTGCAGGCTTCTCGTGGGTGGGCGATGATGTCATGGTCTCAGAACTGTTTCGAATGATGCAGGTCAATGGGGTTGAGCCTGATGTGGTTTCCTGGACTTCAGTTGTATCTGGGCTAGTGCGTAATTTCCGTAATGATGAGGCTTTTGATGCATTTAAGCGGATGTTGGGCAAGGGATTCCTCCCAAGCTCGGCTACGATTAGTAGTCTTTTGCCTGCTTGTGCAACGGTGGCAGATCTGAGACACGGGAAACAGATCCATGGCTATGCATTGGTGATAGGAGTTGAGGAAGATATCTTCGTAAGTAGTTCTCTTGTTGACATGTATGCAAAAGGTGGTTGTATATTGGAAGCTGAAAAGCTGTTTAACAAAATGCCTGAAAAAAGTACAGTTACTTGGAATTCTATGATTTTTGGATATGCAAATCATGGATACTGCTATGAAGCAATTGATCTTTTCAGTCTCATGGTAGAGGATCAAGCCAAGCTAGATCACCTGACCTTCACTGCAGTTCTCACAGCTTGTAGTCATGCTGGAATCATTCAAGTTGGACGAAACCTGTTCCGCTTGATGCAAGAAGAATATGCAATTGAACCAAGGTTGGAGCATTATGCATGCATGGTGGATCTCCTTGGTCGAGCAGGGTATATAACTGAGGCTTATGATTTGATTAAAGCAATGCCAATTAAACCCGATTCATTTGTTTGGGGGGCACTATTAGGGGCATGTAGGACTTCTGGGAATATTGAACTTGCTGAAGTAGCAGCTAAACATCTATTTGAGCTTGAGCCAGAGAGCGCTGGGAGCTCTTTGCTGTTGTCAAATTTATATGCTGATGCTGGTAATTGGGGTGGTGCTGCAAAGATGAAGATGATGAAGAAAAGAAAGCTGAGAAGAAGTCATGGGTGCAGTTGGATAGAGGTACTCCACTAAATGGCGGGAGACAAGGGGAAGTTGGTATACATGGTGTACAGAGCAGTGAGCTACGGCCTCTCTCCTTTGCTATATCTTCACCTTCAATGGCGAAGACTTCGAGGGCTTGAACACCCTCTGAGATGGCGGGAGCGCTTCGGTCGTCCTTCGCTCCCTCGCCCTCCAGGCCCTCTCCTCTGGTTCCACGCCGTTTCGTTAGGTGAAGGAATGGCTGCTATCCCAGTTATCAAGCATTGTATTCAGCAACGACCCGATCTCACCATTTTGATGACGACCACCACAACCTCAGCATTTAAAGTAATAAAGGACGAGCTTCCGGTTGGTGTCATATATCAGTTTGCCCCTATTGATACTCCTGCTGCTATGGATGCTTTCCTTGGTTATTGGAACCCAAATGCAATATTTCTCATTGAAAGTGAACTCTGGCCAAATCTTATATTGGGAGCTTCAAGAAAAGGAATCACATTGGCATTGTTAAATGCACGGATGTCTTCTAAATCCTTCAAGTGCTGGTCAGGACCAGTGGCACTGCCCTTGATTTCATTGATGCTTTCAAAATTTTCATTGATTGCCCCATTAAGCACATTAGAGGCTATCAAGAAACAAGTAGTGTCTTCAAACACACATGTTGTCTGCTATCTAGAGCTGTATCTTCTTTCTGTTGGAGATGTATGTTTCTCCAAGAAAGAGATTAGAAGTGTGGAAGATTTACAACTACAGCTTGTTAATAGGCCAGTTTGGATGGCTGCCTCTATACATAAGGGTGAAGAAGAAGTCATGCTAGGGGTTCATAAAGTACTAATGCAGATGTACCCTAACATGTTAACAATTATTGTACCTAGACATCCACAACAAGGACAACAAATTGCCATTGAAGTGCAGAAAGAAGGATTAAATGTTTCCTTGAGGTCTCGTGATGAAAGGATATGTCAAAGGACAAATATCTATGTGGTTGATACATTAGGTGAACTAAGGAGTTTGTATAAGTTGACTCCAATAGCTGTTATAGGAGGTTCTTTCCTGCCTGGTTTAGCTGGACATAATATTTCAGAGGCTGCTGCAGCTGGTTGTGCTGTTTTGACTGGTCATTATGTTGGACATTTCTCTCACATGGTAGTGAAAATGCAACAATCTAATCCTTTATCAGTTTTGAAGGTTTCTGGAGAAGGAGAGCTCATTGAAGCCCTCAGTGAACTATTTGATGATGCTGAAGTCTTGGGAGCACATCGCATGGCTGCAAAACAAGCATTTCTTCTATCAATTTGGAATCTAATAAATTCCTATGTTCCTGAAATTAGATGAATGTTGAGGTTGAAATTGAAACGTTTAACAATGATTCATCAGACC---------ACCGCCACTGGGGCTGCAGTTTCCAGTCTCCTCAGAGGAAAGCATGAAGAAGAGATTTCGTTTCTCCCTTCACAGAAGACCACCTATCGCTCACTCGACATCTACCAGATCGGCAACAAAGCGGCCATCGAGAAAGAACGGGCTAGGCTTGCAGACGAAATGAATAGAGGATACTTTGCTGACATTTCTGAGCTCAAGAAACATGGTGGTAAGATTGCAATGGCAAATAAAATTATTATTCCAGCGGTTGCAGCTGTTAAGTTTCCCACAATA---GAAGTTGACTCCTCAGATGGTAGGAGTCTTAAACTACCCATTGTTTCTGAAGGAAATGAGGCCAAGGAAAAATTGTCCGTCCCCGCAGCATCCTTGCTGTGTCTTTCATTTCGTGCGAACTCTCAGGCAATGATAGATTCTTGGAGTACACCCTTCCTGAATGCTTTTAGAGCTTCAAAAGATGTCCAGATGTATGAGGTTTCATTTGACTCTTGGTTCTTATCATTGAATCCGATAAAACGGCTGCTTTTACGGGTAATGCGGAAATCTCATATCGATGAAAGTATCAACACCCTCCAAAGACAGATCGTATATTCATTTGGTGACCATTATTATTTCAGAAAAGAGCTTAAGATATTGAACCTTCTTACTGGGTATGTTTTCCTGCTGGACAGGTTTGGAAGAATTAGATGGCAAGGTTTTTCATGCACATCCCTCTTGCTAGAAGAGAAATAGATGGAGGGTAGAGCTGGTCCGGGTGGCAGTGAAGAGGAACAAAAGGGGGGTCTTGAGGGAACAGGCTTGAATCTGCCAGCCAACCTACATGGAAACCTGAAAAGCGCTTCAAGCGATGAAAATCTGAAAGAGATTCTGCAAAATATCAAGTCTTCCAAAACTCCTGCAGTTATCAACTATGGTGCATCTTGGTGTTATATCTGTAGCCAGATCCTCCCCACATTTTGCAAGTTGAGCAATGATTTTCCCAAGCTTTCATTTGTATATGCAGATATTGATGAATGCCTAGAAACAACTCAGCACATTCGCTACACCCCTACCTTCCATTTCTTCCGAGATGGTGAAAGGGTTGATGAGATGTATGGTGCAGGAGAGGAGAGGCTGCACGACAGACTCTGGTTGCACTCCTAAATGACAGTAACAAAAAGATATGTGTTGCGATTGTTCATATCATTGAAGTACATAACAGCAAACGTTGTGGACAGGAATAATGGGCGCATTGTAGCAACAGCTTCAACAGTGGAGCAT------------------------------------------------------------------------------------------------------------------------------------------------------------------------------------------TGTGGAAGGTCTTGCAATGCAAAGGCTGCAGCAGTT------GTGGGGGAGGCCATTTAAATGCCGACTGCCCTTCTCTTCTCACCCTCCTCTGTCACTTCTTCTTCTTCTACTTCAAACCTGAAGAATTCTACTTTGTGTTTCTTCCCAAGAACCATATCTCCTAAAACACACATTTTGACCCACAGACAGACCAGCTTGCAAGTCCGATCGGCGGAGATCCCGGAGAATGAAAAGCCGGATACATTTCTCCGGGAGTCCGATGACCCCTCGTCTTCGAGCTCTCCGGCTTCTTCGGTTAGGGCTCGGTTCGAGAAGATGATCAGGGATGTGCAGGATAGCGTCTGTGCAGCGTTAGAGGCCGCCGACGGGGGTGCCAAGTTCAAGGAGGACGTTTGGTCGAGGCCTGGGGGTGGTGGCGGCATCAGCAGAGTCTTGCAAGATGGGGCCGTTTTTGAGAAGGCTGGCGTTAATGTGTCGGTTGTGTATGGGGTTATGCCCCCAGAAGCTTACAGAGCTGCCAGGGGTGAGAATTCAGCCGAAAAGCCGGGGCCGGTGCCGTTTTTTGCTGCCGGAATCAGCTCGGTTTTACATCCAAAGAATCCTTTTGCACCAACATTGCATTTTAACTATCGATACTTTGAGACTGATGCTCCAAAAGATGTTCCTGGAGCACCTCGACAGTGGTGGTTTGGTGGTGGCACTGATTTGACTCCTTCGTACATTTTTGAGGATGATGTCAAGCACTTTCACACGGTTCAAAAAAGTGCTTGTGATAAGTTTGATCCCACTTTCTACCCCAGGTTCAAGAAATGGTGTGATGATTATTTCTTTATTAAGCACCGAGGTGAAAGGCGTGGACTTGGAGGAATATTTTTTGATGATCTTAATGACTATAACCAAGAGATGCTTCTTTCCTTTGCTACTGAATGTGCAAACTCTGTAATTCCAGCATATATACCAATTATAGAACGAAGAAAGGATACACCATTTACAGAACAACACAAGGCATGGCAGCAACTACGAAGGGGACGCTATGTAGAGTTCAACTTGGTATATGACCGTGGAACCACATTTGGACTGAAGACGGGAGGCAGAATTGAGAGCATTCTTGTTTCTCTCCCACTTACTGCACGATGGGAA------------------------------------------------------------------TATGACCATAAACCGGAAGAGGGGACTGAAGAATGGAAATTGTTAGATGCATGCATCAATCCTAAGGAATGGATCTGAACAAAAGCCTCTCACTGGGGAAGGCTAAGAACCAGAGCTCTGAGAAAAGAATACGAAGATGCAGTGAAGGAAAAGGACCTCGCACGAGCTCTCAGATTATCTGTCGAATCTTCTTCTTCTTCCTTGATTTCTTCAGTTTCTTCTCCGGGTAATGGTCTAGACTTGTTTCAGTCCGAGAGGGATTGGGAAGTCTTGGATACCTGCTTGAATGCGGACGATATGAAGCTTGTGGGTAGTGCTTATGCGTTTCTTAGGGACAGAGGATTCTTGCCCAGTTTCGGAAAATGCAGGAACATTGTTTTAGAGGGACCAAGAGATGTTACTCCAACAGTTTTGAAGTCTTCCACTGGTTTGGAAGTGTCTAAGCTTTCTCCAAAGAAGTGGGGTCTTTCTGGAAGCTCTAGTTTTGTTCTTGTTGTTTTTCTTGGTGGAATATCCTATTTACTCTCTCAAGGAATAGATATTAGACCTAACCTTGCAGCTATATTAGGGCTAGCCATGCTAGACTCTATTTTCCTTGGGGGTTGCTGTTTGGCT---------------------------------------------------------------------------------------------------------------------------------------------------CAAATTTCAAGCTATTGG---------------------------------------------------CCTCCATATAGGCGCCGAATTCTA------------------------------------------------------------------------------------------------------------------------------------------------------------------------------------------------GTACATGAAGCAGGACATCTTCTTACAGGTAATCTCTATTTCCTTTTCTTGATTAATAACTACTGCAAATGAATGGCGAAAATCGCTTGCCAGCACCTTATTAAGTATTCTTTCACCCACTTTCTACAATTGCGGAATTCCACAGGAAATGCTAATCTCATCGACAGACCTGTCTTTAGGAGGCGATTCTCTTCTTCATCAACGATAAGCATGAGCTTGAAAGCTGGCATCGTAGGACTTCCCAACGTCGGGAAATCTACTCTCTTTAATGCTGTCGTTGAGAACGGAAAAGCTCAAGCTGCTAATTTTCCTTTTTGCACCATAGAGCCCAATGTTGGGATTGTTGCAGTTCCAGATCCACGTCTGCAAGTGCTTTCTGATCTCAGCAAATCTCAACGTATTGTCCCTGCTTCTATTGAATTTGTAGATATTGCTGGGCTTGTAAAAGGAGCCAGTCACGGGGAGGGGTTGGGGAATAAATTCCTCTCGCATATTCGTGAGGTTGACTCAATACTTCAGGTAGTGCGCTGTTTTGAGGATAATGACATTGTTCATGTAAATGGAAAAGTTGATCCAAAGTCCGATATTGATATCATCAACTTAGAGCTAATTTTCTCAGATTTGGATCAGATTGAGAAAAGAATAGAGAAACTAAAAAAGGGCAAAGCAAAAGATTCACAATCAAAATTGAAGGAGGAAGCAGAAAAATCTGCTTTGGAACAAATTAGGCAGGCACTTATGGATGGAAAACCGGCACGTGCAGTAACTCTAACAGATTTTGAAAAGGAATCCATAAAGAATCTTTGTTTACTCTCAATGAAACCAGTCATATATGTAGCTAATGTAGCAGAATCTGATCTTGCTGAACCT---------------------------------------------------------------------------------------------------------------------------------------------------------------------------------------------------------------------------------------------------------------------------------------------------------------------------------------------------------------------------------GCGTTTCAGGCAGCCTCTGAAGTCAATGGTGGTAACGTCATTCTTACAGTGACCTACATCTACATGACCAGCACACCACCCTTCAAACCCTCCACAGCCGTCCGATGCAACATACCTCCTCCTAATCGAATAATGGCGTATAGGAGTCACCCCGATTCAGCAAAAGAGGGGGACCCAAATGGTGAAAACAAGACTGTAAATTACCCAATCCCTTTGTCTCCGCCATTGCCTGCGATTTCAAAGCAGATGGAGCTGGCTAGAGCCATGTCCGCGTCCTCAAAATCGAGTCTCTTTTCACTCTCCTTAAGCGATGTGCTGTTCGAAGTCGTAAACAAACCACAAGGGATTTACTGTGAAAGCGTATTGGCTTCAGTTCCTCGTCTTTGGAGCAATTCCACTGATTCCTCAACACTGAGAAATGAATCTAACCCACTGGAGCTCCATCTAGCCAATCGACTTGACCGCGACACTAGCGGTGTAATGGTCATAACCAAGTCACACAAGATAGCAGGAAAACTTGTGAAGGCATTCACAGACCACAAGGTTTCAAAAACGTACGTGGTTCTGTGCATTGGAGCTGCTCCAAAGTGGGAGACAATCAGCATAAAATCAGGCCATGGTAGATCTAAGTTTGGTGCATGGCGAGTCTATGCTGCATCAGATGTTGGTCGGACACTCCCTGGCGGTTCAGTGGTCAGAGACATGGCAACTTCATTTGAAGTTCTCTCAAATGGGCAAGGGAACTTCAGAGAACCAACTAAACATACTATTAGTGAAGAAGAATTCCAACTTGTTGAAGAACGAGGCGTCAGTTTAAGCAACGATGATAAAAAGGATGAGATGTTGATAAGAGCATATCCTAAGAACGGCAGAACGCATCAGATTCGTTTGCACTGTCAGTACCTCAGAATTCCAATAAGAGGGGATGTGAAATATGAAGGTGTCTATGAGTGGAGGGGGCAAATGTTTGATGGTCATGCCCTTCATGCAGAGAGCGGGAGGGTGGATATGTATATAACAGAACAAACCGTGCTTGGCTGTGTCAAGAACCGTCTCGTCAGCCAGTCTGTGATCGCTTCGGTGATGGAGCAGTCGGAAAGGGAATGCATCATA---------------------------------------------------------------------------------------------------------------------------------------------------------GCTGCTTCTGAAGAGGTTTCTCAGCAGTTCAAAACCCTGATTAACACCGATGATCTCGACAAGCTCAAGCAATTACAGCACCTCATAAGCATGAAAGGG---------------------------------------------------------------------------------------------------------------------------------------------------AAGATCTTGGCTACCTATCCAGAT---------------------------------------------------------------------------GCATTTCCTGATGGTTCG---------------ACAGAAAAGATACTTGACCAAAGGCCAGATCTGGAAAAGCTTCAGTAAATGGGTCACTTGACCCATATTGATCCACTATTCAAATGGGTGGAGAGTAGTGGTAAGACTACACTAGCACTCCATGCGATTGCAGAAGTACAGAGACTAGGAGGCAATGCCATGCTTGTTGATGCAGAGCATGCTTTTGATCCAGCATATTCAAGGGCTTTGGGAGTGGATGTTGAAAATTTGATTGTTTGCCAACCTGATAGTGGGGAGATGGCATTGGAAACTGCGGATCGTATGTGCAGATCTGGTGCCATAGATCTCATCTGTGTTGATTCGGTCTCAGCTCTAACCCCACGAGCTGAAATTGAAGGGGAGATTGGGATGCAACAAATGGGTCTGCAAGCACGCCTCATGAGCCAAGCTTTGCGTAAAATGTCAGGCAATGCCTCAAAAGCCGGATGTACTCTCATTTTCTTGAACCAAATAAGACACAAGATTGGGGTGTTTTATGGGAATCCTGAAGTTACCAGTGGAGGAATTGCTTTAAAGTTCTTTGCTTCACTTCGTCTTGAG---------------------------------------------------------ATACGCCCTACAGGGAAGATAAAGTCTGTTAAAGGT------------GATGAAGATATTGGGGTT------------------------------------------AGAGTACGTGCCAGAGTGCAA---------------AAAAGCAAGGAGGATGGTCATGTAATTTCCAATAGTGATCCCTGTCATGTCAATCCTTACCACTGTAGGTACATTCCG------------------------------CAGTTTTGGATCCCTTATCCTGTCAATCCTTCTAGTGGAGTAGCCAAAGCA---------------------------------------GATTTCTCAAAAGTAGGAGTCTCATAAATGCCGGATTTCATGGCTACCACTTCAACATCTTCACTAGCTCTACACTGCAAATCCTTGAACAGAACAGACCTCAACTTCGCTTTTCTATCGTCATCCCGACGACCCACATCCAGGAAATCGTTCAACTCCGCGAGGTACAACCAGATTGTGGTAGACGAAGAAGTGGACAGGATTAAGAGGCTTCAAAACGGATCGGATGTGCGTGGTGTGGCCATGGAAGGTAAGGGCCGAGTTGATCCGGCTGTAGAAGCAATTTCGGAGAGTTTTGGTGAGTGGGTAATTGACGGTCTGAGCAAAGAAGGTGCAGGCAGAGGGCGTGTGGCTGAGGAGGAGGATGTGAGGGTGTCTCTTGGCCGAGACCCTCGCATATCTGGAGCGCCACTGAGCGTGGCTGTGTTTTCTGGCCTTTCCCGTGCCGGGTGCTTGGCATTTGACATGGGACTCGCAACGACGCCCGCTTGCTTCATGAGCACTTTGCTCCCTCCATTCACTTATCATGCCTCGATTATGATGACGGCTTCTCATTTACCCTACACAAGAAATGGGCTGAAATTTTTCACTCGCAAAGGTTTGAAGTCGACGGAGGTGGAGAAGATATGTGATCGAGCAGCTTTCAAGTATGCCAACAGGCTGGCCAAGGTATCAACCACCTTGAATGCTCTTGCTCCGGCCAGAGTTAATTTCATGAGTACGTACGCTGAGTACCTCCGTGAAATCATTAGGAAGGAAGTGAACCATCCACTCCACTATGAAACTCCGCTTCAGGGATTCCAGATAATTGTGAATGCTGGGAATGGTTCAGGAGGATTCTTTACATGGGATGTGCTAGACAAGCTTGGGGCAGACACATTTGGCTCCATAAACCTTAAACCAGATGGAATGTTCCCCAGCCACATCCCCAATCCAGAGGACAAGACGGCCATGGCCCTAACTAGAGCAGCTGTGCTGGAGAACTCGGCAGATCTGGGGATTGTCTTCGACACTGACGTTGATCGAAGTGGGGTGGTGGATTCTGCAGGTAGGGCAATCAACCGTGACAGGCTTATAGCTCTCATGGCGGCCATCGTCTTGAGGGAACACCCTGGTACCGCCATCGTCACCGATGCTCGTACCAGCATGGCCCTCACTCGGTTCATCACCGGCAGAGGGGGAAAGCATTGCATGTACCGTACTGGCTATCGCAACGTCATTGACAAGGGCATTCAGCTTAACAGAGATGGCGTCGACACACATCTGATGATAGAAACTTCCGGCCATGGAGCTTTCAAGGAGAATCACTTCCTTGATGATGGAGCTTACATGGTGCTGAAAATCATCATTGAAATGGTGCGCATGAAGCTCAGTGGATCAGGAGAAAGTATTGACCATCTTATTAAAGAACTTGAGGACCCAGCAGAGACCATAGAGCTAAGGATGAACATACTATCTGAACCTAGATTTGCAAAAGACAAAGCAGCAGAAGCGATTGAGACATTTAGAAAGTACATAGAGGAAGGACGGATTAATGGATGGGAGTTGGATTCCTGTGGAGACTGTTGGGTAAGTGAGGGCTGCCTTGTAGACTCGAATGATGAACCAACTTCTGTTGATGCTCACATGTACAGGGTCAAAGTTTCAGACCAAGAGCATGGACTTCATGGCTGGGTACAGCTTAGACAAAGCATTCACAATCCAAACATTGCTGTAACTATGCAATCCATAGTTCCTGGTGGCTGTCTCTTTTGGGATGAGAAACAAGAGGATGCGAGATCCCAAAATGAAGTGATCGGGATCGCACTAAAACAGTGCAATCCCAATGGGAAAGGAAAAAACTAAATGGCTGTCCTCAACTACATCTCTGTGAACTCTGCCGTGACTCCGATATCCCAAGACCCACAAACCCCTCCAAACCCTAGACAGACCCGGGTGGTTCTTCCGAGAAAAAAGCCTCAGAAATGGTCCACGGGTGTTGCTCCGGGCGAATACGGAGGCCCACCGACGACGACCAAGCTCCGCAAGTACTGGGGAGGCGAAGAAGAAGATCCTCTAACCAGCGACGATTTCATCTGGAACAAGGAGTTCATGGGTCGTATGAAGAGGTTGCTTCAGGAGCCGGACTCGTCCTCTCTTCAAACCCCTCCTAAGCAGGAAGAGCCCTCTGGTTTTTTAAGCCTTACCATGGAAATTGATTTGAGCAAGGAGCTTACAGCACCTTCCAAACCAATATTGGAACTGCAAGTTGAGACTGCAAGACGAGGTATTTCGGCAACCCAAAGCACTGGAAATGCATCACCCAGATGGAGACTAGCTCCAACAAGGCGTGAGCAAGAAAAGTGGGATAGAGCGAGCAAGGCAGCAACAGGGGGCAGTGATGTGATGTTTCGTGAATTAAGGCGTCCGCGAGGGGATCCACAAGTATTGGCTGCTCAGTCAAGGGAGCAATATTTCAAGTTGAAGAAGAAGTTGCAACTCCTTACTTTGGGTATAGGTGGTGTTGGTGTATTCTCTGCTTATGTATCTTATTCTCCAGAGGTTGCAGCTAGCTTTGGTGCAGGATTGCTTGGTTCTTTGGTGTATATACGCATGCTCGGGAATAGTATTGACTCTATGGCAGATGGAGCTAAGGGGCTTATCAAGGGAGCAATTGGGCAGCCAAGGCTGTTGGTTCCTGTGGTACTGGTTATGATCTATAACCGATGGAATGGGCTTCTTGTGCCAGAATATGGATTCATGCACCTAATGCTTGTGGGGTTTTTCACCTACAAGGTTGCTACCTTCGCCATTGAGGATGCTCTGACTGTAGTTGAAAAGAGTACCCAAACCCAAGACTAGATGGAAAATTTGAGAAGATTGGTGGGTGAAATAGCTCAGACCAGACGCCAAGACCTCCCCAAACTCTCCCCGCTTCAACGCTCTTTCATTCCCTTACTATCTTTCTCCTCCATTATCTACGGCTTCGCCCTCTTCGTGCGTCACCAACTCTACTACTTCGGGTTCTTTCACAGACACAGG------------------------CTGCCCGTGCCGGTGATTAGCGTTGGGAATCTTACTTGGGGAGGAAATGGAAAGACACCAATGGTCGAATTTATCGCTCACTGGTTTATTAAATCCGGAGGTTATGCTGGTGGGGATGAAGCTAAGATGCTCCAACGGCATGGAACACCTGCAAAGATTGGTGTAGGTGCAAATCGGATTGCAATTGCAGCTTGCTTTTTCGGCAGATACGGTTACTTGGATTCCCGTAGTAGAAAGGAATGCTTCGATAGACTTCATACCGACCTAAATGTGGAAATGAGGTCCAATACAGATAAAATTGGCGCTGTGATCCTGGATGATGGACTGCAGCATTGGCGCTTACATCGGGACCTAGAGATTTTAATGGTAAACGGGATGATGCCGTGGGGAAACGGTCAATTACTTCCACTGGGACCTTTAAGGGAACCATTGAGTGCGCTTAGTCGAGCAGATGTTGCCGTTATCCATAATGCTGAAATGGTACCTAGTAGGGAACTCAAAGACATTGAGTTAATGATACGAGAAGTCAAGAAGAATCTTCCTATTTTCCTTACTAAATTGGCCCCCTCATATTTCTTTGAAGTCAAGAAC------------------------------------------------------------TACTGTTCTAAATTGCCATTAACGGTGGTGTCTCATATGGCTGTTTTTTGTGTCTCTGCCATTGGTTTTGCAAGTGCCTTTGTACAGGAAATCGAGAAGGACATCGTGATGATGAAACAGAGACTTAGAAAACTTCAGGATGAATTTGGTGCCATGCCAATTGTTGTGGTGACAGAAAAGGATTATGATCGAGACCCATTAATTCTAAGACTTATGGATCCTTACAAGGTTCTGGTACTCTGCTGCCAATTGCAAATTGTGCCTTCTGGAGGGCACACGGAGAAGTGCTTCAACAAGTTGCTTAAACAGTTTATGGAGAAGTATTAAATGGCGTCAACCTCTGTTTCACATGGCGACCCTGTAATTGGCAGAATCAGAACTGCAACTTCTACACTGTCCTCCGACACTGAAGCTCTCATTGCTGAAATTCGAAAATCGTTGTCTACGATGAAGGCAATCGCAGTCAACTTAGAGAAGGATAACCAGTCTCAAAAGGTGAAGGAGCTTGAAGAAGCCGTTATTGAGTTGTTAGCATGTTCTGATGATTGTTCGCATCTGTCATCCGCCATTCAATCCGTTGGTAACAAATACCAACCCAGAGAAGAGATGACGGATTTTAACGAGTTGCTTGAGGATGAGGTCAGAAAGCTCAAGGCCAACTCATATTCGGTTCGACAAAACAATATTTTGTTTCGGCAATTCAAGGAAGCTATATGGAATGTTCATCATGCAGGTCAACCAATGCCAGGTGATGAGCAGGAGGATGTCGTCATGACCAATACTCAGACCATCCTTTTGAATACCACAAGTGGAAAGCCTGTTATTGAACTGGCAGATCCTGTACGCTGTATGGACTGCAAGCATATTTATGACAAGAAATCAGTGATGCACTACATAAAGTCCAATTCCAGAGGTGGAAACCCTCAATGCCCTGTTGCAGGTTGTCCCAAAGTTCTGCAGGCAGGAAGAGTGTGTGATCCCTTATTGCTAGTTGAAATTGATGAAGCTCGCAAGGAAACTACTACTGCACTTGATGAAGAAGACTGAATGGTGATTTTGCTTCTACTGTCCGTCGCTGCAGCTCTGTCTGGAAGTACACCTCTGGCTTCTCAACTTGACTCAGAGACTGTTTGCGGAGATCAGAATAACGACTTGATCTGCGAACTGCAGCGGACAAAGCTCAAGATCTCACGATTAGAATCCATCCTGGAGGAAAGTATCAAAATTTTGAATGCTAAAATCTTTCATCTTGAAGAACAGGAGAAGCTA------------------------------------------------------------------------------------------------------------------ATTGAGGAAATGTCCCATAAGATCATTCTTCTCCAGAGCTCACTGCTAAAAATTAAGGGAGACTCATCA---------------------------------------------------------------------------------------------------------------------------------------------------------------------------------------------------TATGTTGAGGAAAGAGTTAATGCACTAGAAGAAGAGATGGCAGACATTGTCACAGAGCAATGGATCCAGATTCAGCAACTT------------------------------------------------------GAGCAGGCACTTCATATAGCAGAGCTACAAAATCAGGAAGTGGTATTTTTTGTGATGGCCCTGCAAAATTTAATGGGATTTCAGACTGTAAGAGAGGACAGCATTTCTTCTGGTCTTCTTCCAGTCTCCCAAGAAAAACAGAAAAGCTTCAATGTTTGTTCATTGAGAGTGGAGTACTTTGGTCTCACCTCAGAAAAGTTTCTCCATACTCTTCCGGGCGACTTTAGAAAAAGATCAAAGCTGAAGGCTTCTAAAGTAGTTGAGGAGGTCGGATTTAGTGATGGAAAGAATGAGAAAGAAGCCGGTAGTAGTGATGAGGATGAGGAAGATGGTCCGGAACTAATGGATGAGGAAGAGAGGAAGGAATGGAGAAGGAAGATCAGAGAGGTGATTGACATGAACCCACATGTTGAGGAGGAAGAAGACCCAATTGAGAGGAGGAAAAAGATGGAGAAGCTTCTGGCTGATTACCCCCTTGTGGTGGAGGAAGAAGATCCTGACTGGCCTGAAGATGCAGATGGCTGGGGATTTAACTTGGGTCAGTTCTTCAATAAGATCACAATCAAGAATGTCAGAAAGGATGATGATGAGAACTATGACAGTGACAAAGAGTTAGTGTGGCAAGATGACAATTACATCCGTCCAATCAAAGACATTACCACTAAGGAGTGGGAAGAGGCCGTGTTCAAGGACATCAGTCCTCTGATTGTTCTTGTGCATAACCGGTATAAAAGACCAAAGGAGAATGAAAAGGCGTGGGATGAATTGGAGAAAGCAGTGAACATCTTTTGGAATTGCAGGCTGCCTTCACCAAGATGTGTGGCAATTGATGCTGTTGTCGAGGTTGATTTGGTCTCTGCTCTGAAAGTCTCAGTTTACCCTGAGATTATCTTCACTAAAGCTGGAAAGATTTTATACCGTGAGAAAGGTGTTCGGACAGCAGATGAGTTCTTTTACTATGGAGCAGCCAAGCCACCGTGCTTGAGTAATGTTGGAGATAGCCATGAATTGATCCCCTCC---ATAGACAACAAACCACAATGAATGCTACTCAAGCCTAATCTCTGTGCGTCGCTACGCTGCGCTCTATGCTCATCTTCCCCTTCACGTACTGTACAGATATGTGCCTTTTCTTCTTCTTCCTGCCAATACAAACTATGTTCTGGCCTGCAAAGTTGGAGAGAATGCTCACTGAACGAAAACCGAAAATGGGGATCCAAAGGTCCAGAACCACCACCACCACCATCCATCGAAACCGACCACGACCCAACGGCATCGGCCTCGTCTCTGGCCGAGCTCGGAACCCTTGTTCTCTCCACCGGAGACCCCCTTGCCAAGTCGAAGCTCTCCCATATCGCCTACTCGAGATGGCGCTCTGGGAATCTCCCGCTTGGAGTTTCTACACCGCCCGACCGACCTGCTCGTCCACCTAAACCCTATCTGGTGTCCCCAAAGGAGATTCCCTCTCCCAAGGACTCGGGCTTGCCACTTAATGCTTATATGCTGCACAATCTCGCGCATGTGGAGCTAAATGCCATTGATTTGGCATGGGATACGGTTGTCCGGTTTTCTCGTTATGGTGACGTACTTGGGGAGGGATTTTTTGACGATTTTGCTCATGTTGCCGACGACGAGAGTCGCCATTTTGCTTGGTGTTCGCAGAGGCTGGCTGAGCTTGGATTCAGTTATGGAGATATGCCTGCTCATAATTTGCTCTGGAGGGAGTGTGAGAAATCATCAGGGAATGTCGCTGCACGTCTGGTAGCCATTCCACTAGTTCAGGAGGCTAGAGGGCTTGATGCTGGGCCTCGTCTTGTGCAAAAGTTGGTAGGTTTTGGAGATAATAGGACATCAAAAACCACTTTTAAAGGTTTACCTTCACTCCTTCAAATTACTGTAAATCCCCTACGACAAATTCCTATATGCAGGTTGTTGATTGTATACAGTTTACACCTTTGTCCTCTAGAGTTAATAAAGGAGTATAATGTGGAATTGAAGGGCCCCTTCAATTATTCTGCTCGAGATGAAGCTGGAATTCCTCGTAACTGGTATGATGGACATGACGAGAATGAACAGCTTTCTGAGGTCTATGAGAGGCTTGCTTGCATCATCTCTATGGAGGAGAACTCCAATTTGAATTGAATGACAACACTCTCCGTCCTCAACTCGCCGTCTTTTTATCTCCGTGATGGTCGTTGCAAAGACCACTATTTCTCTGCTACAAACCGCTTTCTTCCACTTCGATTCTCTATTCGATCTCATCGACTGTCGTCGAGCATTGTAGCTGCAGCAGCCATGGAAGGCCAGCAGAGCGAGAATATTCCCAGCGGGGTAGTTCCGGCAATGAAACTCTTGTTTGTCGAGATGGGTGTTGGCTATGATCAACATGGGCAAGACATCACGGCGGCAGCAATGCGGGCATGCAGAGATGCAATCTCTTCCAATTCAATTCCTGCTTTCCGAAGAGGCTCCATACCTGGTGTTGCATTTGATCAGATGAAGCTTCAGATCAAGCTTGGAGTTCCTAGACAACTCCAACAATTTCTGGATATTGAGAGAGTTAAATCTGTCTTCCCTTATGGCAAAATTTTGAATGACATTGTGGATGGTGGACTTGTATGCTCAAGTGGTGTATGTGTGGAAGAAATGGGAGATAAGAATGATGACTGTTATGTTGTCAATGCAGTTTAT------GTTTATTAGATGGCTACTACAGTTGCGCTGCCCACCCTGCTATCTCTTCCTTTTAGCAGCCATTCTTTTTCTTATCAATCACATAAAAGAGGACGAGCAACTATCGCTTACCGCAGCAGATGGAGATGTTCTGCAGCAGAGCAACCGCGGCCGATGAAATCCGGACGAGCTTCGAAGAAGAAAAATACCACCGGTGAAGATAAAGGGGTGGACCCAGTTGGCTTCCTCACCAAGTTTGGCATTTCTAATAAAGCATTCGCCCAATTCCTGCGTGAGAGGCATAAATCGATGAAGGACCTTAAAGTTCAGTTGTCAACTCGTTACGCTAGTCTCATGGAGATGGCATCTGGATACGAGATATTGGGTTTGCATCGCAATGTACAACATCGGGTGGATTTCATGGAGTGGGCTCCAGGTGCTCGTTACTGTGCATTGGTTGGTGATTTTAATGGGTGGTCACCAACGGAAAACAGTGCAAGAGAGGGTCACCTTGGCCGTGATGATTATGGTTATTGGTTGATCATTGTTGAAGATAAGCTCAGGGAGGGAGAGAAACCGGATGAATTCTTCTTTCAGCAGTACAACTATGTGGATGACTATGATAAAGGTGACAGTGGTGTTACCATTGAAGAACTATTCAACAAAATGGATGACGAATATTGGGAACCCGGAGAGGACCGGTTTGTTAAATCACGTTTTGAAGTAGCTGCAAAGTTATATGAGCAGATATTTGGACCTAACGGGCCCCAAACTGAAGAGGAACTGGAGGAAATACCAGATGCTGAAACAAGATATAAGGAGTGGAAAGAAAAACATAAAGATGATCCACCTTCGAACTTACCTCCTTATGATGTGATTGATAATGGAAAAGAATATGATATTTACAGCATTGTGGATGATCCTGTATGGCGAGCAAAATTTCGTGCCAAAAAGCCTCCTCTAGCTTACTGGTTAGAGATGCGAAAGGGAAGGAAAGCTTGGTTAAAGAAGTATAGTCCAGGGATACCTCATGGAAGTAGATACAGGGTTTATCTCAACACTCCAAATGGTCCTTTGGAGCGAGTTCCTGCTTGGGCGACTTATGTGCTTCCAGGTGTAGATGGAAAGCAATCATTTGCAGTGCATTGGGAACCACCTCCTGAAAGTGCATTCAAATGGAAAAATCCACGTCCAGAAGTGCCAAAGTCTCTTCGAATATATGAATGCCATGTTGGAATAAGTGGATCAGAACCAAAAGTCTCTTCTTTTAATGAATTTACTGAAAAGGTCCTTCCACATGTAAAAGAAGCTGGATACAATGTAATTCAGTTGATTGGAGTCATTGAGCATAAAGATTATTTTACTGTTGGTTATAGAGTCACAAATCTCTTTGCTGTTAGCAGTCGTTTTGGCACTCCCGATGAATTCAAACGTTTGGTTGATGAAGCACATGGGCTCGGATTGTTAGTCTTCTTAGATATTGCCCACTCTTACTCAGCAGCAGATGAAATGGTTGGTTTGTCCCTTTTTGATGGATCAAATGACTGCTACTTTCATACTGGTAAACGAGGGCATCACAAATATTGGGGTACCAGAATGTTTAAGTATGGTGATCTTGATGTGCTCCACTATCTTCTGTCAAATCTGAAGTGGTGGATTGTGGAGTATATGATCGATGGTTTCCAGTTCCATTCACTCTCATCCATGATGTATACACACAATGGTTTTGCTTCTTTTACTGGTGACATGGAGGAGTACTGTAATCAATATGTTGACAAAGATGCACTAATATACCTAATCTTGGCAAATGAAATCCTACATGAGCTTCATCCTGGCATAATAACAATTGCAGAAGATGCTACACTTTATCCTGGAATATGTGAACCAATTTCTCAAGGTGGATTGGGATTCGATTACTATGTCAATCTTTCTGTATCAGAGATGTGGTCGTGGTTCCTCGAGAATGTTCCTGATCATGAATGGAGCATGAATAAGATTGTGAACACACTAATAGGCAATAAACAAAATCCAGAGAAGATGCTGGTATATGCCGAGAACCACAATCAGTCCATATCAGGAGGGCGATCATTTGCAGAAATTTTGTTTGGTGAAACTAAGGAGTGTCCTTCTAACTTAGAAAATCCATTGCTTAGAGGGTCTTCATTGTACAAAATGATCAAATTAATTACATTTACCATAGGTGGTCGTGCTCTGAACTTCATGGGTAATGAATTCGGGCATCCAAAGAGGGTTGAGTTTCCTATGCCAAGCAACAACTTCTCATTTTCCCTTGCCAACCGCCAATGGGGTTTACTTATGGATAAAGGTTTGCATGACAGTCTATTTCAGTTCGATAAGGATATGATGAAGTTGGATGACAAGGAAAAGATACTTTCAAGAGGTCTACCTAAAGTCCACCATGTAAATGACACTGCTATGGTGGTTTCTTACACAAGAGGTCCCTTTCTTCTTGTATTCAACTTTCATCCTAGTAGTTCCTATGAAAGATACAGTATAGGTGTAGAAGAAGCTGGGGAGTATCAATATGGTGGAGAAGGACACATCAAGGATGATCAATATTTTCAAAGAACCATT------------------------------------------------------------------------------------------------------------------------------------------------------------------------------------------------------------------------------------------------------------------------------------------------------------------------------------------------------------------------------------------------------------------------------------------------------------------------------------------------------------------------------------------------------------------------------------------------------------------------------------------------------------------------------------GGTAGAAGAGAAGATGGGCTCAGAAACTGTTTAGAGGGAGAATACCACATTAGTTATATTGTTGTCCCTGCTATTGAACACCTTGGCCTACTACAGTACTTTGGCCCCATGCTGTAGATGATGTTATATGTTGCAAGTGCTCCTGGTTTTTTCCTTACACTTGGTATGCAGTTTGTTGTTGACAGTCCTCGCTGGCTATGTAAAGTTGGAAGAGTGGATGATGCTAAAGCAGTAATTGGCAACCTTTGGGGAAAGTCTGAAGTTGATAAATCAATTGAAGAATTTCAACTAGTTATGAAAGACGCTCGTAGTGATTTTGAGAGCAGTTGGTTTGATCTTCTTGAAGAGCCCCATACGAGAGTTGCTTTTATTGGAGGAGCCCTTTTTCTACTTCAACAATTTGCAGGCATAAATGGAGTTCTTTATTTTTCATCTTTAACTTTTCAAGATGTTGGCATTACAAGTGGTGCTTTAGCAAGCCTATATGTAGGATTTACCAACTTCGCAGGGGCACTATTTGCTTCATACCTAATTGGCAAGCAAGGAAGACAGAAGCTTCTGATAGGAAGCTATCTAGGGATGGCAGCTTCAATGCTTCTCATAATATTTGGCATTAGTTATCCATTGGATGAACCACTCAGTCATGACTTGTCAATTCTTGGAACTCTCATGTACATATTTTGCTTTGCCTTGGGTGCCGGACCAGTAACTGGTCTAATTATACCAGAGCTTAGCAGCACCAGGACACGTGGAAAAATTATGGGTTTCAGTCTCTCTGTTCATTGGGTTTGCAACTTCTTGGTGGGATTGTTCTTCCTAGAACTGGTGGATAAATTCGGGATTGCTCCAGTTTATGCAAGCGAAGGAAGAACGAAGCTTGTTCTGACTTCTGAGGTGCGGGAGCGGGCTCCATTTACCATTCATAAGTCGAAGACGCCACACCACAAACCACGGTCTCTTTGGACTATGTTGCTGCTCCAGCTTCGGCAGCTACAACCCATTAGTGGCTTATGTCAATCCCCATCTACAGCTCGAATTCAGGGACGAGGAAGAGTTCGTAGCGAAGCTTTGCAAACACAAACACTTTCCTCTAGAACCCAAAGAATAATGGAAGGTATTTCAATAAGTAGTGAAGTAGGGGGCGCTGGTGGGGCTTACTCATATAATGCTTTAAGAAGGTTGGACCAATTATGGTCAAGTATTTGCTCTGCACCTGCAGCTCCGCAGGAACAGTGGAACGTAGTCTCTTGTATTCCAGGTTTATTTAGCCATTCTGATATGTCTGAAAGAGCAGTAGATACATTTGACATAATAGTCTGTGGGGGTACTTTGGGCATATTTATTGCTACAGCATTGAGTATCAAAGGCCTTCGAGTAGGCATTGTGGAAAGGAATCTACTAAAGGGGAGAGAACAAGAATGGAATATCTCAAGGAAAGAGCTCTTAGAACTTGTTGAGGCTGGCATTCTAGTAGAAGATGAAATTGAACAAATTACAGCAGCAAAGTTTAATCCTAACAGATGTGGATTTGAGGGGAAAGGTGAGGTTTGGGTTGAGGACATTCTTAACCTTGGTATTTCGCCATTTAAGCTTATAGAGATCATGAAGAAACGTTTTACTTCCCTTGGCGGAGTAATTTTGGAGGGTTATAGTGTGTCTAACATATCCATATATGAGGATTCTGCGGTTATGCAACTTACTGAGGGAAAAATTTTGTCATCGCGCCTCATCATTGATGCAATGGGAAACTTCTCCCCTGTGGTAAAACAGATCAGATCAGGA------------------AGGAAGCCAGATGGTGTTTGCCTAGTTGTTGGTTCTTGTGCTCGTGGTTTCAAAGAAAACTCAACAAGTGATGTAATTTTTAGTAGTTCATCAGTGAAGAAAGTTGGGAATTCTCAAGCATTT------------------------------------------------------------------------------------------------------CCCGCTGGCTCAGGTCCCACTGATAGAACTACTTATATGTTCACTTACGTTGATCCTCAACCGGGATGCCCAAAATTGGAAGAACTACTGGAAGACTATTGGGATCTTATGCCTGCTTATCAGTTTGGTGATGCTAGTGGCATACAATCCCCAGTTTCATTTGGTGGTTTTGGGAGTTTGACTCGTCACCTTGGCAGACTATCAACTGGAATATATGAAGCATTTAATGGCAATTTTCTTGACTCGTACAGTTTATCCCTATTAAAT------------------------------------CCTTACATGCCCAATTTAAGTGCATCCTGGTTATTTCAAAGAGCAATGTCCGCAAAACAACAAGCTGATGTCTCACCAGATTTCATTAATGAGCTTCTGTATGTTAATTTTCACTGTATGCAGGATGTAATACAATTTGGGCCTCTGGTGAAGACATTGGGTTTAGTTATGCTCAGTAAACCTCAAATTATTCCATCAATATTCAAACAGGTTGGAGTCTCTGTGCTTCTTGACTGGTTTGGACATTTTGTCATGCTGGGTTATTATACGTTTCTCTCACTCCTCATTGATCCTGTCATAAGGCCATGGCTAAACACACTTCCAGACAAAAGGAAGTATGAATGGAAGCGACACCTTGATGCTTGGAAGTATGGATCTGGTTTAGATTACAAGCAATAAATGGTTATCTTCCAAGGCAAATGGGTTAAGCTTGGACAGAAGGGGACGGGGCCGGGTGCGAGAAGCTCACATGCCATCGTAGTGGTAGGGCAGAAGGCTTACGTTTTCGGTGGTGAGTTCACGCCTCGTGCCCCTGTTGACAACAAGCTTCATGTGTTCGACCTCCACGACCTCTCATGGTCCGTCGTTGATGCCACCGGAGACAGCCCCCCGCCACGGGTTGGTGTCACCATGGTCGCTGTTGGTGGGACCATCTATGTCTTCGGTGGTAGGGACAGTGACCACAAGGAGCTCAATGAGCTCTACTCCTTCGACACCTCCACCAGCGAGTGGACCCTACTCTCCAGCGGAGACACAGGACCTGATCACCGGAGCTACCACTCTATGACCGCCGACGATCGCCGGGTGTACGTTTTCGGCGGCTGCGGTGTTGCCGGACGACTAAACGATCTTTGGGCGTTTGACATCAACGATCGCAAGTGGATCAAATTCCCGGTACCTGGGGAGAACTGCCGGGCTCGAGGTGGTCCTGGTTTGGCGGTCTCCGGCGGGAAGATCTGGGTGGTTTATGGATTCTCGGGAGAGGAGCTCGATGACGTACACTGCTTTGACCCCATCAGTGAGCAGTGGACAGAGGTGGAGTCAACAGGTGAGAAACCATCACCTCGAAGCGTATTCTCAACGGTTTGGATCGGGCGATACGTTTACGGTGGTGAGGTGGATCCGAGCGACAAGGGCCACCTGGGAGCTGGCAAGTTCGCGTCCGAAGTCTACGCGTTGGACACGGAGACGCTAGTGTGGAGTCGATGGGAGGATGTGTCAGATTCCGAGGAGCATCCTGGGCGCGGGCGAGATGGTTTATTGGTGTATGGCGGAAACTCGCCGAGCAACGACAGGCTTGATGGCATATTCTTCTTTACTCCTTACCTTGATGACGGGGATAAGAAGTGAATGGCGAGAAATTACGGGATCTCCGTCAACGAAAGAGTGATAGTTTTCTTGTCTTTCTGCGTATTGTCTCTCTCATCGACTACTCTATCTTACAGGCCAGGGGATATCGTTCCCATGAACAAGATGGGTCAATACCACTCGTCGAGAACTGTTTGGCACGATGTGATTGGTCGCCATTGCCCAATTTTTGCTGTCAATCGTGAGGTATTGATCCCAATAGGGAAACCT---------------------------------------------------------------------------------------------------------------------------------------------------------------------------------------------------------------------------------------------------------------------------------------------------------------------------------GCTGATCCCTATAAAATACATGGACCTGGCCTCCCTTTCGAGGGGTCCCAGGCCAAGCATGCACAGCCCACCCAGGCCCGCTACAGTACAGGCATCCTTAAAAGGAAAATAAAAGTGAGAACGAGTATTAAAAGTGCAAAAAAGATTGAAGAGAAAAAGCAAGCAGCTGCAGATGTTTTGTTTCAATATTCAAAATTTGTTATGGTCTGTATTGGGGAGGGAGTT------------------------------------------------------------------------------------------------CAGCCCAGTGATTTAAGGTTGAAGGAAATTTCAGGTATGCCAACTTCTTTGAAGAAGGCACCATCCCAAACAACAGCTTCACCTGATGCAGTGGGTGAACCATCAAGCTCTGAGTTTTGAATGGCTAAAGCTCTGTTCACTAGCAGTACTTCAGGTAATGAGATTAATGACAATGGGACCGAGTCAGCTGATGATTTTGAGAGGCGTATATTCAGTGGATTTTCTGACAGTAGGTCAAACAATGATGCATTCTTCCAGAAACTTGATAGACTTGAAAAGGCTCATGGAAGATCTGGTTTTGGCTCTAAGGGTGGAAGCAATAATTCAGAGTTTTTTGATGGTCTAGATGAAAGTTTCAATACATTGTCAGATGGTATGGATGGGAAGCTGAAGAAAGCTGCCACATACTTTGAATTTAATCCTGATGAGATAACAGGTGATGACTATTCATTCAGAGCTGATGTGACTTTTAGACCTGGGATGACATATGATGTTAAGGATCTTGATCTTACAAGGCCTGGAGTTCCCAAGCCTTTCAAAAGGTCTCAATTTGAAACCACAACAGAGGAAGTACTTAGGAAAGCTGATTTTCGGAATGTGAGATTCCTTGCCAACTTCCTTACAGAAGCAGGACTTATTATCAAAAGGAGCAAGACAAAAATTAGTGCCAAAGCCCAGAGGAAGGTA------GCTAGAGAGATCAAAACAAAAACCATGGAAGATCGTGACGAGGATGATGAATATGATTATTATGATTCCCCTGTAGGGGGCCTAGGGGCTAGTCAGGACCCTGTTGAAGAGTAGATGACTCCATTTTCTTTCTTCTTCCCTACTAGTGCAATGACGGCTGATTTAGAACTGAATGAAGTTGTTTGCCATGATTGCAAC------------------CAATCAGCATTTGGACCTAATGGAAAAATAACTTTTGGGGATAGAGATAGTATAGTTTACAAGATATTTGATGGTTTTCTCAAGCATGGGAACAGGTCATTTATCAATATAGCAACAAATGTTGTACGAAGAGCTACCAATAACAGTAATGTCAATCTTCAGGTTGATGAAGATGCTAAGTGGGAACATGTAACTGAACGAAGATCTGGACCTCTACTGTCTGGAACAGCATATTGTATTTCATCTTGCAGCATGATATTGCTCAACAAATTTGTCCTCTCAAGTTATGGTTTCAATGCAGGCATATCACTAATGTTCTATCAGAATTTAGTCAGCGTTGTGGTTGTTATTGCATTGAGCTTCTTTCAAGCAGTCTCAACTGAAAAGCTGACTTGGAAGCTGATTAAAGTATGGATTCCTGTAAATATAATATTCGTTGGCATGCTTGTGACGGGCATGTATAGTTTGAAGCACATAAACATTGCAATGGTCACAATCCTGAAGAATGTGACAAATATTTTAACGGCAATTGGAGAATTATATATATTCAGGAAGCGTCAGAATCATAAAGTGTGGATGGCCATGTTCTTAATGATTATATCTGCTCTGAGTGGTGGAATCACAGACCTCTCTTTTGATGCAGTGGGCTATGCATGGCAAATTATGAATTGCATTCTCACAGCAGGCTACTCACTGACCCTGCGGCGGGTGATGGACACAGCAAAGCAATCAACAAGATCTGGGTCACTCAATGAAGTTTCAATGGTGTTGCTTAACAATGCACTTTCTCTACCTTTTGCCATCTTCTTGATCATTCTCTTTAATGAATGGGAATATGTACATAATGCGGACATAATTAGGATTCCAATGTTTTGGTTTGTGGCAACAGTCAGTGGATTGCTTGGACTATCCATTAGCTTTACTTCTATGTGGTTTTTAAATCAAACTGGCCCCACTACTTATAGTCTGGTGGGGAAGAACCGAAGAGGAAAACAATCTCGAAGAAATCTCCTTTGCCAGATTACAGGCACACAGCGGAAGCAGAGTACTTGCTGTTGCAGCAGCGAGATCAGAGGAGGAGAAGCGAATATCGAGCTTTCAGTCATGGCTTCTACCTCCCATGATGAAGGGCCTGTTCTCCTTGAACGTTCTTCTCGGATAACTAGAGGAAAAAGGATGACCAAGTTGCTTGATGAGGAGATTGAAGAGGATGAGCTGTTTTGGAATCAGGATTCTCTTAAGGAGGAAGCGAATGATGAAAATTATGAAGAAGAAGCAGAAGTTGCTGATGAGTTTGATAGTGATTTTGATGATGATGAACCGGATCCAGATGAGAGGGAGAAGAGGAAGAAGCGCTTAATATTTCCAGGAAAGCCTGTGACAAAGAAGAAAAACAAAAAGAAGGTTCTTTCTAACCTAGAAAAGGCTGACGAGGATGAAAAAGAACCCAAAGATGAAAAATCTTCTCAGAAACAGCAGCCTAAGTTTCCTGAGCAGCAACACATTTCTGATGATCTAGAAGGTGAGAGAGTAGTGAGAAAGTCAACAAGAACCTCAGTCATTGTGAGGCAAGCAGAAAGGGATGCAATACGTGCAGCGTTGCAAGCAACTATGAAGCCAATAAAAAGGAGGAAGGAAGGCGAGGAG---------------------------------AAGCGAATGACTCAAGAAGAGATGCTTCTAGAAGCAGCCCAGACAGAAATCATGAACTTGAGGAACCTTGAGCGGGTCTTGGCAAGGGAGGAAGAAGTTAAAAAAAGAGCTGTTGTGCATAAAGAAGTATATAGCAAATCTTTTCTGGAGTTCAGTAAAGGGTTATCATTCCAATCAGAGATTTGTACTACTAAAGTCCTGTATCCTGAGAAGGTTGTGTGTGCTGTTACTGGACTGCCTGCCAAGTATCACGACCCAAAGACAGGGTTACCTTATGCAACTAAAGAAGCTTTCAAAGTTATCAGGGAACGTTACTCGACTGAAAACAGTAGTCTAAAAGGGGAAAAGGATGCAGGGATCTTGTATGATTCAATTTCACAAGGATTTTTGTCTAGGCAAAAGAGATCAGTAATAAGAAAAACAGCTGAAACATCATATCTGCGATATTGGGCCCGCTTCCGCAGAATCCCAGCTCTTGAAATTGAAGATCTTGATTAAATGGGATCGGAAGCTCCTATTCTGCCCAAATGGGCTTCAGAACCATGCATGATGGGCATCGATGAAGCCGGAAGAGGCCCTGTTTTAGGTCCAATGGTCTACGGATGTTTGTATTGCGCTGTCTCCTATCAGAAGATTCTTGCTTCCTTGAACTTTGCAGATTCAAAGACCCTAAAAGAGGAAAAGAGGGAGGAGTTGTTCGAGAATTTGAAAGCTAATGAATCAATAGGATGGGCTGTTGATGTTATAGATCCAAGCGAACTCTCAGCTAAGATGCTAAAGAAAACCAAGATTAACCTTAATGAAATATCACATGACTCTGCCATGGGCCTCATTACTAGGGTACTTGCCATGGGAGTTCTTTTAACTGAGGTCTATTTGGATACTGTTGGGGATCCAGAGAAATACAGAATAAAGCTGTCTGAGAGATTTCCAAGTATCAAGTTCGTGGTTGCAAAGAAAGCTGACAGTCTTTATCCAGTTGTTAGTGGAGCAAGTATAGTTGCAAAGGTGACAAGAGACCAGGCCTTGCGCAATTGGGTGCTTGATGAAACTGCAGAGAACATGCATAGGAATTTTGGATCTGGATACCCTGGAGACCCTGAAACTAGAGCCTGGTTGGAGCATCATAAACACTCTGTATTTGGATTCCCAACGCTTGTCCGTTTCAGCTGGGGTACATGCACTTCCTACTTCAAGGACATTGTTGAAGTCCTATGGGAATCTGATAGTCTGGATGAAGAAGGCTCCAGTAATTGCAAGAGGAAGAGTGAGGAAATTGAATCAAGTGGAAAAGGTCGTTGTAAGTTTTTCCAGGCACGCAAACTTGAGCTGGTCAATCATTTCTAAATGAAATTTGAGGATTTCTTGATGCAGCGGAGCGAAGACCAACAGAAA------CGACTCGATCTCGAGGAGGAGGTGATCAAACTGCAAGCAGAATTCGAGGATGAACAGAAACTAAACAGAGCCCTCAAGTATGCAGTACATGGACCGGTATCTTCTCACCCATCGTTTCCAATTCAGGTGCTGCTTGCAGAATTAACAATGTTGGAGGAAGAGATCATTTCTCTGGAGACAAAAATCAAACGGTGCCTGCGCAAGGAAAAGAAACAGAACAGAGAATGTGAACTGCGGCGG------------GTGCAGCAGCATCGATGGAGACAGCTAAAAGGGAAACATTTGATCTATCTAAAAGGGCTGGCAGACATTGAAATATCACCCCCTCCACCCTATGATACAGAAGATAGAAGCCAACAACTAAAAGTTTCTGTAGCTCCTGCTTCAGAATTCCGGACCATGAACTCCACGAGTTTAAATGGAACAGATGAATTTGCTATAAGATGCAATGCCAGAAGCCAAAAGCAGAGCCTTCTAGCAGATGAGGAGACCAACACGGAAAAGAATAGTCTCTCAGAAGAACTGATCAGGTGTTTGATAGAAATCTTCCTAAAACTGAATCAAACACCAGCATCTCAGCTCGACTGTGAAAGCTCAACCACCGTTCCTAAGCTCACTCTATCTTGCATCAACTCAAGAGGCTTCAAGCCGAAGACTTCATTCAATTGTAAGGCACCCATGTCTTTCCTGGATGATAATACATCAGTTGTTGATCCCTACGGCATACTATCCGATCATGATGACACCCTTAGAGACGTAGGTCCATACAAGAACTTCATCCAAATCACAAGGAGTTCCTTGGACATGAGCCGTGTTTCAGAATGTCTTCCAGCAATAGGAAAGATGAGGATTTTGATCCATAAACTTTGCAGTGTGGACTTGAGTCTGTTGACGTACAAGCAGAAATTGGCATTCTGGATCAACATCTATAATGCCTGCATAATGCATGCATTTCTTCAACATGGGCTGCCTTCCACACCTGATAAATTGCTTTCACTAATGAACAAGGCTGCACTGAATGTGGGCGGCATAGTATTGAACGTTTTAGCCATTGAGCATTTCATTCTCAGATATCCTCAGGACTCCAAAATTAGCAATGCAGACGAAAAAGAAATGCTGCTTCGGCACGCCTATGGACTTGGCTACCCTGAACCAAATGTCACGTTTGCTCTTTGCCGAGGAAGTTGGTCTTCACCAGCACTAAGGGTTTATACTGCGGAAGATGTAGTTGACGAATTGGGAAGAGCAAAAGTCGAGTATTTAGAAGCCTCGGTGGGAGTTACAAACAAGAAGAAGATTGTGGTGCCCAAACTTCTGCAATGGCACATGAGAGATTTTGCAGATGACATGGAGTCATTGCTAGAATGGATCTATAGCCAACTGCCACGCGGATCACTGAAGCGATCAATAATGGAGTGCCTGAATGGGGAAACAAAAGGTCCTATAGCAAAAATGGTGGAAATTCAGCTTTACGAATCTGAGTTCCGCTACCTGTTACCAATGATGGCATCGCCAGTCCAGGTCGACGACAAGGATCTCGACGACGCAGCGCTTTGGGCTGTGTCTTCTAAATCTCGAAAACATACCAATATTCAGACTCCAAGTCCGGTTTCAAATTCCTCTCCGGCACCCAAATTCTCTCGACATTCTAGGAGTCACTACATGGTGGAAGATGTTAGGTTTTCA---------------GCCGATGGTGAGCCGCAGAAAATTGCAAGATCCTGTGCTGCTTATTCCGGTGAAGAGAATAGGATGGTCGTTGTGAAGCATTTGCAGCGGACACCAACGACGCCGGTGTACTCATCTCTAGATGCCGGAAGGTTTTCTGTGCAAGAAATTAGCCCTGTTTCGGATGGTTCGCCGTTTGATTCCAGGCAAAGTGGTGACACAGACAACATGAGGCATAGCTTGTCTGGCAGGTTTCCTTCTGTTTCTCTTTTCAAGGAATACCAGAATGCGGCAATGGCGATTTTAGAGAAAACTGATTACACTATCATTTCTGGGAGTCCATATATAAAGAAGTCAGGATGGAGGAAGATATCATTTTACTTCAACCTCTCATATGAAATCAAGGATAAAAGCATTGAATTTGATGAAAATCGGAATGTTCAAAGGGCAGAATTTGTTGTCCGCGCATACATGCAAGGTGGTAGGTTCTCAGATGGTGGCTCATGTGAACGACGTGAGAAAAGATTCTTAAAACCAAACCATGACATTCCCAGCACAGCAGAAACTAGAGCTAAAAATAAAGCATGTCAAGATTTGCTAGGGATTGGAGAGTACCGACCCTGTGCAAGCAGCGCTCATCGATGAATGTCTCAGCTGTCTAACCTCTATCTCTTTGCTTACAATTCTCTTCAGGCTTTCGGATGGGTAATCTCTCTCTTTAGGGTTTTGAGCAGCTTCGCCTCAACCAAGTCCTTTCAAGGAGCATACGCTTCTGCCGGAGATCTTATTTGTTTGCTGCAAACTGTTTCGTTCCTGGAAGTTCTACATGGTGCCATTGGTCTTGTTCCCAGTGGGGTGCTGCTTCCTCTGATGCAATGGGGAGGGAGGACTCATTTCCTGTTGGCAATTGTTAGTCAAATTGTTGAGGTTCAGGATCTCCCAGTTTTCATTGTGTTGTATCCTGTTGGTGTGGCTCTTGGAGAAAGTACTATTCACTCTCATTCAGCCCTTTCTGTTTCCCAGTTATCAGATGAATTTGCTTTATCTTATTTTGAATTTGTCTGGGAAGTTCCGTTGACTGCTTGTTTCCATGCAGTGTGGCTTATGTATGATGCACTTCCATTTATAAAGAAAAACAACCTCTATGCGGACTTCTTTTCCAGCTTCCACTTTAGCTATTATTCTTTTGTCAAGGTTTACCCATTTCTGTGGTTGAAACTGTACTTGCATTTGTTTAAGCAACGGCGATCAAAACTGGGGAAACTCCATAGGAAGAAGAAAAATTGAATGGATAACCATTCAAATCTGCTCGACGAAGCTTTGGGATTTAATAGCAAAGCTAGGGTTTCACCTTCAGGTCGAGTTCTCATT---------------------------------------GAGGACAGT------------------GTTGAGACCAGTGGCTCATTTGTTCTTCACCACCTCATGAAACATGCTCTCTCCCTCAACTGCTCTGGTATCGTGGTTGCCCTCGCACAACCATTTTCTCATTATGACCGCATCTTAAGAAAACTTGTAAGATGCTTCGATCTTGATGGAGATGGAGGAAAAATCATTGAAGGTCAACTGCTTGAATTGTATGGGAAGATCCAAAAAACTATAGAAACTGATGCATTACCTGATCAAAGCAAGAATCCTATTACAATTATGATAGATGATATATCTCTTATGGAGGTTGCTGCTCATGGTTCTTCAAATCATGTCTTAGACTTTCTGCATTACTGTCACACTCTCACCTTAGGACCTGGCTGCTCACTAGTTGTACTAAATCATGAGGACATTTATTCAAGCTTGACAGGACCTACACTTATTCTGGAAATGGAATATATTGCAGACATTGTGATAAAAGCAGAGCCTCTAGCATCTGATGTGCATGGACAGTTGGTTGTGAACAAGGGAATTATTGATGAAAATGGTACTTTGAGAACCAAGTTAAGAAATTTCCATGTCAAGGAAAACAGTGTTGAGTACTTTTATCCTGGTAGCCAGTCTTAAATGTACGTAACGGAGGCGGAGGGCGTTCACGCTCGCTCGATGGACGCCGGCGACATCGTGAAGATCTGGCCGATTTATTTTCACGAACACGACTCCTCTTTGCCGCTCGACGATCGTTTGTTCAAGCTCACAGTAGGACTCGCCCAATTCTTCTCTACCCCAATAGGAGAAGTTCTCATTTCTCAGGTTAGGGATGACGATACCTTCATTTTTCCGATTGACCTCCAACATTTCAGAAAAACATGCGAAGTTGAAAATATCTTATCGTCCCTAGAAGCAACACCGAAAGAAGTCTTTTTGTGCATGGCTGTTGCAGTTCACAAGATTCTGTTGCCCAAGTTGGAGAAGAGTCAAATGGAGTACGATGTGAAGATAAACATTCGGCCGCATAACTACCCAGAATCAATGATTGCTTTGAAGAACTTAAAA------GCTGCCTATATTGGCAAACTTGTATCGGTACGTGGTACTGTCATCAAAGTTAGCATGGTTAGGCCTTTAGTGGTGCAAATGAATTTTACTTGTGCAAAGTGTGGAGCAGACATTACGCGCACCTTTCCTGATGGGAAATACTCACCGCCAGCTGAGTTGCTGAAGTCAGAACATCATGAGGAGGGACGGGTACCTCGAACTGTAGAGTGTGAACTAACTGAAGATCTTGTTGATGCTTGCATCCCTGGAGATGTGGTGACTGTCACTGGAATTATAAAAGTAATAAACAACTACATGGATGTCGGAGGAGGAAAATCAAAAAGCAAGAATCAAGGACTATATTATTTGTATCTAGAGGCAGTTTCAATTATAAACTCCAAATCCCAGTCTGTATCTGAAGATTTGCAAGATACCAGTGCTAACATTAGAACGACAGAGATGCTTGATTTGTATTCATTTTCTCAAAGGGATTTGGAATTTATTGTTAAGTTCTCAGAGGAGCATGGTTCAGATATATTCCGTCAAATACTTCAATCTATTTGTCCCTCTATTTATGGGCACGAGCTTGTTAAAGCGGGGATAACACTAGCCCTGTTTGGAGGTGTACAAAAGTATTCGTCGGATAAGAACAAAGTCCCAGTGAGAGGAGACATCCATCTAATTATTGTTGGTGATCCTGGATTAGGTAAGAGCCAACTTCTTCAAGCAGCAGCAGCTGTTTCTCCAAGAGGCATCTATGTTTGTGGTAATGCTACAACAAATGCTGGCCTTACAGTGGCTGTTGTGAAGGATCCAATGACAAACGATTATGCATTTGAGGCTGGTGCCATGGTGCTTGCAGACCGTGGATTATGCTGTATTGATGAATTTGATAAAATGTCTGCTGAGCATCAGGCTCTACTAGAAGCAATGGAGCAGCAATGTGTCTCTGTTGCAAAGGCTGGACTGGTAGCAAGTTTATCAGCGCGAACTTCTGTGCTGGCAGCAGCAGCTGCTCTCCTTTCACGATTTGATTTGGTCTTCATTTTACTAGATAGACCTAATGAACTTCTGGATAAGCGATCTGAACACATTATGTCACTGCATGCAGGAAATGGGGAGCATTCACCAGCAGCCAAAAAACAATGCAGCAGAGGTGCCTTGCAAAATGATGGAGGAATAGGTTTGAGTGTAAGAGCTGGTTCTTTAACCTCAAGATTGAGACTTGACCCAAAGAAAGATAGAGATTTTGTTTCGTTGCCTGGTCCTCTTCTTCGCAAATTTATTGCTTATGCAAGATCTTTTGTCTTTCCCAGGATGTCAAGATCTGCAGCAGAAATTTTACAGGAATTCTACTTAAGATTGAGAGACCGTAATACTTCAGCTGATGGTACACCAATAACAGCAAGGCAGCTGGAGAGTCTTGTAAGATTGGCAGAAGCCCGAGCTCGAGTGGAATTGAGGGAAGAAATAACAGCTCAAGATGCTTTGGATGTGGTTGAAATTATGAAGGAATCCTTGTATGATAAGTATGTAGATGAACATGGTGTTGTAGACTTTGGTCGGAGTAGTGGAATGAGTCAACAGAAGGAAGCAAAACGATTTCTCAGTGCTCTCAATAAGCAATCAGAGTTGCAGCAAAAGGATTGCTTTATTTCTGAAATA------------------------------------------------------------------------------------------AGTTTGGCAGATAGAATTGGCCTAAGAGTTTCAGATATT------------------------GATACATTTGTGGAAAACTTGAACAGTGTTGGTTATCTT---------------------------CTTAAGAAAGGACCAAAAACATATCAG------------------------------------------------------GTATTATCATCATCTTACTCTCGGAGTCAATCGTCGAGGTCCAGGTGCTGAATGATCGACACCGATGATGGTTGTTCTTTGGTGGTTTCCAAACAGTGCATGAAACAGAGGATGACCATGTTACGAAACATTGACAACGGTCGTTCTTCGGTGCTAGCTGTGTTTGTAGTAGCAAATGCATCTGCTGGATTGCCAACTCAAATGCAGCTTGGGTTGCTTTCACCCCTTTATCTAAGGAGATTATTTGAACGCATGGGGGCGACATACATCAAATTAGGTCAGTTCATAGCATCAGCGCCAACATTGTTTCCGCCAGAATATGTCCAGGAATTCCAAAATTGCTTTGACAGGGCTCCAGCAGTTCCTTTTGATGAAATTCAAGCTATTCTGCGTGAAGAATTAGGAAGACCCATAGAAAGTGTCTATGAGTATGTTGATCCTGTGCCAATTGCATCAGCCTCAATTGCACAGGTTCATGGTGCAAAGCTCAGAGGTTCCCAAGAGGATGTTGTGATAAAGGTCTTAAAGCCTGGAATAGAGGATATATTAGTTGCAGATTTGAACTTCGTATACATTGTTGCCCGCATACTGGAGTTCTTGAACCCGGAGCTCAGCCGTACATCACTAGTTGGTATTGTCAAGGATATAAAGACATCTATGCTTGAAGAAGTTGACTTTAAAAAGGAAGCTACAAATATTGAGTCCTTCAGGAGATATCTAGAAGATATGGGACTCACATGGCAGGCTACTGCTCCAAAGGTGTATCATCAATGCAGCACTTCACGAGTGTTGACCATGGAGAGGCTATATGGAGTTCCCCTGACTGACCTAGACTCTATAAGCTCACTTGTTTCTAGTCCAGAGACAAGTCTTATAAATGCGCTTAATGTATGGTTTGGAAGTTTGCTTTCCTGTGAAACCTTTCATGCTGATGTACATGCAGGGAACTTGTGGCTACTTCGTGATGGGCGAATTGGATTTCTTGATTTTGGAATTGTTGGACGCATATGCGGTGCTACAGGCAAGGATGTGGATGTTAAGACCTTTGCAAGAGACCTGGAAAAGATTTTTTCATCAATACAGGCAAGGCATCATAACCTACAGGCCATATTCCATGAAATTTGTATGAGTTATTAT------------------------------------------------------------------------------------------------------------------------------------------------------------------------------------------------------------------------------------------------------------------------------------------------------------------------------------------------------------------------------------------------------------------------------------------------------------------------------CCCATGGATAAAGTGATCCTTTTTGTAATGCAGGATTTGGATACAGAGATTGTCGTTGCAGCAACCAGGGGACCCAATGCAAATGCAGCTGCCATTTCTGCTAATTTAGTTGTGGATGAGAGGCAGATGAATGCTTTATTTCTTGATGTGGTAAGATAAATGCGCAAGCCCCTGAAGGAGCTCTGCGAGGAATTGCGTGTTTCAGGTGGCATTATCCTTGCCCCTGAAGGAATCAATGGGAGCATATGTGGGACACGTGAAGCAGTGGAAAAGGTTCTTGGATTCATTCAATCTGATAGTCGCCTCAGTGGCCTAAGACAGGTGGAGTCACCTGTGAGTCCT---------------------------------------------GAAGATGAAGCTCTCCATCATGGACACACTAGCAGTTCCCCTCTTGGAGCAGGGGAAGATTCACCCTTCCGATGGGACCATGTGAGGGTCAAGGTGAAGAACGAGATCGTTTCCCTGGGAATGCCAAATGTA---------------ATTGAAAGAGTTGGAAAGTACGTTGTGATTGATGTGCGTAATACATATGAAACTCGAATTGGGAAGTTTAAGGGAGCAGTTGATCCATGCACCACAGCTTTCAGAGAGTTCCCATCATGGGTTGATTCTCAGTTCCAATTAGCTGAATATGGCCAACCATCAAATGCAGAGGTTAATGATTCAAATGAAGAGAGAAAAATTCCTCAACGGGTAGCAATGTACTGTACTGGTGGCATTCGCTGTGAGAAAGCTTCAAGTTTTCTTCTGAGCAAAGGTTTCAAGGAGGTTTATCATTTAGAAGGTGGCATTTTGAAATATCTAGAGGAAGTTCCCAAGACAGAGAGCCTATGGGAGGGAGAGTGCTTTGTGTTTGACAAGCGCGTCTCTGTTGAGCACGGGTTGATGCAGGGAACCTTCAAGCTTTGTTATGGGTGCAAGCAACCAGTCAGTGATGCAGACATG---------------------------GAAGCTCTGGAACGTCGGCCAATGACACCGACACCTGAAAAATCGTTGTAGATGTATTCTTCATGCATAACTTATATTTCATCCACGGACCCTTCTTGCCTTATGGCTACACGGTCATACGACCGATGCATC---------------------------------------------------ACTAGTGTGGGCCCCGATGTAAGATCGCCCATGGAAGTAACAGAAAAAATAGAAGAA------------------------------------------------------------------------------------GAGGACGAGGAAGAGATGGGTTGGAGCAGAGATACGGTCCCTCGTGTGCTGCAGATAGTGAGCACGAGACTTCCTCAGAGAGACCTTATCTCTCTCTTACCG------------------------------------------------------------------------------------------------------GTTCTTGATTTGCATGAGATGAACAATGCTGGTGAACGGCTGATTGCTGCTCTTTCACTGTGCATGGAGGCACTTCAAGATTTGGAATCTCTAAATCTTAATGGCTGCCAGAAGATCTCTGATAAGGGATTTGAAGCTGTAACTAGTGCTTGCCTTAAACTCAAGAATATCACAGACAAAAGCTTGCACCTAATTGCCGATAATTACCAAGAGCTGGAGTTTTTGAATCTCACCAGG---------------------------------------------------------------------------------------------------------------------------------------------------------------------------------------------------------------------------------------------------------------------------------------------------------------AAGAAGATTGCAGTTTTAGCTCATCTGAGGTTCTTAGATCTCTGTGGTGCACAGGTTTTCCCGCCAAATTCTGCACAGGCGCAAAGTCTAACAGCCACCAATGTCCCTTCCTCCGGCTCTTCTCCCCCAACTGCGAAATCTTGTTGCGAAGTTGAAATGAAGAGAACTCAACTGTTCAAACGCACCATCCGGGCGAAGAAGACGACTCGATCGAAGGAGAGCGAAGACGATGCACCGAAGCTTACGCGTTCAAAAATCACCACGGCGATCAGAGCCCAACCCCTACCCAAAAATCTTCATTTCCCAGTTGCAAACTCACATCTCACCTTCCGCAGCTCCTCTATCCTGAGTCCTGATTTCTTCCAAATCGACGCCCTAGACCTCGCGCCCCGTCTCCTCGGAAAGTTCCTCCGGCGAGATGACGTCGTTCTTCAGATTACGGAGGTGGAGGCTTATAGACCAAATGACACG------------------------------------------------------------------------------GCTTGTCACGGCCGATTCGGTATTACAGCAAGAACAGCTCCAGTTTTTGGACCAGGAGGGCATGCCTATGTTTATCTTTGCTATGGTCTCCATACAATGCTTAATGTTGTAGCAGACAAGGAAGGAGTAGGCGCTGCGGTGTTAATACGATCTTGCGCTCCTGTTGGTCAAGCATTGGGAATTTCAACAGAATGGTCAAGTCATCCCTTGTACACTGGACCCGAACCAGAGAACATACTGATTGGTCCTCGTGTTGGTATTGAATATGCTGCACCTGAGCATGTTAGTGCATTGTGGATAAGTGCCCCTAAGAGCACTCTCAGACCACCCTGAATGGCGTCTCTTCTTTTCCCAGTCTCTGCTATTATCATCTGTATGCTTTTAGTTTTCCTTTCAGTTTCAGAAACCGCCGCGTCATCGAAATATGATACGATCGCTCTCCCCCAGTATAACCTGCCGACGGCCACGTTTTCCGTCACCGATTTTGGTGCCGCTGGCGACGGTAAGAGATATGATACGTCGCACATACAAGCCGCTGTTGACGCCTGCGCAGACGCAGGAGGCGGACGAGTCAGGTTTCCGCCGGGAGATTACCTGACGGCCACGATCTTCTTGAGATCGGGGGTGGTGTTGGAAATCGAAAAGGGAGCTCGGGTGTTGGGAGGGGCGCGACTGGGGGACTATCCATTGGAGTCTTGGAGATGGTACGTGGTGTTGGCGGAGAACGCGACGGACGTCGGAATCACCGGCGGGGGAGTGATCGACGGCCAGGGAATGAAGTTTGTCCAACAGATCAACGATCGAAAGAACATCATGGTCAGCTGGAATACCACGGGTGCTTGTTATGGCGACGAGTGCCGGCCGAGACTCGTCGGATTTCTGGGTTGCCAGAATGTCAGAGTTTGGAATATCAGATTGATGGAGCCCGCTTATTGGTGTTTGCACATAGTCAGATGCCAGAAGACATCAATTCATGATGTGTCTATTTATGGAGATTTTGATACCCCAAATAATGATGGGATAGATATAGAAGATTCAAATAATACTGTGATCACAAGATGCCATATTGACACTGGAGATGATGCCATTTGTCCTAAGACATACACTGGCCCTATCTATAACTTAACAGCCACAAACTGTTGGATTCGAACTAAATCTTCTGCAATCAAGCTTGGTAGTGCGAGTTCCTTTGCTTTTAAGAATCTGCTGTTTGATAATATCACCATTGTGGATTCTCACAGAGGAATAGGTTTCCAGATTCGAGATGGAGGAAATGTGAGTGGTATCACCTTCTCAAATATAAAAATCAGCACAAGGTACTATGACCCATCATGGTGGGGGAGAGCAGAGCCCATCTATGTGACCAGCTGTCCACGCGACTCAAACGCAGCAGAGGGGTCTATTTCTGATGTGCTCTTTGTTAACATATCTGCTGTTTCCGAAAATGGGATTTTCTTATCTGGTTCTAAACAAGGCCTTCTAAGCAACTTGAAATTCATCAATGTGAATGTTACCTACAGAAGATGGACAGATTTCCCCGCTGGATTGGTTGATTACCGGCCAGGATGCCAAGGTCTTGTTAATCACAGCATGGCCGGGATTATGATGGAGCACATTGATGGTTTGGTGATAGAGAATATGAACATGAGATGGTTTGAGAATGAGTACAAACATTGGGATAACCCTTTGGATTTGAGGCCTTCAACTGTACATAACATTTCTTTGTTTAATTTCCAGTTGGATCGGTATCAACAGTAGATGGCTCCTTCCTTCATTTTCCCGCCAAATCTCCGTGACCTCGAAACAGAGCACGATGAGGACCGCCTTTCGGTTCAAGCCCCCGTCGACATTGGCTCCTTCCGTCCTTCCGAACTCGAAGAGTTCGTTAAAGGGGTCTCATTCGATCTA---------TCCGACAAGGAGCTGTTCTGCGTGGAAGAGCAAGAGGTGTTCGATCGGGTGTATTCCGTCGTAAGAGAATTCTCTCTTCTCACCCCAGCATGTAAGTTCAATCTTGTCGAGAGCCTTCGGTCTAAT---CTCAGTGTTCTGCTCCCCAATGTTGATTCCCTCTCACGAGCCCCCCAAGATGAGGCACCCATCCTTGATCGCATTGCCTCACATCGTAACGCTTTTAAAATCTACTCGTTCTTCCTACTCAGTATCGTCCAAATCGAGGAGTCCAATCAAAATGCGAGCAATAATTCAAAGGCTATCAATAATCGGAAGAAACATTCTACGAACTCGTGGAATTGGGAATCACAGAGAGGTCGGGTTCTTAATTTAGTTGCTAATTCACTAGAGATCAACCTCTCCTTGCTTTTTGGATCGACCGACCCAGATGAGAATTACTTGTCTTTCATCGTGAAAAATGCATTCTCCCTGTCTGAGAATGCAGCCTTGCTGAAGGACTTGGACACGAAAGAGGCGCTAAGTCGTATAATTGGTACCTGTGCAACCAAATATCATTATACAGCACAGTCATGTGCTTCAATCCTTCACTTGATCCACAAATATGATTTCGTTGTAAGCCACATGGCTGATACTGTTGCGGGGGCGGAGAAAAAGTATGCAGATGGTAGCTTGGCAATCTCCCTCATCAGAGAGGTTGGACGGACAAACCCAAAAGACTATGTCAGGGATACTGTTGGGGCTGAGAACATTGGGCGGTTCCTCGTGGAGCTTGCTGACCGGCTTCCAAAGTTGATGTCAATGAATATAGGAATCTTGGTTCCACATTTTGGTGGGGAATCTTACAAGATAAGGAATTCTCTGGTTGGGGTATTTGGGAAATTGGTCTCAAAAGCATTTAAAGATATTGAAGGAGATATGAGCTCCAAGTCCCTCCGCCTGCGTACCAAACAAGCCATGTTAGATATCCTGCTTGAACGATGCCGAGATGTTTCGGCCTATACCAGGAGTCGTGTACTTCAGGTGTGGGCTGAGCTATGTGAAGAGCATGCTGTTTCAATTGGTTTGTGGAATGAGGTTGCAATGATTGCTGCTGGACGATTGGAGAGTGCAATTGTAAGGAAATCAGCACTTAATTTACTGATCATGATGTTGCAGCACAATCCATTTGGACCCCAACTCCGTATTACCTCTTTTGAAGCAACTTTAGAAAAGTACAAAGAGAAGTTACGAGAACTTGAGCCAGCTGCCACTGCAGAGACTACGATGGATGATATACCATCTGATGGTGGTACCTGTGAAGCAAATGGTGAGATTGAGCATGAAACCACTGAGGCAGAGGTTCCCAAACAGCAAGATAGTATCACAGATAGCTTGCCTCCTGTTAAAGATGATATGGTGCAAGCGGATAGTTCAATACCAGATGTTGGGAATCTGGAGCAAACCAGGGCCTTGGTTGCATCGCTTGAGTCAGGTCTGAGGTTCTCAAAATGTATATCAGCTACCATGCCAACTCTTGTTCAACTTATGGCATCATCTTCTGCAACAGATGTTGAAAACGCGATTCTCTTGTTAATGAGGTGCAGACAATTCCAAATCGATGGCTCAGAAGCCTGTCTTCGTAAGATGTTACCTCTGGTATTTTCTCAAGACAAATCCATTTATGAAGCTGTAGAGAATGCATTCATTACAATATATATACGAAAAAGTCCCATGGAAACTGCTAAAAATCTGTTAAGTCTTGCCATCGATTCCAATATTGGAGATCTTGCAGCTTTGGAGCTTATAATTGCGTCCTTGGTGTCCAAAGGTGATATTTCCACTAGCATGATATCAGCCTTGTGGGATTTCTTTAGCTTTAATGTTAGTGGTGTCACAGCAGAGCAAAGTCGTGGAGCTTTGTCAGTTCTCTGCATGGCAGCAAAATCATCTAGTGCAATTCTTAGTTCCCACTTGCAGGATATAATCGACATTGGGTTTGGCCGTTGGGCAAAGCAGGAACCTCTTCTTGCAAGAACAGCATGTATTGCTCTTCAAAGATTGTCTGAAGAAGACAAACATAAGTTGATTTCAGGTGCTGGAAACCGGGTCTTTGGTTTACTACAAAGTTTAATAACTGGTTTTTGGCTACCGGAAAACATATGGTATGCAGCTGCAGATAAAGCCATAAGTGTCATTTACGCCATTCACCCAACACCTGAAACCTTAGCTGCTGATATGGTGAAAATATCTCTAAGTTCTGTATTTGATGGTAGTGAAGGAGTTGAAATGCCAATTGGTATTAAAAGTGGTACCTCTGCTAAGCTTAGTAGATTTTTGTTTGTTGTAAGTCATGTGGCACTTAATCAATTGGTCTACATTGAATCCTGTGTTCGAAAGATTCAGAAACAGAAATCAAAGAAAGAAAAATCAGATGCTGAGTCTCAAAATTCTCAGGATAGCTGCGAAAAACTCGCAGATGCACCTATAAAGGACAGTGGTATAAATGCTGAATTGGGTCTTGCTGCCTCGGAAGATACA---------------------------ATACTTGATGCTCTCTCTGAGAAAGCAGAAAAAGAAATAGTCTCAGGGAGTTCCACTGAAAAGAGCTTAATTGGTGAATGTGCACCCTTCCTGTCTAAGCTCTGTAGAAATTTTAGTTTGATGCAGAAGTATCCGGAGCTGCAGGCTGCTGGGATGCTTTCACTTTGCCGTGAAGCAAATCTTCAACTTCTATTCACGGTTGTGGAAAGTGCACCATCTGAAACTGTTCGTTCCAACTGCACCATAGCCCTGGGAGACTTGGCTGTTCGTTTTCCTAATCTCTTAGAACCTTGGACTGAGAACATGTATGCTCGCTTAAGGGATCCTTCTATTCCTGTTCGAAAAAATGCTGTTCTAGTGCTTTCGCATCTTATATTGAATGACATGATGAAGGTGAAGGGTTATATAAATGAAATGGCCATGCGGTTAGAAGATGAAGATGAGAGGATTTCAAGTCTAGCCAAACTCTTCTTTCATGAGTTGTCAAAGAAGGGAAGTAATCCAATTTATAATCTGCTTCCTGACATTTTGGGGAGGTTATCCAACCAAAACTTGAAGAAAGAGGACTTTTGCAACATAATGCAGTTCTTAATAGGTTCCATCAAGAAGGATAAACAAATGGAATCTCTTGTTGAGAAGCTTTGCAACAGATTTAGTGGAGTCACAGATGTCAAACAGTGGGAAGATATTTCTTATTGCCTTTCGCAATTGACATTCACTGAAAAAGGAGTGAAAAAGTTAATGGAGTCATTCAAAACCTATGAACATATTCTATCTGAAGATTCTGTGATGGAGCACTTCAAAAATATTATTGCCAAGGGTAAGAAATTTGCCAAGCCAGAG------CTGAAATCCTGCATTGAGGAGTTCGAGGACAAGCTAAATAAATTCCACCTGGAAAAGAAGGAGCAAGAGATAATTGCTAGAAATGCCCAAGTTCACCAGCAGAGAGTGGGTAACTTGGAAGGTTTAATGGCGACCAATGGTGCTACAGAAGCTGCTGATGATGGAGGACCTAGTGAGATAATAGACCCTCTTATTGAGGAGGGATCAACTCAAACTTCCAATGAAGCAGCAACAAAATCCATGGAAGGAAACTCGGGTGTCGAAGTTATAGAATCGGAACCAGGTGGTGGGCAATCACCAAAGTTTTCTCGAAAAAGAGGTATCTCAAAGGCCAAAAAAAGTGCTGGGATTCTTGTGAAAGATGAAAAGGATGACGCTCTGACCAGAAGAAAATCTGGTCACGTCAAAGGTAGAAGAGGAAGGAGTTAGATGTTCTACTCTCTCGCCTTTCAAAGGTTCTCTCTCATGGCGCCCAAACCCCGTCGCCTCCATCCCCTTGCAGAGGCATCGTTACTAAACTCCGCCAAGAAGCCCAGGAAAATGTCGACGAGCTCTGCCATGAAGGAAGGTTTCGTGAAGTATGCGCAATATCTCAATGAATTTAATGACAAGAGGGAGAGAGTGGTGAAAGCAAGTCGTGACATCACCATTAGTAAAAAAGTTATTTTTCAGGTGCACAGGATCAGTAAAGATAATAAAGAAGAAGTTCTGGAAAAGGCAGAAAAGGATCTAGCTGCTGTTACTGATCAATATATGTCCCGGCTAGTAAAAGAATTGCAAGGAACTGATTTTTGGAAGCTCAGACGAGCATACTCTCCTGGGGTTGTACAGGAATATGTTGAAGCTGCAACTCTTTGTAAATTCTGCAAGACTGGGAAACTCTTGAATCTTGCTGAGATAAATGCTAATTTGCTACCACTGAGTGATCCATCTCAAGAGCCCTTGCAGATTAATGTCCTTGACTATCTGTTGGGGCTTGCTGATTTGACAGGAGAGCTGATGAGA------------------------------------------CTAGCCATTGGTCGAATATCA---------------------------------------GACGGTGAACTTGATTATGCAGAGAAGATATGCTCATTTGTTCGTGAGATCTACAGGGAGCTAACTCTGCTTGTCCCGAATATGGATGACAATGCTGAGATGAAGAAGAAAATGGAGACTATGCTTCAAAGTGTAGTGAAGATAGAAAATGCTTTGACTCATGCGGAAACATCATGAATGGCGAATGAAGATGATGATGTTGTCTGCTTAGACGAGTCTTTCTTCATCAACGACAACTACCAGCTTACCACTTTCACATTTGGTTCCGAGGTTCTTCAGCTCCTTTGTCTTCAATCAGCTTCGACTGATTATGATCTTACAGGGCAATTAGTATGGCCA---------GGCGCCATGCTCTTGAACAATTACCTTTCAAAAAATTCTGACATGCTCCAAGGATGTTCTGTCATTGAGTTAGGCTCAGGAGTTGGAATTACAGGAATATTCTGCAGTAGATTCTGTCGTGAGGTTGTGTTGCTGGTTCTTGGAGCTGACATCTATATCCTTATAATTATAGTCTGTACAAAGCCGCATATCTTGAGTCTTTCTGAGGCCTTCCAACAGCATGCCAAATGCAAAGGATGTAAAGAACAAAGACAAAAAGCACAAACAATAGTTCCACTCGTTACTCCTGAACAAGAAGTGCAATCTATTCGAGGCACGGCTCCACCACGTAAACTGAGTCATGAACTCCAAACTGCTCTCAACTCCTGTTCGAGCTCACGAAGAGTTGCATTTGGCACCATTGGTCCGAGTTCCCTCATCCTTCCTATCTCTGGTGCTTCTGTCCCTCTTTCTGCTAGTGCCATTAGGGAGATGACAAGTACTAGT---TATCCCTCCTTTACCTTGTCATTCGATTTTGTGGCCTCTTCGATCACATTCAGCAGAACCCAATTTCCTCAGACCATGATTCTTCCCAGAATTTATAAATTTTCTCCATCTGAATCAAATGGGTATCGATTATTTTCTTCTTTGAATGCTTCTCTGGTCGACCCAGCTGAAGATACAAGTCTCTCAAATCCAAGGTCGACGACGGAAATTCCCAAACTTGAAGTTCGGAGAAGCATGTGGAATTGGCGGGGATATTCTATTTGCTATCAGTATTGTGGGAATGATGGGCCTGCATTGGTTTTAGTACATGGTTTTGGGGCAAACAGTGATCATTGGAGGAAAAATATTCCAGTTCTTGCGAAATCACACCGGGTATATGCAATTGATCTTATTGGTTATGGTTATTCTGACAAACCAAATCCACGTAATTTTGGGGTCAATTCATTTTATACATTTGAGACATGGGCCTCTCAGCTAAATGACTTTTGCACTGATGTGGTAAAAGACAAAGCATTCTTCATATGCAATTCAATTGGAGGACTTGTTGGTCTCCAGGCTGCAGTTATGGAGCCTGAAATCTGTAGGGGTATTTTTCTTCTCAATATATCCCTACGTATGCTTCATATTAAGAAGCAGCCTTGGTATGGAAGGCCTTTTATCAGATCATTTCAGAGTCTACTAAGGAACACCGCTGTGGGTAAATTCTTTTACAGCTCTGTAGCCACACCACAGTCTGTGAGAAGTATCCTTTGCCAGTGTTACCGTGACACTTCTCAGGTGACAGAAGAATTAGTTCAAAAGATCCTTTTGCCGGGACTTGAGCCTGGAGCTGTAGATGTTTTTCTTGAGTTCATTTGCTATTCAGAGGGTCCTCTACCTGAGGAGCTAATACCTCAAGTGAAGTGCCCCATT------------------------------------------------CTAATAGCATGGGGGGACAAGGATCCATGGGAACCTATTGAGCTTGGAAGATCTTATGGAAATTTTGATTCGGTAGAAGACTTCATTGTCCTTCCTGATGTTGGCCATTGCCCTCAGGATGAGGCACCTGATCTTGTAAACCCACTTGTTGAATCTTTTGTGGCACGCCATGCTTTGGCCTAAATGTTCAAGGGAGTTTACAATGGCAAGCAGTGCCATGTAGCAGATATTCCTTCTGTCCTCAGTAGGGCATGGAGCGCCGGAGTTGACCGGATTATAGTGACTGGTGGGTCGCTAGAAGAATCAAGGGAAGCTCTAGCCATAGCAGAAACTGATGGGAGGCTTTTCTGCACTGTTGGGGTGCATCCTACCCGATGCAAGGAATTTGAAGAGAGCGGTGATCCAGAAAAGCACTTTCAGGCACTATTGTCCTTGGCTAAGGAAGGAGTTGAGAAAGGAAAGGTGGTGGCAGTTGGTGAATGTGGATTAGACTATGACAGGCTTCACTTTTGCCCATCTGAAATTCAGAAGAAATATTTTGAGAAGCAGTTTGAATTAGCAGATGCCATGAAGTTACCCATGTTTCTGCACATGCGTGCAGCTGCTAAAGATTTTTGTGACATTCTATCACGAAATAAAGAGAGGTTCAGTGCCGGGGTTGCCCATTCATTCACTGGCAGTGCAGAAGATCGTGACAAGCTCTTATCCTTCAATGATCTATTTATAGGTGTAAATGGTTGCTCCTTGAAGACAGCGGAAAATCTTGAGGTAGTAAGGGGCATTCCTGTGGAAAGAATGATGATAGAGACAGATTCACCATATTGTGAAATCAAGAATACTCATGCTGGGATTAATTTTGTAAAGTCAGTATGGCCTTCTAAGAAGAAAGAAAAGTATGATCAAGATTGC------------------------GTTAAAGGCCGTAATGAGCCTTGTTTAGTTCGGCAAGTCCTTGGGGTGGTGGCAGGCTGTAAAGGTATTGCTGACATAAACCAGCTAAGTAAGACCTTGTACCACAACACCTGCAGGGTTTTCTTTCCCCATGACTTGGACTCGGTGGCAGATGCTCTTCTTGCTGGCAGTCATGAGATTCAGTGAATGGAGGAATCGAAGAAGAACAAGAAGAGGAAGAGATTAGATGTGAAGATGGAGATTTTTCATCAACATCCAGACAAGATCCCTCCTTTGGTAGGTTATTTCCCTTCTGGTTTCAACCCAAAGAGGTCAGAAGAGGAAGATTCTACTAAGGTCAGGGTTCTTGATAAAGAAACTCAAACGCTGAAGATTGTTCCAATTGCCTCCAATAAGGGCTACACAACTGGGGTAGCCACCCCCAACCCAGGTGAAAGCGGGATTCCATCCCAAGTCTGTACTACAGCCAGCAGGAGACCTTACCAAGTTCGAGGGTCAGAAGTTAGTGATAAGGAACCTCGTGGAGAGTTACAGGAAGAAGATCTTACAGCAGAACAGAAAGCAGATAAGATAAGGGACTTGACCAATCTCTATGGAACAAAGAAATCAATAAGCCGGGTAGATGCTGAACCCCAACCACAGACAGACACGTACTGTGTAGACCCAGAGAAAAGGCGGGCTAAGAAAATGGAGTCCCTGAAACAAAAAGAAGATCCCATTAGCCAGGATGCTGTGGACAAGAAAATTGAGGGCTTTGTTATAAATAAGGATGCTCTGGAAACTGCTGCTGTGTATACTGCTCGGAATGTTCCACCTCATGATCCTACTGCCACCACCCCAGACAAAGCCTATCCATTGAACAAAATTATTTTCAAAGGAGAGTGGGACTACCTTCTAGATGTTCTGGAACTCCTGCAGAGTGGGGCTACAATTTCATCAGATGCTTATCCAAGTTTTGTTTGCAATCGGATTTATAAACTAGAGGAAATCCAGGATGAGATGGAAAAGAAGAGGCTTGCTTGCATATTATCATATATTACTCATCTCATAAAGTTCAAGGATCAACGATCTGTTGATGGCGCTTCTTCTGCAAAGTACCATAAATTTCCGCCCATCATACTTCAGAAGTTTTTGACATTGTTTGCAAATTCTGAAACTTACAGGCTAGCAGATGATAAGCAAGATCTTCTCATCAGCGTCTTGGTGCTCACTTCACGTGTTGACAAGTTATTA---ATGGTCACTCTTCCTGTTCCTCTCCAATTCCCGAAGCCAAGGACACAGAGGCAACATCTCTCCGACGTGGCGCACTTTTTCAACCACCGAATCCTGCCCAATAGAGACGCACTCCAGAGAACGCGAGAGCGAGTGAGCTCCCCGGGAATGGCGATTCCCATTTTCCGGTCTTTGTTTTCTCATTATCAGAGGCTCTCACTTTCTTTCTCTCACAACCCTTTTAAATATGATTCACATCCAAGGGCGAGGAGATCGCTTTCTCTCTCATGCGCTCCACCAGAGGGTCCAGTTGGGTCGGAGGTGTCTTTCTGTGTTGGAACTCACCTAATTCCACACCCTAACAAGGTTGATAGAGGAGGAGAAGATGCCTTTTTCGTGAGCAGTTACAATGGAGGAGTTCTTGCAGTTGCGGATGGTGTCTCTGCATGGGCTGAGCAGAACATAGATCCTGCATTATTCCCCCAAGAGCTGATGGCTAATGCTTTGTGTTTAGTTGATGATGAGGAGGCCAATTATGACCCTCAGATCCTGTTGGGGAAAGCACATGCTGCTACCTCTTCCATTGGTTCAGCTACTGTAATTGTTGCCATGCTGGAGCGTAATGGAATTCTGAAAATTGCAAATGTTGGGGATTGTGGATTAAAGGTTGTTCGGCAAGGCCAGATTGCTTTCTCAACATCTCCACAAGAG------------------------------------------------------------------------------------------------------------------------------------CATTACTTTGACTGTCCTTACCAGTTGAGCTCTGAGGCAGCTGGGCAGACAAGCACTGTGGAATTAATAGAGGGAGACACAATAGTTATGGGATCTGATGGACTATTTGACAATGTTTATGACCATGAAATTGTCATCTCTAAATTCAGCAATGTTTCAGAGGCTGGTGGAAAGCTGGATGATATCACAGTTATCGTGGGCCAGGTTGTAGCTCATGATACATTTTCATCTTCTTAGATGGCACTTCGTGCAGGCCACGTTTACGCATCTACTTTGAAGCATGAGAATATGTATAAGCCACGACTGTCCATCAATCGGAGAGTTAGTTTACGAGTCACTGCATTTGCCAGCAGCGCCAGGGAACTGATAGAATCCGGTGCTGTCCGATCAATATCACCGAAGGATGCTGTGTCGATCATGAATTCCGAGGGCTTCCAACTTCTCGATATCAGACCAGTGTGGGAAAGGGAGAAGGCATATGTATCTGGATCTTTACATGTGCCACTTTTTGTGATGGACACGGACAACAGTCCAATTACCCTGCTGAAGAAATGGGTTCACTTTGGCTACATTGGTCTGTGGACAGGCCAGTACTTCACCACAACCAACCTCGATTTTCTCCGTCAGGTCGAGGAGGCAGTTCCTGATAAGGAGGCTAAGCTTCTTGTGGCATGTGGAGAAGGGTTAAGGTCC---------------------------------------------ATGGCCGTCGTATTATATGAAGGAGGG---------------------------------------------TATCGGAACTTAGGTTGGTTGGCTGGAGGGTTCAACCGAGCCGGAGATGATGATTTTCCTGCTGTTGAAGGGGCTGGCAAACTGCAATATGCCACAATAGGAGGCGTGTCATACTACTTCCTTCAATTAAACAAGAGCTGAATGGGAAAAGTGGAAGACGAAGGAAGTCTAGTGGAATTGCTTATTCGAGAATTCTCATTTCATCAGCTGAATGCAAACTTACTTTGGCCTGGAACATTTTCATTTGCAGATTGGTTAGTAGAACATCCATCATGGTTACAACACCAACGCATCATCGAACCCAGTAGGCCGATTGTTACAGTAATTAGAAGTGGCACTGGAGCTTTGGCCATTTTTTTG------CGGAAGTCATTTGGAGTTGACATCACTACTTCAGACTTTGATGACGAGGAAATAGAAAAGAACATAGCACATAATTGCAGGGTCAATGGAATAATTCCTCCCCACATCAGACACACATGGGGAGATGCCTTTCCATCAACTGACCCAGATTGGGACCTGGTCATTGCTAGTGATATCTTACTATGTAAGTACCCAAACTTGATAAAGACACTGTCATTCCTCCTCAAGTCTTACAAGCCAAAACATTGGCCAGCATTCTTAATGAGTTGGAGACGCAGGATAGGGAAGGAGGATGAAGCACTCTTCTTCAATGGGTGTGTATACTGCATCAGCCTTAGGGAGAGTAGTACCATGCTGCAAATAGCCAGTAAGGCTGATGTTCTTCGAGCTACAACTGTATCTTTTGTCTCCCCCAAAATCAAGGCAAAACCGACTAATTTCAATCTTCAAACGAAAGTTTTCCTGAGAACTCCGCTCCAGACCTACAACCTCATCAGATCGTCTTCGTTTCGTCCGCTACCTCCTCTCAATCGACACCAGATATCTCCATCTGATCTTAATTTTCAAATTTTTCTGCCATCTTTGAATCTAATCAAACCCTACGTACAAGCGGAATGGAGATCAATTCTCAAGGGCTGGGCCTGCAGTGTCATTTCTGTTCTCTGTCTCTCTAAGGTGGTTCCGAAGGTCGGGAAATTCTCTTCTGTTTTGAGTAGTATCGACGCGAATCGGTTCGCAAAGGAAGGCTTGGTTTTGGGTGTTTTGGTTTTGGTCCGGTTGGTTGCGAATTACTGGCAGCAAGCTTTCCTGTGGGATGCGGCATTAAATTCTGCATATAAGATACGAGTTTATGTATTTGAGAAGGTTTTGCAGAGGGATTTAGGGTTTTTTGAAGGTAGTGGCGGTGTTTCGGCTGGTGACGTATCGCATAGGATCACTGCGGAGGCGTCAGATGTTGCCGATACTGTGTATGCTCTTTTAAGTACTGTCATACCCAGCACTCTGCAACTATCAGCAATGGCAACCCATATGCTAGTTTTCAGCCCTGTTCTTTCATTAGTTTCAGCCTTGGTCATTCCATTTATGTCCCTTGTCATTGCCCATCTCGGGGAAAATCTTCGTAAGATATCTAAAAGGGCGAAGTTGAGTGTAGCTATGCTCTCGGCCTACCTGAATGAGGTTCTCCCATCGGTTCTTTTTGTGAAGGCCAACAATGCAGAGCTGTGTGAGGCTGCACGGTTTCAAAGGCTTGCCCATTTTGACCTGTCCGAACAATTGAAAAAGAAGAAAATGAAGGCATTTATTCCTCAGATTGTACAACTTATTTATATTGGAACGTTGTTCATATTTTGTGTTGGTTATTTGGTGGTTGCAAGAGGTTCTTTTGATGGTTCTGCCGCAGTTTCATTTGTAACATCATTGTTCCTCTTGATTGAGCCTATTCAGGATGTGGGAAAGGCATACAATGAGTTGAAACAAGGAGAGCCAGCTATAGAACGGTTGTTTGATTTGACCAGCTTCAACTTACAGGTGATGGAGAAACCAGATGCAATTGATTTGGACTCTGTTACAGGCGATGTGAAATTTTGTGGTATCTCATTCAGATATGGGGACAACATGCCTCTTGTTTTAAATGAGTTGGATCTCCACATCAAGCCTGGTGAGACAATTGCACTTGTTGGGCCTTCTGGGGGAGGAAAGACAACCCTCACAAAACTGCTTCTTCGCCTTTATGAGCCGTTATCTGGTTGTATACTTGTTGATAATCATGATATTCAGAACATACGATTGGAAAGTCTGAAGCGACATGTTGGTCTGGTTTCTCAAGATATAACACTTTTTTCAGGAACAGTTGCTGAAAACATCGGCTATAGGGATTTTATGAGCAAAATCAACATGGAGAGGGTTGAAAATGCTGCTAGAACTGCAAATGCAGATGGATTCATTAAAGAGCTTCCTAATGGGTATGAAACCAATATAGGACCAAGGGGCTCACTTTTAAGTGGAGGCCAGAAGCAGCGGCTAGCTATTGCAAGGGCACTCTATCAGAATTCCTCTATTTTAGATGCAACTTCGGCT------------------TAGATGAAATATCGTTTTGTTAGAAACCGAAATAACCGAAATTTCGGTGTAAAAGCTTTGCTTATCCTTCTTTTCCAAAGAAAGCCGCTACTGGAGTCTCGAGTTGAGATGTGTACAGAAACTCCGGGACAGGGAGAAAGCGAAACTGCTCATTTTCGAAAAATGAAGTTGGCGTTTCGAAACTTCTCTCTCTCTCATTCCTTAATCCCTAACACTAGCCATAACTTACAAATTCCTCTTCTCAGTATCAGTGCCATTAGAGCTTCTCCATCATTTCCTTTGCCTTCTTCTGTCCTAAGAAACGAGAGGGTTTGGTTGTTTTGTGCAGCTTCTGATTCTTCTTCCTCTATGGCGTCTGTTCCTAATTCCGCGTCTCTGTCTTCTTCAGTGGAGAAACAATTTGAGGAGTTCCGTCTTCAGCTTGAAGCATCTTCTGTCACCAGGCTCATGCATTCGAGTATCCTCTTCGTCCATCAATCTCGTCCCGTTCCAGAGGTTTTAGAGAAAGCCAAAGTTCAGATTGGTGCATTGAAGGAGCTTTTCCATCGGATTGCTGAAATTATTCGTGAATGCCCTAGCCAGTATTACAGGCAGACACAGACAGTGGTTTCGCTGCTTGCGTTTATGCATTGGTTGGAAACGGGGAATCTTCTTATGCATAAAGAAGCTGAGGAGAAACTTGGGTTGAATTCTTCGGACTTTGGTCTTGACGTTGAAGATTATCTTATTGTATTTATATACGCTGACATTGCAGTTTTCTTTCTTCTCTTTCTCTTTCTTCCTATTTACCATGCAGGAATATGTTTCATGTCAAATGAATTGCCCCGATATGTGGTGAACCAAGTGACAGCCGGAGACTAT------CCAAAGCTTGATCGAGAGCTTAATTCCATTCCCATTTCAGAGGATGCAGTCTGTGTAGGAGGAGGAGGGCCAGGTAATAGTTGTAGAGGTAAAGAGGAGTTAGAGAGGGAGGTAGAAAGAAAAGAGGAAGTAAATAGTAGCATCAAGTCTCTAGGAGATGGTGAGAATATGTTACCTGAGGAGCCCGATAAGGATTTGATGAAGGCTGCTTCCACATCCAGTGGCCTTGGAGCAGCCTTTTCCTATTGTGTACAGCAAGTTCGAAGCTATGATTATCACCACTATTTCTGCCTCCTCCATCTTCCCCCTGACATGCGAAAGGCTGCATTTGCTCTCCGTGCTTTCAATGTTGAAACAGCC------AAAGCCATGGATGTTGCTTCTGATCCTAGGGTTGGCCTCATGCGTCTCCTCTGGTGGCAAGAAGCCATAGACAAGATCTTTGCCGACAAAGTAATAGAGCATCCAACTGCTCAGGCCCTCTCTTGTGTGATTTCTGAGCACAAAATAACTAAGGGTTGGCTGAAAAGATCTGTTGAAGCTCGGATCAATGATGCAAGGAGGGAAGAGATTCCAGACACAATCGAGGAACTAGAGCGATACGCTGAGGACACAGTGTCTACCATTCTCTATACGACACTTCAAGCTGGTGGGATCAATTCTACTGCAGCAGATCATGCTGCTTCACATATTGGGAAGGCAAGTGGCCTTTTGTTGCTGCTAAGGTCGTTACCTTACCATGCTAGTCGTAACCGCCCGATTTGTTATATACCAGCCGATGTAGCAACCAACCATGGGTTGTTGGTTAAGCATGGAAGTCGGTCAGAAATCCGGATGGACTCTCGTGAGAAGCTCTCAGATGCAGTCTTTGAGATGGCATCAATAGCCAATGTCCACCTGCAAAAGGCTCGTGAATTGGCTCAAACAGTACCTAAAAAGGCTCTTCCA---GTTCTTCTGCCAGCCGTGCCTGCACAGATTTTCTTGGACTCTTTACGCAGGTCAGAGTTTGATGTGTTTGCATGGAGAAGGAAATATTGAATGGCGGTT---ACGATCTTCAGAAACCCTAAATCGCGGTCTTTTCTAAGTTTGTGCGCATCTGCAACTCCATTTCCATCTCCATCTCCTCCGCTCTCATCGTTCTCGTCCTCCCCTTCGTCCCATATCTTCCCCGTTTCGTTGAATCCGTTCTCGTTCGCTCTTCGCCTCCTTTCCCCGTCTTGTAAATGGATTCCATTTGGACCCTTTCTGTCTTCTCCACCATGGAAGCTTTCTCAGTCTGCTACTCCTCTATATCTACCTGGCCAAGTCGTTGTGGGAAAGAAGTCTCTAAATCTCATTCATAGGAGCTTTCCTATCAAATTAGGGTTTGGTTCGGTTATTCCCCTTCCGGATTTGGTAAATGGGATTGATCAAAAGAAGTTGCTGAGTGGAGATAAGATCGGTGGAAATTTATCAGAGATGATTTCTATGAGCAGATTGCTTTCTGGTCCTTTCTTGGGATGGATGATCATAAACGAGTGGCATCTTTCTGCATTTGTGGGGTTGGCCATCTCTGGAGCAACTGACTGGTTAGATGGCTACATGGCTCGGAAGATGGGTATTAACTCGGTAATTGGGTCTTACCTCGATCCTCTTGCTGACAAGGTCAATATTAAAAACTTTCACGTGCTGATTGGATGTGTTGCGTTAGCAATGGTGCAAAAGGACCTCCTCCACCCTGGTCTTGTTGTACTTGTTCTGTTCCGTGATGTTGGTCTTATCAGTGGTGCAGTCTATAAAAGAGCTAGTACACTGGGTTGGAAGTGGGAAAGTTGGTCTGATTTCATCAACCTCGATGGCATGCGTCCACAGAAGGTCAACACAGTCTTCCAGTTGGTCTTGGTGGCTGCTCTTCTTCAACCAGAATTTGGCACCCCAGCAACCCAATCATGT---ATAACATACTTGAGTTGGTTGGTTGCTTCAACTACGGTAGCATCTACAGTAGCCTATGGAGCACAACACATGCGGAACAATTCAGCATCAGTTGCGAGGGGGTCATTTTCAAGAAGCAAGTTCCATTGAATGTCTCAGGTGGTGGTTGCCATTGCTTCCGTCGGCACCGCTGGTTTGACGACCTGTGGACCGCGCCAGAGAAGGGTAAAGGCCGAAACCAAGGACAAGGGGAGTAGCAGTAGCAGTCTCGGCTTTGGCCGAGAGAGGAAGGAGCCGTCGTGGCGGTGCGCACAGGGGTGCGGTGCTTGCTGCAAGCTCGATAAGGGCCCCTCCTTCGCCACTCCTGAAGAGATATTCGAAGACCCATCTGACATTCAGCTCTATAGGAGCTTGATAGGTACAGATGGATGGTGTATACAC------------------AAAATCACACGTACATGTTCTATTTACGATCGTCCATATTTTTGCCGTGTAGAGCCTGATATATTTCAAGCATTATATGGGATTGACAAGAAGAGGTTCAACAAGGAGGCATGCAGCTTTTGCCAGGATACGATAAAAGCAATTTATGGTTCCCATTCTAAAGAGTTGGATAATTTCAACCGTACCATAAGGAACCCAAGTTCTACTTAAACTGGAGATTTAAAAGAAAGCAAACAAAACTTTGTAGGAGTTGGAAGTGTGGAGGCGAAAGTCGGGGTTAACAAGCCAGAATTGCTTCCTAAAGAGTTTAGCCCTGTTATAGATGTGGCTGGATTCCTGTCTGCTGGCCAGGAGAAAAGGCTTACACAGGAGATAGCTGATCTTGAAAGAGATACAGGATTCAAGCTGAGAATTTTGGCACAAAATTACCCTGACACACCAGGGTTAGCAATTAGAGATTTTTGGCAAGTGGATGATAGAACAATTGTCTTTGTTGCTCCACGTAGCTTCTGGAGCCGTCTGGCAGGGAAATATGGGAACATGTTTTATTGGGAGAAGTCTATTGAAGCCTGTTCAGAGGTAAAGTAGATGTCTGCGAATGCGTCATTTCTTATCCATTCCATTCTTCATCTCCGCCAAAACCTCTCTCTCAGACACCTTCCTCAGTCTCTCAACCCTTCCATTTACTCTTCCTTTTCTGTCGCTTTATTTCGAAGTTGCAGGTTCTCAAGACCTTCTTTCTCTCTAAACCCTAGAAAGCTATCATCATCGTCATCGTCGTCGTCGTCATATTCTACAACCGCGTCGGCAGAACCGCCGAGCTTGAGCTCAAACGACAATGGTGGTGGTGGTAGGTCTGGTGCTCTGTCCTCGCCTCCCGTCATCGAAGTGCCGCAGAAGATCGACGTCAATCCTCCCAAAGGAACCAGAGATTTCCCTCCAGAGGACATGCGTCTCCGAAGCTGGCTTTTCCAAAATTTCAGAGAGGTCTCCCGGTTGTTTGGATTCGAAGAGGTTGATTTCCCGGTGCTTGAATCGGAGGCGCTCTTCGTTAGAAAAGCTGGCGAGGAGATAAGAGACCAATTATATAATTTCAAGGATCGAGGAAACCGTCGTGTTGCTTTGAGGCCTGAACTTACTCCTTCTTTGGCAAGGCTTGTCATACAGAAGGGAAAA---------------------------------------------------------------------------TCTGTTTCCCTCCCTTTGAAATGGTTTGCTATTGGACAGTGTTGGCGTTATGAGCGGATGACTAGGGGAAGACGTCGTGAGCACTACCAGTGGAATATGGATATCATTGGTGTTCCTGAAGTTACAGCTGAAGCAGAACTTATTTCTTCTATTGTCACTTTTTTTAAGCGACTTGGTATAACAGCATCTGATGTGGGCTTTAAAGTTTCCAGCAGAAAGATAGAAAAGATTCCTATTGAGGAGATTAAAGGAGAGTTGGTATCAGTTGGAATATCAGAAGCAGCAATTGAGGAGCTACTACAAGTTCTATCTGTTAAGTCATTGGACAAGTTGGAAGAGATACTTGGAGATGCTGGAGACGCTGTTAAAGATCTGAAACAACTCTTTTCACTTGCCGAAAAGTATTCTGACTGGATTCAATTTGATGCATCTGTAGTTCGTGGCCTTGCTTATTATACTGGAATAGTCTTTGAGGGATTTGATAGAGAAGGGAAATTGCGAGCAATTTGTGGTGGTGGGCGATATGATCAGCTACTTTCAACATTTGGAGGTGATGATATTCCAGCTTGTGGTTTTGGGTTTGGAGATGCTGTCATAGTGGAGGTAACATGTGAATGGGAAAAGGGGCTTCTACCAGAACTTAGCCATGAAGTAGAGAATATTGTATGCCCACTGGATAAGGAGCTGCAAGGA------------------------------------------------------------------------------------------------------------------------------------------------------------------------------------------------------------------------------------------------------------------------------------------------------------------------------------------------------------------------------------------------------------------------------------------------------------------------------------------------------------------------------------------------------------------------------------------------------------------------------------------------------------------------------------------------------------------------------------------------------------------------------------------GCAGCTGCTACAGTTGCAACGATCCTCAGACAAAAAGGCCAAAGCGTTGATCTTGTGTTGGAGAACAAACCCCTTAAATGGGTTTTCAAGCGTGCCGCACGGATTAATGCTGGCAGGTTGATCTTGGTCGGAAACTCAGAGTGG---CAGAAAGGTATGGTTGGAGTGAAGATTCTTTCTACAGGTGAACAATACGAGATTAAACTTGATGAGTTGGAATAAATGTCAGCCAAGGGAGTTTCTTTACATTCCAAGCCTCCCAAAGAATCATGGACAGTTGATGATAAAATCCAACATAGAATTGAATCTCTTGAGGCTTATGCAATTGATGCATGTAAAAATGATGATCAAAAGAAAACAGCTGGAATCCTCAAGGCAATGGGGCTGCCAAGGACATCGTCTTCTGCAGTAAATCTCCTCATAGACATTGGTTATTTTCCTGTACATGTCAATCTTGATCTCTTGAAGTTCAATGTCCATACTGAATATTCAGATGAAATTCTCTCAGCTGCCGAAAGCCTTTTGTTAGACTCATCTGATCCTGATGAGATGGAGAGAAAAGATCTTACACATTTGAAAGTTTATGCAATTGATGTTGACGAAGCTGATGAGCTTGATGATGCCCTCAGTGCAACAAGGCTGCAGGATGGCCGGATCAAAGTGTGGATACATGTTGCTGATCCAACTAGCTTAGTTCAACCTGGAAGCAAAATAGACAGAGAGGCAATGAGAAAAGGGACCTCTATTTTCTTGCCCACTGCCACTTTTCCTATGTTCCCGGAGAAGCTTGCAATGGAGGGAATGAGCTTGAAACAAGGAAAAGTTTGCAATGCTGTCAGTGTATCTGTTGTACTGCATCATGGTGGCGGCATTGCAGAGTACACAGTAGAAAACTCGATTATTAGACCAACCTATATGTTGACATATGAGAGTGCATCTGAGTTGATTCACTTGAACCTGGAAGAGGAGGCTGAACTTCGAATTCTATCTGAGGCTGCAGCTCTCCGGTTACAATGGCGTCGCCAACAGGGTGCAATTGATACAGCAACAATAGATACACGTATCAAGGTGGCTAATCCAGATGACCTAGAACCATCAATCAATCTCTATGTTGAAAATCAGGCTGATCCTGCAATGCGACTTGTCTCCGAGATGATGATACTGTGTGGGGAGGTTATAGCCACCTTTGGTTCATGCAATAACATCCCTCTTCCCTACAGAGGCCAACCCCAATCAAACATTGATGCCTCTGCATTTTCCCATCTTCCAGAAGGACCTGTTAGAAGTTCAGCATATGTCAAAATAATGCGTGCAGCAGAAATGGATTTCAGGAAGCCTATACGTCATGGAGTCTTGGGTATTCCTGGTTATGTGCAGTTTACATCTCCAATCCGTCGATATATGGATCTTCTTGCTCATTATCAGGTGAAAGCATTTCTTAGAGGTGATTCTCTTCCATACTCAGCTGGTCAGTTGGAAGGGATGGCATCACTCATAAACATGCGGGTCCGAGTAGCAAAAAGGCTCTACAACAGCAGCCTTAGGTATTGGTTATTGGAGTTTCTGAGAAGGCAACCCAAGGAAAAGAAGTTCCGTGCTTTGATCCTTAGATTTATCAAAGATCGTGTTGCAGCCTTGTTCTTGACAGAGGTTGGAATTCAAGCTTCTGCATGGGTATCTGTAGGTTCACAGATTGGAGATGAAATTGAAGTTTGGGTGGAAGAAGCTCATCCACGTGATGATGTCCTTTCTCTAAAGGAAGTTGCTTAAATGGAATTTGCATGCTTTGATATCGGTGTATGGCGAGAAACACTGTCATCTTACAAAATTCACTTAGAATCGCTGAACAAACCCCAACTTCCTGAGCTCGACGACTTTTATCGGAACCAACTCCCGCTTCTACTTCACCAAAGAAACCCTAATCCTTACATCACCAAACCCGAACTCTCCAGGCTCATGCAATGGAAACTCACAAGGGGAAAATGGAGGCCACGTCTGTTGGATTTCATCTCGTCTCTGGACGAGACTTTAGTGGAATCTGCATCTCAGATGGCTTTTCAATCTCTTCCCGATGTTCCTAAAGCCGTTTCCGAGCTCACGGTGTTGAAAGGGGTCGGCCCCGCCACCGCGTCTGCCGTTCTGGCTGCCTACGATATCGCGCCGTTCATGTCCGATGAGGCTATGGTGGCGGCT---------CTCGGTAAGGATTATTCTTTGAAACAGTATATCCTATTCACCGAGAAATTACAAATCAAAGCAAAGGAACTAAGCAGAGATGGGGACTCATTTACACCATCTGATGTTGAAAGAGCTCTATGGAGCTCCTCTGTAAGTAACAAATTGCTTACTTCATCGTTGCAGTCAGATATTAAGGCTAATCCAAAGAGAAATTCTAAGAGAAGGAGAAAAGAATGAATGAATTCGTCTGTCGTGGAGTTCATTAGAAGGGAAGTGCCTGATTGGGACGACGAAGTCGTTGCTACGTCCCGTTTCAAGGCTTTTAGCGGACAAAGATCAGATTGGGAACCCAAGTTCTTGTTCTGGAAAGAT---------------------------TTGATTCTG---------------AGAGTTGCTCGACATCTTGGCGTCTTCATCATCCATGCGTCCGAGGTCAAACACAATTGGTTCAACAGAGGAGGCTTGACACCTCTGTGCATTGAAGATGTGCTGGAAGATCCTCTAGAGCAATCAGCTTATCATGGATCTCATCCAGGGGATCCACCCAAAATTCAGTCCCTACAGATGATCGTCTGGAGCATCTCTGATATAAATGATCTCCCTTGTAATCTTGAAAGAGCTGCTGAGGTTGTCATGCTTTTATCTGAGAACCATTGGACTTCATTTTGTATTGTTACAATGGAGAAATTCCAT---------------------------------------------------------------------------------------------------------------------------------------------------------------------------------------AGAATTTGTAAAGGATCCAGTGAAGCTTCTGCAATC---------------------------------------------------------------------------------------------------TTGGGTTACTTATCAGATTGTGGAAAGGCACTATACCTCTCGATCAACAAAAAGGATCTCATCGAGGGTGTCAAAGTTTCTCCAGCGGTAGTTCCTAGCATCTCAAGTCTTGATTGCGATGTTTTGCACTTGATTTGGACCACAGAAAAACTTCAGCAACAACTTGATGCAATTGACCAACATCAGATGATTGCGGAATCAACTGCACTTGAACAGACAGATGGAGAT---------------------------------------------------------------------------------------------------------------------------------------------------------------------------------------------------------------------------------------------------------------------------------------------------------------------------------------------------------------------------------------------------------------------------------------------GTTGAAGAGGAGTTCAAGAAACTGGAGTTGGAACTTGCCAATGAAACCCAACAAATAGCAGTGCCTGAAAAAATTACTGTCAGTGATTTGACAGCAACAACTGAATCACTAAGCAATGCTTTATTAAATCTCAAGTTGGTAGATAGTGCTGAAACGGAAGCTGAGAATCAGGAATCTGCTTTACCAGTGAGCAACAATTTGCCCAATCTCATGCTTGATGCTGCGTAGGAAGCTAGTGGAGCGATTACAGGAGATGGTGCTTATGGGAAACTTAAATTTGAGAGTGGCATTCATAGAGTACAGAGAGTTCCTGTAACAGAGAAGTCTGGACGCGTTCACACCAGTGCTGTCTCTGTTGCTATCCTCCCCCAAGCTGATGAGGTAGATGTTCAGTTGCGGAGTGAAGATTTGAGAATTGATACTTACAGATCGGGTGGGTCAGGTGGTCAGCATGCAAATACAACAAATAGTGCAGTAAGGATAACTCACATTCCATCAGGAATTACTGTATCGATACAGGATGAACGTTCGCAGCATATGAACAAGGCCAAGGCACTTAAAGTATTATGTGCAAAGTTATACGAAATGGAGAGATCTATTCAGACAACCAGATCAAGACTTCGATCAGAACAGATTGGAAGTGGGGACAGATCTGAACGCATCCGAACATACAACTTTCCCCAGGGACGTGTGACAGATCACCGTGTTGGGATAACACACCATTCGATTAATGATGTCATGCAGGGGGATAGTCTAGATGTCTTCATTGATGCTCTTCTCTTGCAGCAGGAGATGGATGCAATTACATCTTTCAGTTCAAGGCAGTGAATGGAAGGAGATAGAAGAGTGGGCGTGGCCGTTGATTTCTCTCCCTGCAGCACCAAAGCACTGAGATGGGCGGTAGACAACGTTGTCCGCGACGGAGATCACCTCATCCTCGTTAACGTCCGGCCTGAAGGAAACTACGAGGAGGGCGAGATGCAGCTGTGGGAAGCCACTGGTTCTCCCTTGATCCCATTAAGCGAGTTCTCGGACCCTGTCATCATGAAGAAATATGGAATAACGCCTGACCCGGAAACTTTGCTGCAGTGTGCATCAAGGCAGAAAGAGATTGTTGTGATAATGAAGATCTACTGGGGAGACCCACGGGAGAAGATATGTGAAGCAATTGATGACATTCCCCTCAGCTCCATCGTCATAGGAAACAGAGGTCTTGGACTCAAGAGGGTTATTATGGGCAGCGTCAGCAACTATGTGGTGAATAATGGTACCTGTCCCGTGAAGCATGTCGATCAAGAAGGCTAGATGCAATCGAGATTGTTAGCTGCAACAAACAGGGCACTGTGCGCCGTTTCTTCCTCATTCTCAGCAGGGTGGATCCGTGCCGCAAGCTCAACGGCTCGGGGAATGGATGCAAAAGAAGCCGTAAAAGCTGGTATCGTTCAAGATGAACAACAAGAACGAGAGAAGGGAAAGGAAGGAAGCAACCCATTTTCCTCTGCCACACCACCGTATGCGTCGTCTACGAAGTTGGAGAGTAGGGAGTTGAACCAGTCCATGGACTCTTCGACACAACAGAAGCGGCGCCACAAGGCCAACGGGGTTGCAGTAGCCACAGCCATCGAAGTCGAAAACATCAGCTGCGCGGGTTTGGACGGCTCCCCTTTGCCGATGACGATGGATGAAGTTGAGCGGAGAGAAACACAGCAAGATGACAAAGCGTATTTCAAGGATCGCAAACCATCCCCT---------------GAGTACGCTGATACTAGGAAGCCTATCACACGGGCCACAGACAGCAGCGTTAGCGCCAGAGAATATGGTGGCGGTGGAGATGTAATTGGGAAGCCGGAGCAACTGGATACAGCCGAAGAGACTCTGAGGAGAGCCGCTGAAATTTGGAGAGAATCGGCCATGAGAGGGGATCCAGACTCCCCGCAGTCGAGGGTTTTAAGAGCATTACGTGGTGAGTTGAGTTGAATGGGATGCTTCGTACGATTGCCTCTAAACTACGCTTTCGCAAGGAAGAGCAATGGTGGGCTAAGAGCAAAACTCAACGACAATGACAATGATGCATTTCTCCAAGCGGCCATTACTGGCGCTTCTCTTCGGTTTCAGGAAACTCACCAACCAGAGCCTCTTCTTATTGACCCATATGCTGGTTGTTTCGTTGCTCATGACATTAAGAAGGATATGACACAGTATCCATTTTCAATTACAACCCCAAACCACTATTGCCTTGCAACAAAGTTCATCGATGATAAGTTACTTGGCGCAGTCAACCATGTGGATGGGCCTAGGCAGGTTGTCTTGTTGACAGATGGTATGGATACTCGGCCATATCGTCTCAACTGGCCAAGCTCGACCATGATATTTGATATTTCTCAGGAAAGAGTTTTCCAGATGGCAGCTCAAAAACTTCATGGTGTTGGGGCAAGGATTCCTAAGAGTTGCTTGTTCCTCCATGTTCCATTGGAATCATCTGATATACCAGCAACCTTATGCAGAAAAGGCTTTAATGGTAACCGACCCAGCATATGGGCATTTCAGGGACTACCTCTTATGACTATGGCAAAGTTTACAGAGATTTTATTCATTGTCAGCAGTTTAGCTATGAAGGGATGCCTTTTCCTAGGAGAATTGCCTGCCTGGTTGGTGGAAGCTGAAGTTGGGATCAAGACTGATAAACAGAAATGGATGGACAAGCTTTTCATGTGTAATGGTTTTAAGGTGGATGTGGTCTGCTATGATGAAGTTGCAAGGAATATGTGTAGAGATATACCATCGGGAGACTATAAAAGAATACTTTTTGTTGCAGAACAACTGCGCTTCTCAGATGATCAGATGGAAAATTGGAGAAGGGAATTTCAGAGGATAGAGGAAGAAGGAGACGAAGATGGATTTGAGGAACTCTAAATGAAGGCTCTCAGCTATACTGGCATTACAAAACCCAGTTTGTTGCTTTCGCATTCAGAGTTATCCGCTCTTACCTTCCGTATTCCACAGCTAAATCCTCCATCTGTTCCCAGAGTTCCAAGTTTAGTCGGGAAGAATAATGGGTTGGTAACCAGAATTGAGTGTTCCATTGCCGAGAGAACATTTGCTTCTAGTTCTGCAAATTCATCTTTGTCAAAGTTGTCCACCACTCCTTCGGTTCAGCATCAAAGAGGCTCATCTTCCTTGTACAGTAGGCCCAGTTTACTGGAAATGAAAAATGAGAGAATTGCTAATAGAGCCAGAATTTATGAGTTCTTGAGGGGACTTGGTATTGTTCCTGATGAGCTTGATGGTCTGGAGCTTCCTGTCACAGTTGAGGTCATGAGAGAGCGTGTTGACTTCCTTCACAAATTGGGGCTCACAATTGAAGATATAAACAACTACCCCCTTGTTCTTGGCTGCAGTGTGAAGAAGAACATGATTCCTGTGCTTGATTATCTTGGGAAATTGGGAGTCCGGAAATCCACTTTTACAGATTTTTTGCGGAGATATCCTCAAGTCCTCCATGCTAGTGTTGTTGTAGATCTTGCACCTGTTGTCAAATACCTCCAAGGGATGGACATTAGACCAAGTGATATCCCTCGAGTTCTTGAGAGGTATCCAGAGGTATTGGGGTTCAAACTTGAGGGGACCATGAGCACATCTGTGGCTTATTTGGTTGGAATTGGCGTGGCAAGAAGAGAAATTGGAGGGGTTCTAACCAGATACCCAGAGATATTGGGAATGAGAGTTGGCAGGGTGATCAAGCCTTTTGTGGAGTACCTTGAGAGCCTAGGGATACCAAAACTAGCTGTGGCTAGATTGATTGAAAAGCAGCCTCACATCCTCGGATTTGGATTAGACAATCGAGTGAAACCAAACGTGCAAGCCCTTTTAGAGTTTGGTGTGAGGAATGAGGCACTTGCTTCTGTGATAGCACAATATCCTGAAATTATGGGGATTGATCTGAAACCAAAACTTGTATCTCAACAGAGCTTGCTGAACTCAAGTATTGACGTGGGTCCTGAGGATTTCTGTAGAGTTGTTGAAAAGATGCCACAGGTTGTTAGCCTCAGTCAATCTCCTATATTGAAGCATGTGGATTTCCTAAAGAATTGTGGATTCTCCTTACCACAAATCAGAAACATGGTTATGAAATGCCCCCAGTTGCTTGCTTTGAATCTCGACATAATGAAGCTTAGCTTTGATTATTTCCAGGCAGAAATGAGTAGAGATTTGGATGACCTGGTAGCATTTCCAGCTTTCTTTACT------------------------------------------------------------------------------------------------------------------------------------------------------------------------------------------------------------------------------------------------------------------------------------------------------------------------------------------------------------------------------------------------------------------------------------TATGGTTTGGAGTCAACA------------ATAAAACCTAGGCATCAGGTGGTCACCAAGAAAGGCTTAAGATGTTCTCTTGCATGGCTTCTTAACTGCTCAGATGAGAAGTTTGAGGAACGGATGGATTATGAGTCTATTGACATGGAGGAGATGGAAATGGAGACATCATTCAACATGAATACACTGTTGGGACCAAGGGGAGATGAGTTGTCTTCTGAAGATGAAGAAGACAGTGACGATGAATACACATAAATGCTTCAATCAATTTTCATTTTTCAGGCAGAGGTTCGTGGTTTCCAGCATGATGGCAAGTATGGAAAGTTGGGAAGGGGTCAATTGTTGACTGTCCCTCCATATTTAGTGAAGAGACGCAAGCAGCATTTCCACCACCTTGAACAGTACGGAATTGATTTGATTCTTGGATGTAATGGATTTATCTGGGTAGGTGAACATGTAGAAGCCAGGGATAATATGGTAGAAGATCAAGAGAACAAACCTGAACAACAGATAAGCCAGTCGAATCAAAGATCCATGAATCTTGAAGAACAACAGAACATATGTAGGTTTGCAAATGCTGTTAGAACGTTGGGCTTCAATCTGACTTCGGACACAGTTGATTTTAGTACTTCACTGAATCTTGATATGCATGAGATGCTTGGAGCAGAGGTTAAACGGAGCATATCAAAAAAGAAATGAATGGCCATCCTTCTGCCCCTCTCTTCGCATCCCACGAAACCTCCACAATATCCTAACCCTAATCCGAAGGTACCGAATCCCAAATGGAAGCTCCTGTCCAGATTCAGTATCTGCAACACCTCCAAGAGAGAGTTCGTTCTCAAGACTGCTGCCATCTCCATTGTGTCCGTAACCGAAGCCCTAAGACTCTTTCACAAGGATTCC------GTAGCTTCTGCTGACACCGTGGCTTTGAACACGAAATCGTGGTTTCAATTCTTCGGTGATGGATTCTCTATTCGAGTTCCGCCTGAGTTCGAAGACATCATGGAACCTGAGGATTTCAGTGCTGGGTTATCACTGTATGGAGATAAGGCCAAACCCAAAACTTTTGGAGCACGTTTTGCATCTCCTGATGGGTATGTCATCCCACATTGTAGTATCCAAACCTTGTTCAGTATTTTCTTCTTGCAACTCTTTGTTTTATTGATTGATCCACAGGCCAAAGATATTACAGATTTAGGATCCTTGAAA---------------------GAGGCAGCAAATATCTTTGTTCCAGGTGGGGCAACCTTATACTCTGCACGCACGATCAAAATCAAG------------------------------------------------------------------------------------------------GAAGATGAAGGTCTCAGGACCTACTATTTTTATGAGTTTGGCATAGATGAACAGCATGTCGCATTAGTGGCTGCTGTTAACAGTGGGAAGACATTTATTGCTGGAGCTACTGCTCCACAGTCTAAATGGGAAGAAGATGGTTTAAAGCTTCGCTCTGCTGCCATATCAATGTCTGTCCTATAAATGGAGTCGATAGAGATTGAGACAGCGGCACAGAGTTTGGAGAGATCGGTGGTCTTCCATGTCGTCAAAGAAATGGACTTGGTTCGAACGCAAACAAATGTGAAA------------------------------------------------------------------------------GCTTCTTCTCAAAGGAAGCACATTGGAAATATGAGAGAGGTGAAGCAGGGAATTAAGAAGTTGGGAAAGTTGATGAATTCCATCTTCAGTCTCCAAACTGCCATCCAACTAATGCTTAATGAGATTCCTGACATCCATGAAATCATTTTAATCCTTGGAGCTAGTCCATTACGGGTTGAGATGTGCTTTTCATGTGGAAAGTCTTTTCAAGGAAGTGTGAATGATTTCTCCAAAAGCCCCATGAAGCTATTTCTTTTGGTTAAAGCTCCCTCAACTTTCAGTCTGCCTCTTCATTTTCTTCCTAAGCGGGACTACAGATACAGCAAAAAGATATCACCGTTCAGATTATGCATCAGGTGTAGGACTCATGATCAGGATATGGATGCTTCACATAATGATCCTGTAGCTTCTCAAACTGCTAGTTATACTAGCATTCCAGATTCCACTGGAAACAATTTAATCTGGTTTCAGTGTAAACACACAATCAAGGGCTTAGCTTCCAGAACACCATTAGAGGAGTAGATGGGAACTCTGTCATTCTTCCCCCTTCATGTTTCTTCTCTACTACGACATCATCATTGCTCATCAAAAACCCATCTCGTCAATCTTGTTTTCTCGCCAAAAATCTCTTCAATCAAGCTTACTCCAAAAGATTTCTGTAACCAAATCACAGTTGCTCGATGCAATCGAAATGAC---------------------------------------------------------------------------------GAATCTAGGTTCGTGGATGAAAACGGCGTGGTTGAGGACATGGATGGTTATATGAACTACCTTTCTCTTTGGTGTCAGCCGTGGACAATAATGTTTACTGGACTATTGGTTATTACTTTTAGCTGGCTAATCTTACACTCTCTTCCAGTCACCATTGTGGTTCTATCCCTGATTTGTGTGTGGTGGTATCTCTTTCTCTATGCATATCCCAAGATGGAAGTGGTAGATGCAGAGATTCTGGATCCGTTAGAAGTCCGTTTCTCAGACCTTAAACTGTTGTCTTCTTCATCTTCTAGGGCTTCTTCTTCCCTTTCATCAGCAGAGCTCGAAAGGCTATCCTCCAGAGCTATTATGGAAACCCTAGGAAGTGGAGTCCCGAAAGCCTCTGAGCTCCGTCGGATTCTCCTCCCATTGGCTCGGAAGCTTGCGTTACTCAGTAACGATGATCGCCGTCGGATTCTCAAGGACCACAACTTGGGAAGTGATGTTCCTCTGAAGAATCTCAATAGAACAGTCTCATCTTTTGCATTGCAACTGAGATATGTGGGAGATCCAACTTCAGAACATACTTTAAGTGAGAAAAACTATACAAATCAAGAAAGTCATTTCTCT---GAAGAAGAGAATCCAATTGGGGAGCTAGGATGTGATAAGGCCATTGGGAGCGAGCTAGAAGAAAGTTTATTGGAATCTTGTAGTGCAAAGGGACGCCTTATACATTATCATTCCACTCTAGACAATTTTCTGAAATGTCAGTTTCAGTCTCCTTGTGGGTCAATAGATTCAGGATCCTGTGGCAGAAATAAGAAAAATTCAGTGGAATTCTCAAAATCAGAAAGAAATGTTGATCAAGATCAATCATGCAGAACTTCTCTTTCCGACTTATGGCAACAGTGGCACTATGACTATGGTATTTTCACTGTTCTGACGGCTCCGATGTTTATCTCAGCATGGCATCCACCAACAACAGAAGCAAAAGATGGGGTTTGTGTG------GAAACTCAACAAGAATGTCTGCCTCCTGATGGACACACATACTTGCAACCCAGCCTCCTTGTGGTGAGATCATCTCCTGAAAATATTATTATTCAGGTGGGGGAGTCAGCTGATATTTTATCAAAAGGAAAGCTTCGTTCAGCCCTGCACTCTGTATGCAGACCAATTCAGCAAGAAAATATTAGTAGAGAAACTTTTGTGGTT---------------------------------------------------------------------------------------------------------------------------------------------------------------------------------------------------------------------------------------------------------------------------------------------------------------------------------------------------------------------------------------------------------------------------------------------------------------------------------------------------------------------------------TTCATGCAACCATCTTGGAGCAAAACTTTCTCAGGCTTTTCAAGGGAAAATGTGACTGTACATAGCAACTGTTCTGGGTCTTATGATGAGAAGATTCACCTTGCCAAGCAGGAAGAACATCAACTAATTCAGGAGATTCAAAAAATAGTTCCACCACTGTCATCACGCTTTAAGGATGGGATGACATTTGCAGAATTCTCCCGTGAAACTACCAAGCAGTACTATGGTGGAAGTGGTCTACAGTCCAATAGATAGATCCCGTTTGGATCTGTCAATCTATTGCATGGAGTTGATGAAAATGAAAGCAAGATAACATCAACGGCTGGTGGAGGGACTTTAACCCTAGAATTTGGAATACTGAGTATTTTAACAAACAACCCAGTTTTTCAGCAAGTCACAAAAAATGCAGTGCGTGGTATTTGGGCCCGCCGCTCAAAACTGAACCTTGTTGGTGCTCATATCAATGTCTTCACAGGTGAATGGACCCAGAAGGATGCTGGAATAGGTACCAGTATCGACTCTTTTTATGAGTATCTTCTAAAGGCTTACTTATTATTTGGAGATGAGGAATACTTATTCATATTTCAAGAAGCTTACAAGGCTGCAATGCACTATCTTTACAATGATCCTTGGTATGTGGAGGTGAATATGAACTCTGCTGTTATTGTCTGGCCACTGTTTAATAGTCTGCAGGCATTCTGGCCAGGACTTCAGGTTCTAGCTGGGGATATTGATCCTGCTATTCGTACACATGCAGCCTTCTTTAGTGTGTGGAAAAAATATGGCTTCACCCCAGAGGGTTTTAACCTTGCTACACTCAGTGTTCAGCATGGGCAAAAAAGCTATCCACTGCGTCCAGAATTAATGGAGAGCACATATTGGCTTTACAAAGCTACAAGAGATACAAGATACCTTGATGCTGGACGTGAAATGGTTGCCAGCCTCCAATATGGGGCCCGATGCCCTTGTGGATATTGCCACATATCTGATGTGGTGTCTCACAAACAAGAAGACCACATGGAG---AGCTTTTTCCTTGCTGAAACAGTTAAATATTTATGGCTTCTATTTGATTTGGCTGCGGGGTCAGACAACCTGGTTGAAAATGGTCCATATAAGTATATATTCAGCACTGAAGGCCACTTACTGCCAGCAACACCTCAAATATCTCTAGTAAATGAGCATTGCTCTTACTTTGGGGCATTCTGCAAAGATGATATTAGAAAGAGATCACGAATATCAGATATCTCAGTTGATCCTCAAGCTAATAATACATTGCATGAAAGTTGGGTTCCTAATAGGTTTCCATCAGACTCAGTATCTGGTGTGATCAAGGGGCTCTGTCCAGGATTAACTCATGGGCAGAAATTTGGAGTATCATATCTTGCTGCAACAGATACAGATAATGAGGATGAATTGACAAAGCAGCAAGAGAGTAATGTGGCTCAGAGCTATTCTTTGTTGGTCACTAACATAGCTAATGATTCACAGCCCAATGACAATAAGAATAGTGACGATGCTCAGGAACCAAATCAGGGCAATTCAGAGTGAGGTGAGCAACTTGCATTGGGGAGGGAAAAGGAAGCAAAAAAAGAAGCTTTTAGGAAGTATTTGGAGTCCAGTGGAGTGCTTGATGCCCTC------------------------ACGAAAGTTCTTGTTGCACTATATGAGCAG---------------------------------------------------------------------------------------------AATGACAAGCCTTCC------------TCTGCAATTGGATTTATTCAGCAC---------AGATTGGGTGGGCCAACCTTGCCTGAATATGAAAAGCTACAAGCTGAAATGTCAGAT---------------------------------TTGCAGATAAAATACAAGGAACTCTTGGCAGAACACCAGGAAACCTGCAGGGAGCTTGAGGAACTTAGAAACTCACAGTCTGTGGCGGCTTCGAAGGAGATGATTGATAAAGAGAGCCCAATGGATGAATTATGACTTCAATTGCAAGCTGCTTTCATATGTTTATTTCGGATACTGCAACTTATTTGCATAATTAATGTTGGCTATTCTCATTCAACTGCAATTACATGTTTATATTACCTTCTGCCTTCTACTTTTCAGTACCCCATTCCAATGAAGAAGGAGACACAAGGAAGGACAGATATTTATATTGCTAGCTGGATGAAGTCTCAACCCCGTGATAAGGTAATACTGGCTACAAAAGTTTGTGGTTATTCAGAGAAATCAAGCTACTTACGTGATAGTGCAAAAGCATTGCGGGTTGATGCTGCTAATATTAAAGAAAGTGTAGAGAAAAGTCTTAAGCGCCTTAACACTGACTACATTGATTTATTGCAAATACATTGGCCGGATCGATATGTATCATTATTTGGTGAATTTTTTTATGATCCTTCAAAGTGGAGGCCAAGTGTGCCGTTTGTGGAGCAACTCAAAGCTTTTCAGGAACTCATTAATGAAGGGAAGGTACGGTATATAGGTGTTTCCAATGAAACTTCATATGGTGTCATGGAGTTTGTCCATGCAGCAAAAGTTGAAGGCTTACCAAAGATTGTCAGCATCCAAAACAGCTATAGTCTCCTTGTGAGATGCAAGTTTGAAATTGATCTGGTTGAAGTATGCCATCCTAACAATTGCAATATTGGCTTACTCGCTTACTCCCCTCTTGGTGGTGGATCCTTGACTGGAAAATATTTAGACATTACTTCCGAAGCTGCAAAGAAAGGAAGGCTCAACCTCTTCCCTGGGTACATGGAGTCCATTGCCAAGGAGGCAACAGAACTTTATCTTACCCCTGTTCAGCTCGCACTTGGATATGTTCGGGACCGTCCATTTGTAACCAGTATTGGTGCAACTTCTGTTGACCAACTGAAAGAAGACATTGATGCTTTTCTAACAACCGAGCGTCCTTTGCCACCTGAGATCATGTCTGATATTGAGACCATATTTAAAAGATACAAGGATCCAGCCATCCTTTGAATGGCCACTGCCTGCGCTACATCGTTTCTCAGTCCTGCAATTCCTTTGACAACTAAGAAGAACAAAACCAAAAGCAGAACTTGCCACGTCAGCCCTCGGATATCCCTGCAGCAGCAACGGTCTCCAAACTTGAACGTCCTCACAACCATCTCCAGGCTGCTATGGGGCAAATCCCTTCCGCCTCAACTCCTCATCTCCACCGTCCGCACGACTTGGAACGCCACTTGGCATCTAATGATGAAACAGCTCGCTCCTTCTGATCCCTCTGGCTCCTACACTCGACCTGCCAGCAAATTCCGCATCAACTCCGATTCATCTCTTTTTTCCCGCCTGAAACCAGGCACCCTCCACCTGTTTGTAGGATTGCCTTGCCCGTGGGCTCACCGGACCTTAATTGTTAGAGCTCTCAAAGGCCTCGAAGAAGCTGTGCCCATTTCGGTGGCTTCTCCTGGCATCGATGGCGCTTGGGAATTTCATGAATTCCGCACTGGCAACGCCAATGATCTTATGCCAAGTGTCAATAACATCAATCGATGCAAGACTCTGAAAGAGGTTTATGGGCTGCAGCGAGAGGGTTACGATGGACGAGCATCAGTTCCAATGCTTTGGGACGTTGAAAGAAAAGAAGTATTGTGTAATGAGAGCTACGATATCATCGAATTGTTCAATTCGGGTTTTAACGGAGCAGTGGGTAATTCAAGTGTGGATCTTTCGCCGCCATCGTTGAAGGGTCAGATTGAAGAATGGAATCGTATAATTTACCCCAATGTGAATAATGGGGTCTACAGATGTGGATTTGCGCAGAGCCAAGAAGCGTATGACACTGCAGTGAAACAGTTATTTAGTACACTGGACATGCTGGATGATCATCTGGCCAGTTCTCGGTACTTATGTGGAGATGCGCTTACACTTGCTGATATTTGCCTGTTCACTACTTTAATTCGGTTTGACCTTGCCAATGTTCTCTTCAAATGCACAAAGAAAAAGTTGCTGGAGTATCCCAATCTCCATGGATATATGTGCGACATATATCAAATTCCAAAGGTCGCAGAAACCTGCAACCTTGAAGAAATTATGAATGGTTATTACAAGATTCTTTTCCCACTGAATCCAGGCAGCATTCGACCAATCATTCCTACTGGTTGTGAACATGAAGTACTCTCTAAACCCCACAATAGAGAGTCACTGTCACCGGTTAATAAACATGCTGAAGTTCATGTTTAAATG---TGGCGAATAGCGAGATTTAGCTTAAGAAGTAAAACCCGTTGGTACTCCTCTGCGGCTCGACGCAATCTCGAAGACGAAGGGGACTGGTTTTACTCTTCCGAATGGTGGGGAACGGATTCCGATGGGCATGCTATTCTTCGATCAACTTCCGACAAAGGAAACGGCGTTGTATCTGTTGTTGCATATCCTTCTTCGAGACCGGGTGCAGTTCATTGGCCATCAATGGAGAAATGGCTTCAGAAAAGGTATGCAATGATGCATCCAGATGAACACAACGAGCAGTTTAGGATACTGGGTTATCAATGGCGTGTACTTCGCTTTAATGACATTACTCGCCAAAGTACAGTTAAGTTAATGGCTACATATAGGAACTCTGACCCTGGCACTGTATATTTTATGCAGCAGGCAAGTTGCTTGGCCGTTCCATATCTGAAAAGCATGATTTCGGTTGGATTGGCCACCTTATTGTCTTGCCATTATGATATCACCAGTGCAGTTCAAGGCAAAAAAAATATGAATATTCTATGCATTGGTCATGGTGGTGGAAGTCTACCTCTATTTTTAGCTACTAAAATCCAAGGTGCAACTGTCCATATTGTCGAAATTGATCCCCTTGTTATCTCAGCTTCAATACAAGCAATGGGTTTCCCAGCATTTGCAGTGGTGAAGCCATCCGGTGAACGTGCACTCCTGGAACCTAATCCTATAGATTTGTGGAAAGGAATCCACGAGAGGCTCTTCCTCTACGAGGCAGATGCAGAGAAGTTCATCCAGCTAGTCTTTATTGATGCTTATGATGGCGATGACATCTTTCCCCACAAGCTTTGGGACCCAAAAGGCCCATTTCTTGACTCTCTTAGGGACAGGCTTCCTGAGCATGGTACTGTCGTGGTGAACCTTCACTCGGATTCTGATATCTTGAGCTCTGATGGTTGTGTTCCTTTCATTTTCGACCAAATATTACCCATGGGAAAGTATGTCTCACGAGTCTGCAGGGCA------------------------------------TACAAGGAT------------------------------------------------GTAGCTGGGAATGAAAGTAATCATGGTGGGAAGGAGGGC------------------------------------------------------------------------------------------------------------------------------TCGGGCTTGGGT---------------------------------------------------------------------------------------------------------------------------------------------------------------------------------------------TTCATT---------------------------------------------------------GTTTCTGTTCCT---TGGCTCTGCAACTCGTCACTTGTCGTATGCAGAGGTTTTGGGGTGGGTGGCATGACT---------------------------------------------------------------------------CCAGACAGGGATTCGGTTTACAAA---------------------------------------------------------------------------------------------------------ACTCTCCTATCCAAATCTCTTGAAGTTGAAAATGTTCTCAACTTGCCATTCTCATGTGTTCAATACATAAAGAGAGGATTGGTCTTGGTTGATTAAGTTAATACATGTGGATTTCCCCCTTTAGAGGATAGAGAAGATTCACTTGCATTGCTTGTGGGTCTTGACTTCTTTGGCAGTGGTGTTCTTACAATGGAAGAAACTGTATCCTTTATTGGGCCTTCAACAATATCAATAAGTGTTGAACTATTTCTAGCTATCCGACTTGCAGGCCTGGAAAAAAAGGCAGTGAATGACATGTTTGTTATCCTCTCTGACATTTGGCTAGACAATGAAGAGACTATGACAAAGTTAGCCACTGTCCTTGATGGTTATGAGAATGTGGAGGTGGTTCCTTCT---------------------------------------------------------------------------------------------------------------------------------------------------------------------------------------------------------------------------------------------------------------------------TTATTTGTTCTGATGGGGAATTTCTGCTCTCGTCCATGCAACCTTTCCTTTCATTCT------TTCTCG------------------------AGTCTCAGACAACAGTTTGGAAAGCTTGGGGAAATGATTGGGGCTCATCAACGGCTAAAAGAAAACAGTCAATTTTTGCCAGGTCCTGATGATGCAGGC---------CCATCAACTGTCCTACCGAGGTGTGCATTGCCAAAGTATCTGACTGAGGAGCTCCAGAAGCACATTCCTAGTGCAATCTTCTCAAGTAATCCTTGCAGGTTGGGCTCTATCATGTTTCATACAAACTCAAAACAGGATAAAAAACACTTGTTGCTTTACTGCATTATGCAGGGTCTCGTTCTCCAGTCTCCAGTTGTTTCAAGAGGGAAACTCCCCTTATTGGCTTCCGTCGACTCCTTGCCACACTCCACCAGTCTACCCACAAGAAGAGCTTCACTGACATATAGAGAGATACAAAGGTTGAACTCAGCTTATGGCACAATCAGAGCTCAAGCATCTAATGTTAGTATTGGATCCGGAGACTTTGATAGGAGAGAAGAAAATGACAACCACAAAAATTTTGTCAATAATCCACAAAGTGCAAATCCACCTGAATCTGTGAAGCCCCCTAAGAAGATTCCTTATCCAGTATCTATAGCAATTGTTCTGCTTGCATGTGCCTTAGCCTTTTCACTGATTGCCTTTGTGAGTGGAGGACCTTCATCACTCTTAGCAGCAATTGCAAAGTCAGGCTTCACTGCTGCATTCTCATTGATCTTTGTTTCTGAGATT---GGGGACAAGACATTTTTTATCGCTGCTCTGTTGGCCATGCAATATGAAAAAGGATTGGTCTTACTTGGATCAATGGGTGCTCTTGCACTTATGACAATCCTATCTGTCGTTATAGGACGGGTATTTCAGTCAGTACCAGCACAGTTTCAGACAACATTGCCTATTGGAGAATATGCAGCAGTGACTCTTCTCATGTTCTTTGGTCTTAAATCAATTAAAGATGCATGGGATCTACCATCAAATGTAGTAAAAAATGGTGAAAAAAGCTCAGAACTTGGAGAATTCGTTGAAGCTGAGGTGCTTGTGAAGGAGAAGGTGGCAAAGCGGCTTGAAGTCATCTGGGAGTCTTTTACTCTTGTATTCTTTTCAATGCTTGCGACAATTGCTCTAGGTGCTGCACAGTCTCCATGGGGTGTGGCAACGTCTATAGCAGTTTTGGGAGGAGCCTTTCTTTATTTGGGTGGAGTACTGTTCCTTGTTTTTGCAGTAGCCACATTTATAGGAGTTTTCTGAATGGCTGCTTCCATGCTCTTCATTCCCTGCTTCCTCTCCGGAAACGTCATCAAAGCCCTAGAATTTTCGCTCCCCAAACTCTTTATCTGCAAATGCGCACCTAAATTCGCTATCAACAATGCG---------------------------------CTCTCGTTGCCGAAGCGCCATCTTCTGCCCACAGGAGTCGCTCTCTCTAAGAGATTCGGCCGTGTTTGCTGCAGAAGTCTCTCATCGGGCATTGTTGACACAATAAGTTACGAGTTCTCTGATAGTGCTACAGAGGTAGAATTGAGATTAAAGCTAGGGTCTGGAGATATTCAAAGTTCTAGAGATATTTCCGTGGATGCTGATGAGAGTTCCTTAACAATAAGAAAGCACTGCACTGAGTCTCCCATAACTCTTATAGAAACTAATAATCTGTACTTAGATGAGGATCAACTTGTAGTCAATTTGAAAAAGCAAGATCCAGACTTGAAGTGGCCAGACATCATGGAGTCCTGGGAGTCGCTTACAGTAGGAGTTGCACAACTTCTTAAAGGAACTTCAATCTACATT---------------------------------------------------GTTGGGGAGTCGACAGAAATTAACCAGAAAATTGCTCAGAAACTTGCAGTTGGCCTTGGGTATACTCCACTTAATACAGGTGAATTGCTGGAAGAATTTTCAAAACAAGATGTTGATTCATGGGTGAAGTCCGAAGGGGTGGATTCTGTAGCAGAATTGGAAGCAGCCATATTAGAAAGCCTCAGTAGTCACGTCCGTGCTGTTGTTGCAACATTAGGAGGGAGGCATGGAGCTGCTGGAAGGGCTGATAAGTGGAGGCATCTTTATGCAGGGGAGGAGGCTCGGAGGAACATCCAAGAGGGAAGTCAGGGCTACTCAAATGCTGATGTGGTTGTCAAGCTTGGTGGATGGGATCCTGCTCTTGCTCAAACCGTAGCCCAGGCTTCCTTGAGTGCCCTTAAACAGTTAATCCTATCTGATAAAAAGCTTCCAGGGAAGAAGAGTCTCTACATCAGATTAGGATGCCGAGGTGATTGGCCAAACATCAAACCTCCTGGTTGGGACCCATCAGCTGGAGCTAATCTATCCCCTGAGTAGATGCCCGTTGCTCGACCTGAACCATCCGCTGCTCGCATAATCGCCCATGTTGACATGGACTGTTTCTACGTTCAAGTGGAACAAAGGAAACAGCCAGAGTTACGTGGTGTACCAACTGCTGTGGTACAATACAACTCTTGGAAAGGTGGTGCTTTGATTGCTGTTGGTTATGAAGCTCGTAAATATGGTGTGAAGCGTTCAATGCGTGGAGAT---GAGGCCAAGAAAGTTTGTCCACAAATCCATCTGGTTCAGGTTCCAGTTGCACGTAATAAAGCTGACTTGAATTTGTACCGTAATGCAGGTTCAGAGGTGGTTTCTATTCTTGCAAGAAAGGGTCGATGTGAACGTGCATCAATTGATGAAGTGTATCTTGACATTACTGATGCAGCTGAAACAATGCTGTCAGAAAATCCTCCAGAGATCTTGGAATCAATTGATGATGAGGTCCTAAAATCACATATTTTGGGGATTAATGAGGATCGAAGTAAGGGGGAAAATGTGAGAGAATGGCTTTGTAGGAGCGATGCTGATCGTCGTGATAAGTTATTAGCTTGTGGAGCCATTATTGTGGCAGATCTTCGGATGCAAGTCTTGAAGGAGACTGAGTTTACATGTTCTGCAGGCATTGCTCACAATAAGATGCTGGCAAAACTGGCAAGTGCCATGAACAAACCTGCGCAACAAACAGTTGTTCCATTCTCATCTGTCAAAGGGTTGCTAGCTACTTTGCCCATAAAGAAAATGAAACAACTTGGAGGTAAACTGGGGGCCTCTTTACAAAGTGACCTTGGTGCGAACACTGTTGGAGATTTATTGCAGTTTACAGAGGAAATGCTACAGGAACGATATGGCATAAATACAGGTACGTGGTTATGGAATATAGCAAGAGGCATCAGTGGGGATGAAGTTCAGGGACGTCTTCTTCCCAAGAGCCATGGTTGTGGAAAGACATTTCCTAGCCAACAAGCTTTGAGGAAAATTACTTCTGTTGAACGTTGGCTAAATGATCTTTGTGAAGAACTGAGTGAACGCATTCAGTCTGACTTGGACCAAAACAGGAGGATCGCACAAACCCTTACATTGCATGCTAGGGTGTACAAGACCAATGACTCAGATTTGCACAAGAAGCCTTCCAAGTCATGCCCATTAAGATATGGCACTGTTAAGATCCAAGAAGACGCCTTACTATTTGAATCTGGATTGCGTGAATTCTTTGGTTCACAGAGAGTTGAGATCCAAGGGAATCAA---------------AAGAATGGATGGGGAGTAACTGCTCTTTCTGTATCAGCAAGTAAAATATTGGATATACCACCTGGAACATGCTCAATATTG---AGATTCTTTCAAGGTTGTGAGTCTTCTAGTTCTTCACCAAAGGAAGCAGGAAATGAGAACATCCAAGAAAATAGAAGGGAAGAGAGTGGAATTAATTGTGCCAAGCTTGTTCTCAACTGCGAACAGACGAGGGAAAGTCAGGACTATAAGGGAAAGGGTTCTATCTTGAGATTCTTCAAAGTCTCCAATTCTTCTTGCTCTTCATCAAAGCAGGTGGATGATGGGACAACCCAAGCACCTTTATGGATGACTCCATCAGGG---------------------------------------------------------------------------------------------------------------------------------------------------------------------------------------------------------------------------------------------------------------------------------------------------------------------------------------------------------------------------ACTAAAAATTGCTTGGGATCTAATCAAGCTCAGGAACTTAAAGTATCTTCACAGGATGATACTGGGAACAACAGTGGAAGACCTAGTTTGGTTAAGGACCTACAGAGAAGGCCAACATGGAATTACAACATTGATGAGATTGATCCCTCAGTGATTGATGAG------------------CTGCCACCTGAAATCCAGCAAGAAATCCGGGGCTGGCTTCACCCTCCTAAGCGTGCTAGTACGGCTAAGCATGGTTCCAGTATTGCTCATTACTTTTTACCCACAAAGAAGGCATAGATGCTCCTGGATCTTCTTGGGTCCTCTGGTTCTGTGACTGGTGTAGATGTT------------------------------------------------------------------------GCAAGACATCGTTTAGCAGCTTGTCGGACGATGTTACAGAAATATGGATTGGGTGACCGGTGCCGACTGTTTGTTGCAGATGGAACAACATTTTCCCTCCGACCTCTGAGGGGTACCTCTGCGCCTCAG------------------------------------------------------------------------------------------------------------------------------------------------------------------------------------------------------------------------------------------------------------------------GAGAACAATGGTTATTTTAAGGAGTGGACATCCAAGAGATCAAGAAAAATTGCGAGTAAGGCAAGAATTGGCACTGCTTCAGAGTTAGTTATAGGGACTCGAGAGCCAGAAATGATATTTTATGGGAAACATTCTGGTGTGGTTCTTGTGGATGCAGAGTGTACACATGATGGGTCAATTAGACACATTCAAAAATTTGAACATTGGGGCTGGAAAACTCTTCAACGTCGAGTATTGGATGCACAGAGAACTGACAATTTGACCCACCTTATGTACTTCAGAGAAGAGTATCCATACATGCATCCATGGCGAAACACAGAAGAAGAAGAGACGACATGGCCTTCGTGCTCACAAGGCCACAGATCGTCTCTGAGCCTGGAGACGTCGGAGGGTGGAAGCATTTGCCTGGTCTGCTTCTGCAATCTCATCTCCAACCCTGCCTCAGCGTCATCACCAGGTACCTCACCACCAGGGAGCTCGTCATCAAGTAGCTCACCACCTGGGAGCTCTTCACCAGGGAGCTCGTCATCAAGTAGCCCACCACCTGGGAGCTCTTCACTAGGTAGCTCACCACCAGGGAGCTCGTCACTAGGTAGCTCACCGCCGGGGAGCTCGTCACCAGGTAGCTCATCACCAGGGAGCTCGTCACCAAGTAGTTCACCACCAGGGAGCTCGTCACCAAGTAGCTCACCACCAGGGAGCTCCACCATCCTCTCTTGGGAGCAGCTACATTGCTTAGGAGTCCTTTTGAATCGTCAGACTGATAATACCTCCTGCCACATCAAAGACAAAGCCCTCATCGCCAATCTAACAGGTCTTCAACTGCCAAGTGAAGAGATACGCGGGGAAATCTTCTTTGTGCTTTACAAACTAGCCATACTCCAAGATGTGAGTGGTTATGGTGATGAAACTGATAATCTGTTGGCCTCCTGCCCAAAGCTCTTGTACATATCATTGGAGGCCCTCATGAAGACTCAAAGTGACGAAGTCCGCTTGAATTGTGTAGCGTTGCTGACAGTACTAGCTCAAAGAGGGTATTTCGAGCATTCATTTGTGGAAGACCTAATAAGCAACCGCCATACAGAAGCAAATATCTCCAAGCAAGGTGCAGAAGTCAGAATAGATATGCCTCCTCTAATCATCTTGTTTGCTGAGGCCATCAAAGCCCCTCTTCTCTCTTCTGATCCACAAGTCCAGATTGGCACAGTAGACTTGATATTTCACTGCATGTCATGGGATTCTGATTCTTCCAAACATATCCAAGCCCTGGTTGAAGAAAGTATTGCTGACTATGTGTTTGAAATACTTAGATTGTCAGGGTATAAAGATCCTGTCGTCATTTCCTGCCTAAGAGTTTTAGGTCTATTATCTACAGCTGAGAAAGCCTTCAAACAAAGGCTTGCAGTTGGCTTTCCAACTCTAGTTCCCATTCTGCGTTATGTAGCTGAAGTACCTTTTCATCCAGTTCAATCCCAACTACTGAAGATTTGGAGCTGCATCTTTGACTGTCCTGGAATAGTATCAAGGTCACAACTAGAGCTGGTTCTGGTCTTAACAGGGATGTTCAAAAGACATACCAGTGGGGAGATGGGCATGCTTCCTGAAGTTTTCACCATGGCCTGCTCAATATTTGTAGCTCTCCTGAAATCGCCATCATCTCATAGCATTCCAACTCTAAGAACATCACTGCAAGAAGCAATGACCAATGCAATTCTATCTTGTCTCTGTGTCCCCCCTAGACACCCCAATGAACTTATTGTATACTCCCTCTATCTTCTGAAAGAAATATATGCATACAGTCATGAAGATAACTTGGTAATAGACATGAACAATATGGAGTTGGGTAACAATGTTATAGAACTATGTAAAGCCCATATTTTACCTTGGCTTGTAAAGGTTGTTGATGGAGTAGAAGAGGAAATCATTCTGGGAGTACTGGAAACTTTTCACTTGATACTGCTTCAGGAATCTGATGTCCATTGTAAGAAGTTTGCAGAGAGTCTAGCATCCTCATCTTGGTTCAGCTTATCCTTCGGATGCTTAGGTTTATTTCCAACAGAGAATATGAAATGGAGAGTGTATCTGATGCTCAGTTCAATCATAGATAGGGTTTTGGGACATGAGTGTGGACAACCCATCAGAGACGCTGCCTCATATATGCCATCAGATCCTCTGGATTTGCTGTTTCTGCTTGGGCAAAAAAGCTCCCATGATTTGAATTTGATATCTTGTCAATCTGCAGTGCTATCTATACTATATGCCAGTTCTTTATATGATGAAAGACTTGCAGATGATAAGCAGGTTTTGGCTTCATTAGAACAATATGTTCTTCTCAACAGCAGCAATTTCCTGGGAATTATTGATTCTGTGACAATGATGCAACTGGTGCACCTATACAGCCTATTCAGGGGTATTGCCAAGATTAGCTACCAAATCCCTTATAGTCCAGAAGCT---GAGAAACTTCTCTTGCATCTAGTAGTTGAAAAAGAGTGCAATATCCTTTGTTGGAGAATTCATCCAAGAGGGCTGAAATGGCTTTTTCAACAAGAAGGTATCATAGGGCATTTGTCACATGAGATCCTGAGCTTTTGCAGATCCAATGGCACAAAAGGGACCAACATTATCAACCATGGGACTAAAATTCAGATGATAGAAGTAGAAGACATTGCAAAGCTAGTACAAGCAGATGATAACCATGGAGCCATACTTTTGGTA---------------------------------------------------------------------------TCTCTACTGAAACATCTCCAGGAGGAA------------------------------------------------------------------------------------------------------------------------------------------------GGTGAGGAGGATGACATC------------ACTTCTGTGGTGAATTTCATTGTAAAAATTATCAATATTTTTCCAGCCTCTGATCAATTATGCTTGCATGGCATTGGCAATGCAATCCACAGTTTGTATTGTTATTCGACCTATTGTTCTTTACCATGTAACTTCATTACCTGCTCAATTCTGGTTTTCAACATTCTATGTTCAGTGCAGCCTAAAACGCTATTTGATGACGAAGTTTGGTTCCCTGTGGCTATTAAGGTAACTTATTTGCACTTATTTCAGCCCAAACTAATACTTCTTTCCTTCAGTTTGCATGCTCTTCTACCAGAGAACCTGGACTGGCTAAGTTTTCTTCAGTCATCACCCAATGGGCAGCCGCTATCCTTTATCTGCATTTGCTGTGACTTATGCAGGCTGATGCATTTTGGTTCTCCTCCAGTCAAGCTGGTTGCTTCACATTGTTTGTTGGAAATGATGACCACAATTACTGACCAGAGACATAACAAACATGATGAGTTAAAATGTTCTATGGGGTACTTAAAATCTGTGATGTCTGTATTGGAAGGCCTGGTTTTCAACTCTGATACTAGAGTTGCCATGAACAGTGCACTCTGTTTATCCATGATCTTGGGTTGGGAGAAGCTGGGCATGCAGGAGGCAAGTGTGGTTAGAGATGGCAAGTGGTGCAGGCTGGTTGTC---------------------------------------------------------------------------------------------------------------------------------------------------------GAGGAGCTTGTATTGTCATTG---------------------------------------------------------------------------------------------------------------------------------------------------------------------------------------------------------------------------------------------------------------------------------------------------------------------------------------------------------------------------------------------------------------------------------------------------------------------------------------------------------------------------------------------------------------------------------------------------------------------------------------------------------------------------------------------------------------ACAGCTCCAGGTTTGGCATCAACGTCCTTCAGAAACTATCATAAACCTGCATCTAAAATAGCAATTGCGCTGCTAAGATTGGACCAGGTGCCCAAGTGGATGCCATCTGTCTTTGATCATTCCTGCATATCTGGTATAATTAAGAACCTTTCAGCTAGCAATGTAAGTGCAGAGATGGCAAGGTTATTTCGGGAACTACTGATCCATGACTACCTGAATGCAGAGCAGATTTTGGGTCTCAATGGTGTCTTCCAGGTGAGGAATCTTCAGTCTATTTCATGAATGTACGTAAGGTGGGGAGAGAAACAGCGTTACAAAACAAAGGTTGTTGAGAAATCTCTGGGAGAGGAAGCAGGAATAAAATCGGCCACAATTGAAATAGAGGGTCGTTATGCTTATGGGTACTTGTCAGGGGAAAAAGGAACACACCGCATTGTTAGACAGTCTCCTTTCAATGCCAAAGGCCTTCGTCAGACAAGCTTTTCTGGCATTGAGGTCATGCCTCTTCTTCCTGAAGAGTCCACAGATGTTGAGATACCTGATGAAGATCTGGAAGTAAGCTTCTCAAGGGCAGGTGGAAAAGGAGGCCAGAATGTCAACAAGGTTGAAACTGCAGTTCGAATTGTTCACATCCCCACTGGTGTCACAGTTCGCTGCACAGAAGAAAGATCTCAACTAGCAAACAAGATCAAGGCTCTCAGCCGGTTGAAAGCCAAACTTCTGGTCATTGCTGAAGAGCAAAGAGCATCCGAAATAAAACAGATAAGGGGAGATGCAGTGAAGGCTGAGTGGGGCCAGCAGATTCGCAATTATGTGTTCCACCCATACAAGCTTGTCAAAGATGTTAGGACAGGGTTTGAGACATCAGATATTGCTTCTGTTATGGATGGTGAATTGGAACCATTTATTAAAGCATACCTCAAGTACAAATACAGTAGAACCATGACAGGAGGTGTACAATAAATGGAGGTTGCAGAACTACAGGAAGCTTTGAGGGTTTTGGACTCTTCCGTCTCGCGGATTAAATGGAGACTAAGAGCAGCGACAAAGCGTCGACTCGAGATAGATATCCTAGCCTTATGCACAGGTTTGAGACCGGTAGTAATGGTGGACTATGGGGGGAAGATGCCTGAACTGCAAGATCGGCTTTGCACCGTCTTATCTATTTTAGGGTCATTGAAAATAATGGTTCTAGAAGATATG---ATTTATCTGATACATGTTAGAGGATTTGCTCAATATGTGGAATCAAGCTTAAAGTCAGAGACAAAAATTCTCTTTGTAGACCTTCAACAGGATCCTCCAAAGATGATGTTGCCAGGGGAACAAAATTCAATCACAACGCAATTTATGTTGATTCAGAGGTTCTTTGCATCTGTATTTCCTGTTGATGGAATGGGCAAGGAACTCATGCAT------------------------------------------------------------------------------------------------------------------------------------------------------------TGTAAGGGGACAGATCAT---GGGGATGACAAGAATTCTCAAACCTCTGATTTGATTTCTTCTCAATCATCTCTTTTTGATCTCAGTGGATGCATACGAAACAGTCAGGTCACCTTGCCAACCCTAAACGGATGGCTTCTTGGTTATCCGGTAGTGTACTTGTTTGGAAAGGAGCAAATTGCAGATGCAATTTATAATTTGTCTACCAAGTCTCTACATCTCTTCAAGATTTTAATTTGCAGAAATGGTGTATCTAGAAAAGGACCTCGGCAAGAAGAACTAATGAGGTAAGAACTTTCGCCGGAGATTCGGCTAAGTAGTCATGAATCTCAATCTCAGATACTAGAAGAAATCGAAGTTTTGATCAAAGAAGCCGAAGGTCTCTCCCCTGAACATCCATTGCCAGAGAAGGTTTGCTTGAAGCTTCAGAAAAGTATCTCTCGATTAAGCACCGTCACTCCGTTGTCGAATTCCAGTAAGCTTCAAATATGGAAGCTAAGCTACCGTCTGTGGAACGCCTGTGTCGACCTATCAAATGCCATTGGAATACGATCTTCGGCGACCCAAGTGAAGGTCAGCGAAGACCTGGCGAAGCTCCGTCAGATCTCAGCTGATCTGCTGCTTTTAGGCCAAGATGTGAAAGGAATTCCATCTCCTGCATTCAAATCCGCCTCTTTCTTCTATAAAGCAGGTTTGATCTGGAAGAAATACGATCTTGCTGCAAATTGCTTCGAGAAAGCCACCGATCTAACATCTAAGGTCGAGATAAATGAAATTTCTGACAGTGGAGAACGAAAGCTTCTCTTAGATCTGAACATAGCGAGATCACGCACTGCATGGGAAGTCTCCGATCGAAACCTCTCTCTTATGTTACTCAATCGGTCCAAAAATATGGGATATTCGGAGAGCTACAAAACCTTAGCGAACCAGTATATGATATTTGGCAGGCTCGTTCTTTCGCAGAATCAGGCATCCGCTCTTAACGACGCTTTGAAGTTGATGAACGAAGCTCTAGACCTCTGTGAGAAGGGTTTGAGGGCCGTTAGTAGGACGGATGAAGCCCTAGCTTTGAAGACACTCAGATCCAAGTGTCTTCGTTTTATGGCTGCTGCACACTTGCAGGGAGAAGAGTTCGAGAGTGTCTTAAAATGCATTAGG---GTTTTGAGAGAGGGTGATGGTAGCGAGGACCAACATCCGAGCTTGCCAGTGTTGGCGATGAAGGCTTGGCTGGGATTGGAGAAATGCAAAGAAGCCGAAAAGGAACTGAAGAGCTTAGCGGTAAATAAGGGGATCCCGGAGGGCATTTGGGTTTCGGCGATTGAAGCTTATTTTCAGGCGGCCGGTGTAGCAGGAGCAGAGACTGCTAAAGGAGTGTTTCTGGAATTGTTGGGGAGGTGCCACGTCAGCGCTGCAGCTGCAGTGAGGGTAGTCCACAGGATAATCGGCAGCGGCGGTGATGGTTCACGTCTGAGGGCGAACGTGGTGGCAGAGTTGGTTTCCGACGAGAGGGTGGTGGCTCTTTTTGCCGGAGAGACAGTGACGAAGGAGAGAACGGCAATGCACGCGGTCTTGTGGAACTGCGGAGCAGATCATTTTCGATCGAAAGATTACGAGATGAGCGCAGAGATGTTCGAGATGTCATTGCTCTACGTACCACGGGACATGGAACATAGAGTTGTCCGTGCAAAATGTTTCAGAGTCCTGTGTCTCTGCCACCTCGGTCTCTCCCAGCTTGATCAGGCTGAAGAATTCATCGACCAGGCTAACAAGCTTGATCCCAACATTTCCTGCTTTTTCCTCAAGTTCAAGATCTATCTGCAAAAGAATGACGAAACTGGTGCCATCAATCAGATGCATGCAATGCCGACCTGCATTGACTTCACTCCAGACTTTCTCACCCTCTCAGCCCATGAAGCCATAGCGTGTGGAGTCCTTCCAGTTGCTGTTGCCTCATTAGCTAATCTCCTCAACTTCTACTCCCCCGGAAAACCAATGCCGACACCAGAAGTTGTAGTATTCCGCACCCTAATCACAATCCTTGCCCGGGAACCAAACAATGAGTCTGAGATCCTAAAATTCATGAAACGAACCCAGAGTCGGATGTCCGATCTTGGCCATGAATGCTTCTTCGGTAAAGGGGAGGTTGGCAAGCGCGAAAGGAATTGGTTCGCGATGAATTCGTGGAATATTGGGACGAGAAATGGGAGAGAGAAGAATTATGAATTATGTGCAGAGTTCTTACAGTTGGCTTCAGAATTCTACGGTGCTACATTGGGGGAAGTAGATGAGAACGTTGACATGGTTTGTAAGTCTTTGATATTGTGTGTATCTGCCAAGATTGCCTCAGAGAAGGAAAAAAGTGGTTCATTTCTGGATTCAGATGTAAAGCGCGCAATCGAACTGCTCGATAGAGCTGGGAAGATCCTAACGTCAAGCTCATCCAGGCACCTACCCAGTGACCTTCAGTTTAACATTGAGCCCAGATTCTTCTTCATCCAC---ACACTCAACGCTTACGATCTATATGGCAGGCTAGGTGATTCGGGTCCCAAACAGCTTCACCTGATAAAGAGCTTTGCCTCCTCAAAGGCTTGCTCTCCCCAATACCTCCTCCAGCTAGGCCTCATTGCTACACAGGGCCCACGGTCCAATCCTGATGTAGCCAATTTTGCTCTCAACTCCTGCCTGACGGCCCTCCTCTCTTCACCCTCCCCTGATTACCAAAATATTGCCCTTATCATCCGGAAGCTCATTAAGCAAGCATGCCGGATCATGGTGGGTTTAAAGGAGGGGGAATATCCCATTGAGGAAATTACTGCATGGAATCGTGCCCCGGTGCGACTTGGACAAGTTGGCGTTAGGAGATGGATGTTGGAGCTTGCCCAATACCTACCCGTACTCGTTCGTTGCTCGGCGCTCCTCCCTTCCAAGCGTCCCCCGCCACCGCCACCGCCACCGCCGGCACCACCACAACTACAACAACAACAGCCACCACAACCGGAAAGAATCTACTCTTCAAACACACAGTCCCTCTCTCAAGAGCCCTGTTCTCAACTTCGCTGTTTTTCCCAATCTCAACCCATAGCCCTAGAGTATCATTCTATACCATCCTCACCTCGGGTTGAGGAGAGAGAGGAACCCTCCTCGACCAGTGCGCGTCGTCTCATTCCTGGTCCCGCCGGTGCCGTTCAGGCCGCTATGCACCGGCTGGACCGTAACAGGCAGAATTTTTCCACCGGCGAAGAACGAATCCCCACGCAGGAGTATCTAAGGAGGGCCCAAGAAGAAGGAGAAGACGATGAGGATTTTAAGCGCAATCCGTGGCTCTGTGCTATTGACTTCCTTCAATCTGAAGGAGCTGATATGGGGAAAGGTGGGGTTATGAGAACCCCTTTGTGCTCGATTAAGACCCGCTTTGGATCTGATAGGGTTCTTCAGGTTGCAGTTATCAAGTCCTGCACGTCGAATGGGCTAGGT------------------------------------------------------------------------------------------------------------------------------------------------------------------------------------------------------------------------------------------------------------------------------------------------------------------------------------------------------------------------------------GAC------------------------------------------------------------------------------------CTTATT------------------GTAACTCTTAAGGACCCTACTGGTACCATTGTCCTCACTAATAGCGAATTTGGAAGGAGCCTTTCTGTAGGAGCAGTTATTATTCTCCAAAAGGTTGCTGTATTCTCCCCTTCTTGTTCAGCACAGTATCTAAACGTAACACTGAACAATGTGGTCAGGGTCATAAGTAAAGATTGTGGACCTTCTTCAAGAAGAACTTATCCTGCATCTACAGTGAGATTTGCTTCTGCTGCTGCTGATACAGGTGCCAGCTGGCTCAGTTGGTAAATGTTAGACCAGACCGGGTCGGTAGATGCGGAGGAAGACGAAGAAGGAGAGGAGAGCGTAAATGTAAACAACAGGTCTTACTGGGGTAGAAAGATTCACAGACTCTGCACAATTGAACGAAACGTAGACGGCGCACTTCATCTCCTCGACCGCCTCCGTCTCCGAGGGTATCGCCCTGATTCGCTCAACCTTAGCAGCATAATCCACGCTCTCTGCGATTCTAATCGTTTCTCCGAGGCCCACCACCGCTTTATCCTATCTATCGCCTCTGACTGTGTCCCTGATGAGCGTACTTGCAATGTCCTCATTGCCCGCCTCCTCGACGCCAGAACTCCGGATCAAACACTGCACCTTGTCTGCGGTTTAATTGCTGAAAAGCCAGCATTTGTGCCATCGTTAATCAATTACAACCGCCTAATTGATCAGCTATGCTCCATTTCGCATCCAATTGAAGCCCATAGGTTGTTCTTCGATATGAAAAGTCGTGGGCATGCTCCGAATACTGTCACCTATACTTCTCTTATCAATGGGTTTTGCAAGGTTGGGCAATTGAATGTTGTTCGGAAACTGTTTGATGAAATGGGCGAGAATGGTGTTGTTCCAAATTCACTCACGTATAGTGTATTGCTGAGAGGTGTTTTGAGGAAGCGGAAGGTTGAGGAGGGGACGGAATTGATGCGCCAGCTTTGGCGCATAATGATTGATGAGGAGGACCTTTCTGTCAATAATGCAGCTTTTGCTAATCTTATTGATTCTCTATGTCGAGAAGGGTTCTTTCATGAAATTTTCAGGATTGCTGAAGAGATGCCTCAAGGGAAAAGCGTCAACGAAGAATTTGCTTACGGGCAGATGATTGATTCTCTTTGCAGAGCTGGACGGAATCATGGGGCATCAAGGATTGTGTATATAATGAGAAAGAGGGGATTTTTTCCAAGCTTGGTTTCATACAATTCTATAATCCACGGTTTGAGCAAGGAAGGAGGATGTATGAGGGCTTATCAACTGTTTGAAGAGGGACAAGCATTTGGATACTCGCCGTCTGAACCTACTTTCAAGGTCCTTGTTGAGGGTCTTTGCATAGAATCTGATCTTTGCAAAGCCAAGAATCTACTTCAGTTTATGCTGAATAAGCAAGGTGTGGACCGAACCCGAATCTACAATATATTCCTAAGAGCGCTTTGTTGTATGGATAATCTTAGTGAGCTTTTAAATGTACTTGTTTCCATGCTTCAGGATGGGTGCCAACCTGATGTAGTTACCCTCAACACCGTTATTAATGGGTTCTGCAAGATGGGAAGAGTTGAAGAAGCTTTGAAAGTCCTACATGATATGTTGAATGGAAATCTTTGTGCTCCGGATGCTGTTACCTTCACGACCATTATCTGTGGTCTACTAAATGATGGAAAGATCAAAGAAGCCCTCGATCTGTTGCACCACAAAATGCCCGAAAAGGGTCTTTGCCGTGGTGTTGTTACTTACAATGTAGTTCTTCGGGGGTTATGCAAATTACAGAAAGTTGATGAAGCAATGGGGATTTTCAGTGACATGGTTGGTCAAGGAGTGATTGCTGACAGTACAACTTATACAATTATGGTTGAAGGATTATGCGGATCTGACCGAATAGAGGAGGTAAAGGAATTTTGGGAAAATGTAATTTGGCCCTCAGGAATTCATGATGACTAT------------GCATGTAATTTCTTATATGAACTG---------------------GTTGACTGTGGGGTTGCCCCAAACATTGTTAACTATAACATTCTA------------------ATTGACAATGCTTGCAAGTTGGGTTTGAAGAGAGAGGCTCACCAGATAATGGGAGAGATGAGAAAAAATGGGTTGGTC------------------------------------------------------------------------------------------------------------------------------------------------------CCAGATGCTGTGACATGGAGAACTCTAGATAAGTTGCACCGGAACTCAAAGAAAATGTTCCCTGCTGATATTTTGCCTTCGCAAAGCAAAGAGGTTGCAGAAAAGTTGGAGAAGGATTCTAGAATTAGGGGACAAGGAGGTCCAACCTAGGAGAGGAACAACTGCTTGTTTGAAGATAAGGCTGGTTCCCCTGAGAAAGTGTGTGCAGTTGCTGAGAAAACCTTGGGGGATGTTGGATGCGGGAAAACAGTGGTTGCCTTTTTGGCCTGCATGGAGGTTATTGGCTCAGGTTATCAGGGTCTGCAATCTGGAGATATCTCACTAGTCATTGGAACCCACAGCCTAATAGCTGATAAAGTGGATTTTTCAGCATTGCGTATTGCTGTGGTTGATGAACAACATCGCTTTGGTGTGATCCAGAGAGGAAGGTTTAACAATAAGTTGTATTCAGCTTGTGCAAGTTTGAGAGCAGGTGCTGCAAACACAGATGGGTCCTCTACTAATGATGCATATATGGCACCTCATGTTCTTGCATTGACTGCCACTCCTATCCCAAGGACACTTGCTTTGGCTTTATATGGGGATATGTCTCTAACCCAAATAACTGATGTACCTCCTGGAAGAATACCGGTTGAGACATGCACTTTTGAAGGGAATGAGAATGGATTTGAAAATGTTTACCAGATGATGCAGGATGAGTTACAGAAAGGTGGGAAGGTTTATCTTGTGTATCCTATCATTGATGAATCTGAGCAGCTGCCCCAGCTTCGTGCTGCTTCTTCAGATCTTGAGACCATAGCTTGCAAATTTAAGGGATACAATTGCGGACTGTTGCATGGAAGAATGAAAATTGATGAGAAAGATGAAGCACTACGACGGTTTCGATCAGGAGAAACACGTATACTTCTTTCAACTCAGGTGATTGAAATTGGAGTAGATGTTCCTGATGCATCCATGATTGTAATCATGAATGCTGAAAGGTTT---GGAATAGCTCAGCTACACCAACTGAGA------------------------------------------------------------------------------------------------------------------------------------------------------------------------------------------------------------------------------------------------------------------------------------------------------------------------------------------------------------------------------------------------------------------------------------------------------------------GGACGAGTTGGACGTGGGGCAAGGAAGTCCAGATGTATT---------------------------------------------------------------------------------------------------------------------------------------------------------------------------------------------------------------------------------------------------------------------------------------------------------------------------TTCTTGTCT---------------------------------------------------------------------------------------------------------------------------------------------------------------------------------------------------------------------------------------------------------------------------------TCCACTGCAAGTGGTCTAAACCGGTTGAAAGTGCTGGAGAAGTCATCTGATGGTTTTTACCTGGCAAATGTGGACCTCCTTCATCGTGGACCAGGTGACTTGCTTGGTAAGAAACAGTCGGGACACCTCCCAGAATTTCCTGTTGCAAGATTGGAGGTTGATGGCAATATTCTACAAGACGCACATCTTGCTGCATTGGTAAATCTTTCTCCTCCAAACAACTCTGCTTTTAATACAATTAAAAATAAAATGATAAAGGAATTGATTTATTCCAGTTTGGATCCTAGGCCCAATTCAAAACCAACTGGAAAAGGCAGGAGACGTCTGCAGGCCGAGGATGATGAGTTAATGGATCCAAGTTCTTATTCTGATGCTCCTCGAGGTGGCTGGGTACCAAAAGCAGCAGATACCACTGCCACGGGTCCTCTCTTTCAGCAACGTCCATACCCATCTCCTGGTGCTAATGCTGAAATTGCCGCACAAACCAAGAGGCCTAATTCTCATTATACACCCATATCCAAGAAAGGAGATGGAAGTGATGGTCTTGGAGATGCTGACTGAATGATAACGAGAGTTCTTTGCAGCAGTTCCGCTCTTACAATCAATCACCTCCCTCCGGTTTCTTTGTCTTCTCCTCGGAGTCATTCCTGTTGTAGAACTGTAAGACGAAGAGACTCCATCCTCGGCAGGAGACGGGCTGGTGTCTCTATTATAACAACAACAACAACAGTTGGCGATGAAGAAGGGACACCGATGTGGTCGAGTACAATGGTGTGTAAAGCCCAGAAGGCCACAACCTCAAAACAGCCTCCTGAACATAGAAAAGAAGATGGTCAACAAGGACGAGTCCTACAGCAGCTCGTCCTGTGGACCGCCGAGGGTGTGTACATAGTTTGGCTTTTTCTCCTCCCTTATGCCCCGGGTGATCCAGTATGGGCAATTAGTTCAGACACAGAGAATTCTATTGTGGGCCTTTCTCTCAACTTCTTCTTTATCTTGCCTTCGGTGAATTCTGCTAGGATATTAGTAGTTGGCATTCATCTGATGGAGGCTCCTGTTCTTCACCCGGTGTCTGAAGCTTTATTTAATTTTGTCATTGGGTGGACATTCATGTTTGCTCCATTGCTTTTCACGGATTGTAAGAGAGACAGATACAAGGGATCACTAGACGTCTTATGGGGCCTTCAGATGTTCCTCACAAACACATTCTTAATACCTTACATGGCAATTCGGCTCAACGAGGCTGACAGTGACTATGCCCCCAGAAAGCCCTCTAAACTGGGTTCTGTGATGACAAATGGTGCAGCAGTTGTGGGACTGATTGGTGGGGCTATGTGTGTCTTATCTGCATTGTGGGCCTTCTTTGGCCGAATGGACAGTGATTTTGGGACCATGACCGACCGATGGGAATTCCTCTTAAGGTATCTTGGATCAGAGAGGCTCGCTTATGCTTTCATCTGGGACATCTTTTTCTATATTATCTTTCAGCCTTGGTTGATAGGTGACAACCTACAAAATGTTCAACAGAGTAAGGTTGACATAGTGAATTATCTCAGATTTATTCCAGTGATCGGCTTAACTGCCTACCTTTTATCTTTGGATCCTGAAAAGGAATTTTAGATGGGAAGCAAAGGTCGTATCCCACCTCCTCATCTGAGAAGATCTCTTCCTGGCCCTGGCATGATGCATCCTGATCCATTTGGTCCCGGCATCCGCCCTCCACCTGGTGGCTTTCCTCCTTTTGATATGATGCCCCCTCCAGAAATCATGGAACAGAAGCTTGCTGGACAGCATGTGGAGATGCAGAGACTTGCAACAGAGAACCAAAGGCTTGCAGCTACTCATGCAACTTTGAGGCAAGAACTTGCTGCAGCACAGCAGGAATTGCAGAGATTGCAGGCCCATATAAGCGTCATGAAGACAGATAAAGAACAACAAATGAGCGGCCTCATGGATAAGATAGCCAAAATGGAAGTGGACCTGCAGGCTGCAGAACCTGTTAAAATGGAGTTGCAGCAGGCAAGATTAATTCTCATTTCAAAGGTGCAACAACTCACACAGGATCTCCAGAGGACATCAGATGTTCAACAGGTTCCTTCTCTAATATCAGAACTTGACAGCCTCAGGCAGGAATATCAACACTGCAGGGCT---------------------ACTTATGATTATGAAAAGAAACTATACAATGATCACCTT---GAGTCGCTACAGGTGATGGAGAAAAACTATGTTTCCATGGCCAGGGAGGTAGAAAAACTTCGAGCAGAACTGGCTAACACCACTAACCTTGAGAGAAGAGCCAATCAGAATGCAGGTGGGCCATATAGTGGCACACCATATAGTATGTCTGGATACATGGAAAAT---ACAGGAAACCATACTGTTGGACAAAATGCTTATGAGGATTATAGTGTTCCTCAGGGACGTGGACCCCCTCCTGGTTCTGCTGCTGCTGCTGCATATGGTGGAGGCCCACCTGGTCCTACTGCACGTGGATATGAGGCATCC---AGAGGGCCTAGCTATGATGCCAATAGAGGGCCTGGTTATGATTCAAATAGAGGCCCTGGATACGATGCACCAAGAGGAGGTTCATATGATGCACCAAGAGGAGGTTCAGGGTATGATGCACCAAGAGGAGGTTCAGGATACGATGCAACAAGAAACGCTGGTTATGAAGCACAACCCAGAGGTGCAGCTGGATCCCAGGGACAGGTACAATCTGCAAATAATCTACCTTATGGCTCAGCAACCCCTCCTGCTCGTGCTGGTGGCGGGGGATATGATGCCCCTCGTGGTGGGAATCCTGTTAGGCGATGAATGGAAGACGACGATGAAATTCCACCACTTGCAGTTGAGGTTGATCGAATTTCTGAGCCAAACGCATCAGAATTCACTGGAAAACCCGAAAATCGAAGATCAGCCGATGAAGATTCGGTGGGCGTGACCGTTATCACAGGTTATCTTGGCGCCGGAAAATCAACTCTAGTTAATTTCATCTTGAATTCCCAACACGGCAAGAAGATTGCTGTTATCTTAAATGAGTTCGGTGAGGAGATTGGAGTGGAAAGGGCGATGATAAACGAGGGAGACGGTGGCACACTTGTCGAGGAATGGGTAGAGCTCGCAAATGGTTGCATTTGCTGCACTGTGCAAGCATTGGAGCAGCTCGTTCAGAGAAAGGAGAGACTTGATCACATATTGCTGGAGACCACCGGATTGGCAAATCCTGCTCCTCTTGCTTCTGTTCTTTGGTTGGATGATCAGCTAGAA------------------------------------------------------------------------------------------------------------------------GCATCAGTCAAACTTGATTGTATTATTACAGTTGTGGATGCAAAAAACCTCCGGCATCAACTTTATGAGCATCACGATTCTTCTTCATTTCCCGAAGCATATCTTCAAATAGCATTTGCGGATGTGGTAATTCTTAATAAGGTTGATCTGGTCTCTTCTGAGGGCTCAGCACCAACAAATGCTGATGTTCTGCAGGAACTGGAAAAGGAGATTCATAAC------ATTAAT------------------TCTCTTGCTACTATC---------ATTCACTCTGTCCGTTGCCAAATGGTACATTCATGGCTTGAGGATATTCTTTGGGAGAAAAAACATAGCATGGATATCTATTGCAAAGGGGTTCTAAGTGTCCAAAATTCAGATGAACTTCATACTATACAAGTGAACAAGATTGTGTTCATAGGAAGATCTCAAGACTTGGACATTTCATTTTGAATGAGCAGGAAATTTTTGTTACGATTCGGTGGAAGGTCCCTTCTTTCTTCGTCTTGCTTCGCTAAGACCACATTCCGTGCTGGACCTATACAAATCACGACAGTATCGAGTTCTCAGAGTTCATCCTCTTCCTCGTCTCTCCGTTTGCTTCGATTTCCGACCACGCCCACTTCCTCTATTCCTTCCTCTGTTACTTTTCGAACTTTAGCAACCAAATCATCAGCTGACAGTGAAGAAAGTGATAGCGGCGGTATAGACCCAGACCAAGATGAAGCTTTGGAAGATGGTGACATCACAGATGGATGGGAGGAAGAGGATGATGCTGACCCACAGATTGGTGATGGAGGGGATGGGGGTGGCATTGTATTGAGAGATGTTCCATGGGGTAAACGGGTTCTATCTGCCCATGAAATCCTGCTTCAATTCAGTGAAGATATGAAGCTATTCTCCTTCAAGACTTCTCCTCGAGGGTACATTTATGTCAGACTTGATAAGCTTTCAAACAAATACGGGTGTCCTAGCATGGAAGAAATAGAAAATTATAGTTGCCTTTACAAGAAACGATTAGAGGAGGTGGGACAAACCGGAGAAATACCTGATGATTTAGCTCTTGAGGTGTCTTCACCTGGGGCAGAACGATTACTGAAGGTACCAGAGGACTTGGAACGATTCAAAAATATGCCCATGAGGGTATGCTACGTGGAAGACCACGTGGAGCCAAGATGCCCAGAAAAGGATGATGTTTTCCTGCTGGAATCTATAGAAGCTGAAACAGAGTTTTGTGTTTGGAAATTGGCAGAT---GTGAAGGAGAATCATGGCCTACTCGGTAAAGGAAGGCCATTGCAGAAAGATTGGAGATTAAGATTGCCATTTTCAATGTTGAGAAAGGTGACACTGTATCTTGAATACATGGAA---------------AATATCACAGCGAGTGAATTAGCA------------------------------------------------------------------------------------------------------------------------------------------------------------------------------------------------------------------------------------------------GGGTTTGGTGTTGGTACTCTCTTACTTTGTGCCACTATTGCGGCCCCCAAAGTGGATGCCTTCATTTCAGCTTCTCAAAGGAGTTCCCTTGGTATGTGCAAAAGATGCGGTGATTTGAGGATGATACCTTGCACAAGATGTAAGGGAGTTGGATCTGTCAAAGGTGGACTGTTCAATTTTGGCTTTGTAGATGACATATTTCAGCAATTCGGGGGTAGTGGGATGAAGGGGAAGTCCATCTCTTGCACCCAATGCCAAGCCAGAGGACACATGCCCTGTCCCATCATGTCTCTTATAAGCCTGTCCATATTCAGAGGAGATCCATCTATGACGATTGAAGAAGTAACACCTCCCATATTCTCATCTGGGATGCTCTTTCCTTCTGAGGAAAGAATTGTTAAACTCTTTGAGAAGAACACTTTCTCTGTTGTCAACATTTTTGATGTAACGTTGCGCCCTCAACTTAATGTAACAGGCGTTGTTGAGGTTCCTGAAGGAAATGGTTCTGGAGTAGTCTGGGACAAGCAAGGGCATATTGTGACAAACTATCATGTGGTTGGTAATGCTCTCTCAAGGAATCCAAATCCTGGACAAGTTGTTGCACGGTTTCCAGTTTTCTCACTGATTTTGCTTTTTGAAAGGGTGCAAAAAAATTTTGAGGGTAAGTTGATTGGAGCAGACCGAGCTAAGGATCTTGCTGTCTTGAAGGTAGAAGCACCTGAAGATTTGCTAAGGCCAATCATTGTGGGGCAGTCAAATTCTCTAAAAGTTGGCCAGCAGTGTTTAGCAATTGGAAATCCATTTGGTTTTGACCATACCCTTACTGTTGGAGTTATTAGTGGATTGAATCGTGATATTTTTAGTCAAACTGGAGTAACAATTGGTGGGGGTATTCAGACAGATGCAGCCATCAATCCAGGGAACAGTGGAGGCCCTCTACTGGACTCAAAGGGGAATCTGATTGGGATTAACACTGCAATATTTACTCAGACAGGAACATCTGCTGGTGTTGGTTTTGCCATCCCATCTTCAACAGTACTTCAGATAATACCTCAGTTGATACAGTTAGGCAAAGTCATTCGAGCTGGTTTGAATGTTGAGGTTGCTCCA---GATCTAATTGCAAATCAAAATGTTCGAAATGGGGTTCTTGTTTTGCAGGTTCCTGCAAATAGTCTTGCAGCTAAGGCTGGTCTACTTCCAACAACAAGAGGCTTTGCTGGCAATATAATTATTGGGGATATAATTGTTGCAGTTAACAGCGTTAGAAACAAAGCAGAGTTATCCAAGGTTTTGGATAACTACAATGTGGGGGATAAGGTCCTACTCAAGGTTCAGAGGGGCAGTGAGAATTTAGAGTTGCCTATAATTTTAGAGGAGAAAAGTTCCTAGATGGAAGAAGCTCCTGGGGAGGTGGAAACGAAAGTTTCGGAGGAAGCACCTTCGTCGAACGGAAGCGAAGTTCATTTAAAACCAGAGGAACTCGTCGCTAAAGCAATAGCTCCAGTTAAGAGAGAATTCCTTCGACCTCCACCTCTCAGGCCTTGCTCTAATGATGCTGGAGAACCAGTTGTAAACAAGAAGGTAGTCCCTTCGAACGTGGTAACAGGGAAGAAATCAAGGAGGCAATTGAAGAGGGAACGCCAACAGGAACGAAAATCTGCATCACATATCTGTCCTGAGGTAGCAAAGACTGGTGTGAGCTCATGTCGTTTTGGAGGTTGCCGCTTCAGCCACGATGTGGAAGCATTCAAAGCTCAGAAGCCGGCTGATCTAGATGGAGATTGCCCTTTCTCTGCCCTTGAAGGGCCATGTCCTTATGGATTGGCCTGTAGATTCTCAAGTACGCATAAGGATGGCCCTGCGGACTCACTGAATGCACAGAAGAAAAGTTCTGAAATAAATGGGCTGAGCAAAGATCTTCAGAAACTTTTGTGGAACAAAGTCAACTTCCCCATGGCAGATGCACAGCTCAAACTCCTCGGTCTTCTGGGGAATGGCGCTAAGAAAAAAAATCTGGAACCACACAAGGAGGAAGGTGATCAAGCTGTTCTTAATGGGTCTCATATTGGTGAAAATAATGATGGCGAAATAGCTTATGATTCTGTTGAAAAAGTAGATTGCCCTCAAAGAGCTAAGGAGGTGGAGGACCATGTGGGGGATTCAATTGCACTTGATCTGCGGCCATCAAAGAAAGCTAAAACTCCACTCATTGAAAAATGTTGCTCCAGTGAAGTAGAAAGTAGTGGCTTGAATCTCCAGGAAAAAGAATTTGAGAGAAGCCTCATACAGGCCGAATTAGAAACCACACCTTCTGATAATTGTCTTGCAGAAACTGATATGTGCTTGAAAGCACATCCACGTGAAAAGAAACTTATTGATTTCAGAGGAAAGCTGTATCTTGCACCTCTAACCACTGTTGGGAACCTTCCTTTCAGAAGGGTCTGCAAGATGTTAGGGGCAGATATAACATGTGGGGAAATGGCTATGTGTACAAATCTCCTGCAGGGTCAAGCTTCAGAATGGGCATTGTTGAGGCGACATTCTTCTGAGGATCTATTTGGTGTACAAATATGTGGGGCATACCCAGACACTGTAGCACGTACTGTTGAACTCATCAATCGTGAATGTACTGTTGATTTTATTGACATAAATATGGGGTGCCCTATTGATATTGTTGTTAACAAGGGTGCTGGATCTGCTCTTCTTACAAAACCTTTGAGGATGAAGAATGTTATACAAGCTACTTCTGGCACAGTGGACAAACCTATAACTGTAAAGGTCCGGACAGGTTATTTTGAAGGGAGAAATCGCATTGATTCATTAATAGCAGATATTGGCAATTGGGGTGCCGCTGCAATAACAATTCATGGTCGCTCACGTCAGCAACGCTATAGCAAGCTTGCTGATTGGGATTATATATACCAATGTGCAAGAAAGGCCCCTGATGTTTTGCATGTTTTGGGAAATGGAGATGTATTTTCATACTTGGACTGGAACAAGCACATATCCGATTGTGCTGAACTTTCAACATGTATAGTTGCTCGAGGATCACTTATTAAGCCCTGGATATTTACTGAAATCAAGGAACAGAGACATTGGGACATCAGTTCTGGTGAGCGATTGGATATTTTAAGG------------------------------------------------------------------------------------------------GATTTTATACATTTTGGCCTGGAGCATTGGGGTTCTGACACCAAAGGTGTGGAGACGACAAGGCATTTCTTGCTAGAATGGCTTAGCTATACATGTAGATACATTCCTGTTGGCCTGTTAGATATTATTCCTCAGCGACTAAACTGGAGGCCTCCCAGCTACTTTGGTCGCAATGACCTCGAGACCTTAATGGCCTCTGATTCTGCAGCTGACTGGATTCGGATCTCTGAGATGTTGCTCGGCAAGGTTCCATCTGGCTTCACATTCGCTCCAAAACATAAATCTAATGCTTATGACCGAGCAGAAAATGGTTAAATGATGTTTTGCCCTAAGGTAGGGCTTGAAACAGCACTCGATGAAACTGGGATTAGAGCTTCACCAGATTTAATAGATGATATACTTCAGAGATTCGAGAATGCTGGTATGCAAGCTTATCGGTTCTTTGAATGGGCAGGTAAGCAACGGAATTATACGCACAGTGTAAGAGCTTACCACATCATGATTGGTTCTCTGGCCAAGGTAAGACAGTATCAGATTATGTGGGATCTTGTTAATAACATGAGAAGCAAAGGAATTCTAAATGTTGAGACGTTCTGTGTGATTATCAGAAAGTATGCTCGAGCGCAGAAGGTGGATGAAGCGGTTTACACTTTCAATGTCATGGATAAGTATGGTGTTCTCCCAAATTTGGCAGCATTCAATAGTCTATTAAGTGCGTTTTGCAAATCCAAAAACGTGAGGAAGGCTCAGGAGATTTTTGATAGTATGAAGGACCGGTTTGTACCGGACTCAAAGACTTACAGTATACTTCTGGAGGGGTGGGGAAAGGACCCCAATCTACCTAAGGCAAGGGAGATTTTTGCTGAAATGGTTGACAGAGGTTGTGACCCTGATATTGTGACCTATGGGATAATGGTGGACGTTCTTTGCAAGGCGGGGAGGGTTGATGAAGCGATTGGAATTGTCAGAGACATGGATGCTAGGGGTTGTAGGCCGACTTCTTTCATTTACAGTGTATTGGTTCATACTTACGGGATTGAGAACCGAATTGGAGATGCAATTGACATGTTTTTGGAGATGGAGAGGAATGGGGTTATGGCTGATGTTGTTGTGTATAATGCTCTAATTGGTGCTTTTTGCAAAGTACAGAGGTTTAGGAATGTTTTTAGGGTTCTTGATGACATGGACCATAAGGGGGTATTGCCCAATGCAAGAACCTACAATATTATTTTGACAAGCTTGATAGACCGTGGAGAGAATGATGAGGCATTTAAGATCTTCCTCAGGATGATCAAAGTGTGTGACCCTGATGTTGACACGTATACAATGATGATAAAGTTCTGTGAGAGTGGTAAGTTGGCTCTGAAAGTGTGGAAGTACATGAAAATGAAGGTTCCTAGCATGCATACATTTTCTGTTCTCATCAATGGGTTGTGTGAGAAAGGTGAAGTGTCCAAGGCTTGTATATTCTTTGAACAGATGATAGAGAAGGGGATGCGGCCATCAGGCTCAACATTCGGGAGGTTGCGTCAATTACTTATTAAGGAAGGGAGAGAAGATGTACTTGAATTTCTCAATGAGAAAATTAACCTTCTTGTTAAAGAGCCTTTATGTGATTGAATGACTTGTTTTACTCATGTTCTTGGTGCTCTCGCCATCATTCTACAGAGTCTACTACTTGCACTGGTTTGTGGGGAGGGACATGTGAAGACATGCCGATCCTATTGTGGAAACATAACGGTGGACTATCCATTCGCCACCCAATCTGGATGTGGCCACTTCGGTTTCAGGGACCTACTCTTCTGC---GTAAACGACGTTCTCATGTTTCACATTAACTCCGGGTCGTATCGTGTGCTGGAGGTAGACTACGCCTACAAGTCATTAACACTCCACGATCCGGGCATGTCTACATGCGAGTCGATTGTGCGAGGAGGCAAGGGCAATGGGTTTGTGCTGGAGTCATGGCGAGCTCCTTACCTGAATCCTGCACCAGACAACGTGTTCATGCTGATAGGCTGCACCCCAGAATCCCCTCTTTTCCAGGGCTTCCCAGGGAAGCACTTGCCTTGTCGTAATGTGTCTGGAATGGGGTGTGAGGAGTACTATGGCTGCCCAGCATGGGACCCAGGTCCCAAACATGTGTTGATCTATAGCATGAGCCCGCCGGAGTGCTGCTCTGTGTCGTTCCAGGCCATTCGTGCTATCAATCTTACCAAGCTCTTGCGACTGGCGGGGCCTAGCGACTGGTCGTATGGGATACGTGTGATGTATTCGGTGCCGGGCGACGAGGCAACGGGCGGTACATGCGGCCACGATAGCGTTGGTGGAGATCTGTGCTTATGTGGGGATTGGAATTCCACCACGAATTGCGATTCAGTTTCCAAATCAGGTGGTGAACCATCAATGTTGTCGTTAATGGACGCATTGACAGGGTTGTTGATTTGTATGGTTATATGGATGAATACCATCAAAGATTTTGATGAAGCGTTGAGTACTCTCTGGTCAAGAGCATTTTGAATGAAGCGATTCTTCAAACCAGTTGAGAAGGATGGGTCGTTTAAGAAGCCTGCTCTTTCTCCTTCTCCAACGACTGCAGTAACAAGGGAACAAAAAGATGAGAAGGACGGAGAAAAAGCAGACGAGAGGAAAGAACCTTTGAAGTTCTTGACATGGAATGCTAACAGCTTGCTTCTTCGCGTTAAGAATAACTGGTCCGAGTTCAAGAAGTTCGTCGAAACCATCGATCCTGACGTCATTGCACTACAGGAAGTAAGAATGCCTGCATCTGGCTCCAAGGGTGCACCCAAAAATCCAGCAGAGCTGAAAGATGATACAAGCTCTTCACGTGAGGAAAAACAAATATTAATGCGTGCAATTTCAAATGCACCCTTTGGGAACTATCGTGTTTGGTGGTCTCTTGCAGACTCAAAGTATGCAGGCACTGTTTTATTTGTAAAGAAGTGCTTTAAACCAAAAAATATCTTCTTTTCTCTTGACCGAACAGTTTCAAAGCATGAACCAGATGGCCGGGTTATCTTGGCTGAATTTGAATCTTTCCGCTTACTGAATACATATGCACCAAATAATGGTTGGAAAGAGGAAGAGACCTCATTTCAGAGGAGAAGAAAATGGGATAAAAGAATGTTAGAGTTTGTTCTGCAATCTTCAGATAAGCCGTTAATTTGGTGTGGAGACCTGAATGTTAGCCATCAAGAGATTGATGTGAGTCATCCAGATTTCTTCAGCAACGCAAAGCAAAATGGTTATGTTCCTCCAAACAAAGACTCTGGGCAGCCTGGATTTACCTTGGCAGAAAGGAGGCGTTTTGGAAACATACTATCAGAGGGAGCATATAGATTCCTACACAAGGAAAAAGATATGGAGCGAGGGTTCTCGTGGTCCGGAAATCCTGTTGGAAAGTACCGAGGGAAAAGGATGAGGATAGACTACTTTATAGTTTCTGAGAAACTCAAAGATAGGATTGTTTCATGTGAGCATGGACAAGGCATTGAATTGCAAGGATTCTATGGGAGTGATCATTGCCCTGTTTCTCTTCTTGCGCCAAGTATTGATTCAAACAAATGCTAAATGAAGCTCCAACAGCTACCAAGGAGTCCTGCAGCGATGGCCATGAAAAACGGTCTACTTGTGAGGGCATTTTCAAACTCTTCTATGGGCACCCCCAAGCTGAAGCAGTGT---------------------GGTAAAGCCTTTATTTCAGATTTGCTTGATAGAAGATGGGCACTGCTCAGTCCAGATACTAAAATTCATCAAATAAGATTATCAGGTATTCAAATACAGCATGGAGCAGAACCATTTGTCAACTTTTCCTTTTCAAACAATACAGCGCCACCTTTAGTTGATGACTCAATGGAAAAGAACGACCAAGATCCATTCTTTTATGTTCTTAGGGATGATTTACATCCCTTGGTGAATGGTAATAAAGCAAGGAAACTGGATACATTACTTCCGCTTGTTGAAGATATTGACTTTGCATGTTGTTTAGCTGTTTCTTGTGCAGAGAGAGGATTAAGGTCACATTTACTTCTGCGGGGAGAACAGCCTGAAGTTGTGACAGGATACAATCTGATATCGACAATGTATGGAGACACTACATACATTCCAAGACATCTATACACAAAGAGGGAAGAAATGCTAAAAGGGCATGCTGATTTGGTAGCTGGTAGCAGTGGTTCTGTTGTATGGCTCAGTGATATTCTGAAAACATCTTTGGTTTCTTGTAGTTCTGAGGAAGGAAGTTTTGTACAAGCAAATGCTTTCCAAAGGAACTTCACATTGCTTGAACCTGAAAAGCGCCCAAGAAAGGTTGTTATTGTTAATGAAGGTGCAGGGGATGCCATTGCACTGCTAGGTATCATTCGCCTTGTTGAGTATCTTTCACAAACTCATTTATTTGGAAGAGACCAACCAATGAAATTTATTGTAGATGCTGGTACTGGTACAACAGCCATTGGTTTAGGGCTTGGAGCCATATGTTTAGGTTTGCCATGGGAAGTAATTGCAGTGATGCTGGCTGATACTATTGAAGGCTACAGGAAACAGGAAAAGCGATTGATATCTGAGTTCGTTGATCATCCACTAAATGAAGTTGATGGTGGCATTGTTAATTGGGTAGAACGCGGCAATGTCTTGAAGGGAGAAGTAAGAAGAATTGCCAAGCAAACTGGTATTTTAGTGGATCCCATCTACACCTTGGCCGCTTGGGAACATGCATCACTCCTCTGTCAGGAGGAAACCAAAGGGGGTGCCAAAGTGGTAATGCTTCACACTGGGGGTACACTTGGCATGTTTGGATTGGCACAAAGATACAAATCTTTTCCTATTGTATAGATGGCGCTATCATTACCCTTTAGTAGAATGCCCATGCTATTATTATCTGTAAGACGTAATCTTGTGGAGAGGGCATTTCTGAGTTCTTCTTTGTTCTCA---TTCTCTACTACGTCTACTCCTTACCCACTTCAATACGAACTCATTGTTTCCCGCCCTGCCCACTCTCCTCTCCCGCGACCACGGAGATCCCCCCGACCTGATAGAGCGAAGCCTGATAACTCCCCTGAAGCTGCAGAGGCCAAGGACTCAAATTCTGAATTGGGTTTTGAAGGTTGGGTCGACCGTAAGATTTCATCGAGGACCTCCGAGACTGAGGCAAGCCAGCGCAGTCTGAATCATGATAAATTCAAAAGGAAGTACTACCGGAAGAGGAGGAAGAGGATGTATGGGACGGACTCGGACGATGACGAGAAATACATAGAGTTGAAGCAGGAAGTTGTCGAACTTCCGACGTTGCACAAAAGAGAAGAGGAGTTATACTTCTATGACGCCTTTTCATTTCCATGGGAGAAAGAGAAGCATTACCGGATGGTGTATCAGTTGGAGAAGAAATACTTCCCTGATCAATGCCTTGATAAGGCTTTTGTTGAGCCAGGAGAGTCGAAGGAGACGGGGAAGAAGAAATCAATTAACAGCAAAGAGAAGAAAGACAAGGTTGTTGATGAAGTGCATAACAAGGGTTTAATTTTCTTTGAGGACGAAAGTGAGAAAGATAGAAGAGAGACGAATTCAGCCAAGAATTCAAATAAGGATATTACGGAAAAGAAGGTGGAGGAGTTCTTCAAGTGCTTGAAGAAAGTACCCAACAAGCCTCATGAAGTTGCTCCGGCGGAACCCTACATACTGACTAGGAGCTCTGAGCTTCCCCCGAGGTGGGACGGTCCATATGGGACAGCGGTCCTGGTGAACAAACCAAAAGGATGGACATCATTTACAGTTTGTGGAAAGCTGCGCCGCCTTGTCAAAGTACAAAAGGTTGGGCATGCAGGTACTCTTGATCCTATGGCAACTGGTTTATTGATTGTATGTGTCGGTAAAGCTACTAAGCTGGTGGAAGGGTTCCAGGGTATGATTAAGGGTTATAGTGGAGTTTTTCGCTTAGGGGAGGCTACTTCAACTTGGGATGCTGATTCACCGGTCATTCAACGTGAGCCATGGGAACACATCAAAGACGAGGACATAAAAAAAGCTGCCACGTCGTTTTGTGGGGAAATTGGAGGTTATGAGAAAGCAAGCTTAGATGACAGACAAAATCTAATTTTTCGAGTTACATGCTCAAAAGGGACATATATCCGATCTCTCTGTGCAGATTTTGGGAAAGCTCTGGGCAGTTGTGCTCATCTAACAGCTCTACGAAGAGATTCGATAGAGAAAGAAAGAAAGAAAGAAAGAAAGAAAGAAAGAAAGAAAGAAAGGAAGGAAGAAAAGGAATTGGAATCAAGTGATTGGAAGCATGAAAAGCAAGTAAAAATTTGAATGCTCATTACAAGTCCCGGTCTTTCCTTCATCGCAGTAAACACCAGAAAAACGCAGAAAATCCACGGCAATTCGCGTCCTGGTTTCAGCGTTTTCTCTCATTCTTCTTCATTCCGTCGCAGGTCCCTTCACTGCTTCCCCAAGGATTTGCATTTAAAATCTCGGAATAAAAATAGGAAACTTTCACTTTGCAAAGCTACTCTGATTACTAATGCGGACGATTATGAGGTCGGACGGTTCGTCGGAAGTTACGGGTTTATGAACATTACTAGCTACTCGACTTTCCAGTCCGGACCAGATTTCGAGTATTCTTCGGAAGTTATGGAGCGGTTAAGAGTTCAAGATGTGGAAGGTCAAGTGAAAATCAGGCTTTATGAGGGGAGAATAGCTCGTGGTCCATTCAAGGGGACTCGAGTAATATTTAAGGTATATCCTGGACAGCGTGCTGGTGGTATTGAGGCAGATATGATGGCTGCAAATGAGCTAAATTCTCATGCTTTCCTTCAGAGTGACCCCAATGATATCTGTCAGAATATCCAGATATTATTAGGTGGATTTGAGACAAAAACTGGGGAGCAGTGGCTTGCTTTTCGTAATGATGGGAAATATAGTGCAGCAGACTATGCAAAAATTAAGAGTGAAGCAATGTCAAAAGATCGTGCTGGTGGAGAACAGAAATTCTGGAATCCTTTTGAAAAGGAACAGACAATAAAACGTAGATATTTTTATGTTATCAAGCTGTTTCGGGGTGTCATGAGTGGACTAGCCTACATGCATGACCGTAACAGATTACACCAAAGTCTTGGACCTTCTTCTGTCATTCTCAACACGATAGTGGAGAAAGATGCAGCTTACCTAGTTCCTCAGCTCCGGGATCTGGCCTTTTCAGTCGATGTAAGATTTCCATTCTTGGAAGAAGGTCCAGGAAATCTTGCTGAGGGACTTTGGAGACGGGCATCTGCCTCTGGTGCTTTCACC---------------------------------------------------------------------------------GAGAAAAGA---------------------------------GCCTTTGGAATAGCAGATGACATATATGAAGCAGGCCTTCTTTTTGCT------------TATTTAGCTTTTGTTCCATTTTGTGAAGCTGGTATCATGGATAGTCTTTCTTTGCAAAGACTT------------------CTTGAGAGCACGTTCAAACTTGATATTGAAGCTGTAAAAGAGTATTGCCTAGCAGACGACCGCATGTTAGAAGCTGTTAAGTTTCTTAATCTTGGCGATGGTGCTGGTTGGGAGTTGCTACAGGCAATGCTGAACCCAGACTTCCGGAAACGGCCAATTGCTGCAGCTGTTTTGAGCCATAGATTCATGACTGGTGCTGTTCTTTGAATGTTTGAGTCCCTGTCAGGTGGACTGCAAGTGATGGTTTACCAGAAGCATTGCTGTAAAATTGGTGCAAACTTGGGACCTAATGTGCTCATCTTTTGTTTTCTTTATTTTGTGACAAGTAATGCGCTTCTTGCTGGATTGAACAAACCAACGTCAGGGTCTATTTATATTCAAAGATATGGAAATGATGGCCAACCAACTCAATCCCCTGAATTATTATCTCCAGAAAGAGTTGGTATTGTTTTCCAGTTCCCTGAGAGGTATTTCTTGGCAGACACTGTACTTGAAGAGGTTACATTTGGATGGCCAAGGCAGAGAGGAGGCCTTCCATTGAAAGAACTGCGACTCCAAACAGCTATCAATTCGGTT---------------------------------------------------------------------------------------------------------------------------------------------------------------------GGACTG------------------AACGACATATCC---------------------------------------------------------------------------------------------------------------------------TTAGATGAAGATCCTCTCAATCTAAGTGGTGGTTACAAGCGTCGGCTTGCTCTTGCAATTCAATTAGTA------------CAAATCCCAGACCTATTGATATTAGATGAGCCTCTTGCTGGTCTTGATTGGAAAGCTCGTGCAGATGTTGTGAAGTTATTAAAGCATTTAAAAAAGGAGCTAACTCTGCTCGTTGTCAGTCATGACCTCAAAGAGTTGTCACATTTAGTGGATCGGTCGTGGAAGATGGAAATGGGTGGATTTTTAAAAGAAGAA---------------------------------------------CCGCTACCAGTTTCGTTGCTGTAGATGGCGACG---------------------------------------------------------------ATCAGGAGGAGGTGTTTGAATGGGGAAGATTATGGCCCTGGTTCTGTTAGGATTGTTTTTGCTCGTGGTGCAGTTGTATCAGCAGTGAAGCTGTCTATGATTCTAGAGGCCCATGCCATTGTTTCATCACCCCTAGGTCTAAATCCAACACTGGAAGGTCAACGATTGATTGCAACTATTCCCCCGTTGACCAAGGAACATATTCAGGCCATGTGTAAGGTGGTTGCCAAATCATCTGAAGTTGTTAAGCAGAGTATACGAAGAGCACGTCAAAAGAACCTAAAGAGGAGAGAGAGAGATGCAGATGCGGCTGCATAAATGGCCTCTATCTCTCTTTCTTCGTTCTGCTCATCTCAGAGACCGGCATATCTGTTTCTCGATTCGAATTCCACGGATCGGTCGCGGTTCGGGTCATTTTCTCTGCGATTCCGGTCGATAAAGAAATCAAGAGTCAGACTTTCTATGTGCAAGGCTGCTTCTGTTGTCTTCCGTGACCTCGATGCCGACGATTTTCGCCATCCTCTCGATAAGCAGAACACATTGCTTTTGCGGGCAATTCCAGGTCTTAATGAACTTGGCAAAGTTCTTTTAGGAACTGTTACGGAGCAGGTCATGCTTCTTGAGAATATAGGGACATCTGTTCTTGTTGGTGAAAATCAGCTTTCTGAAATTCATGAATTGATGGTTGAGGCGGCAAAAATACTAAACATTGAAGCTCCTGATTTGTACATTCGCCAAAATCCTGTACCCAATGCATACACTCTAGCCATCAGTGGTAGAAAACCATTTGTTGTTGTGCATACAAGCCTTGTGGAGCTTCTGACCAGAAGGGAGCTGCAGGCTGTTTTGGCACACGAGCTGGGTCATCTTAAATGTGATCATGGTGTATGGCTTACATTTGCGAACATTCTTATGCTTGGTGCATACACTGTACCTGGGTTTGGTGGATTGATTGCTCAGAGATTGGAAGAACAGTTGCCTGTTCTACGTGCCCGTGAGATTGACAAATGGTCAAGGAGTCAAGAGTACTTAACCCTTCTTAGACAGGCAACAGAGCTCAGTTCTGTTCAGAAAGCATTGGAGCACAGAAAAGGGGAATGCAGAGAACCAGTGCAGAATATGACACGTATAATTCTTATGCTTATAGCAGGACCATACAAGTACAGTATGGAAACAAAACCTTGGTGTGATTCATCCAGGTCTACTGGTATACTTAAAAGAGCAGAAGGATATTGGTTCTGAATGGAAATGTTGAGGGCTGAGACAAGTGCGGAGGAGCGGCAACTGAAGGAGGAACTGGTGAGGCTACAGGAGAGCTTGGTGGCACCACCCGTGTCTGAACTTCTGAGGCGGGGAGGGATGGCGGTGAATGGGGAGGAGGATTCG------AAGTCCATCTCTAATCCTCTATACTATTTACTCCCGAGCCCTTATAATCCATATAATATTGTTAACTTCATCTGCTCAAAGCTGAAAGATGATAACGGGAATCTCACATCTGTTCAAAAAGACATTGAATGGATTCGTGCGTATTTGGGTATCCACGAGATTTCTAGGGTATTATTGAGATGCCAATCTGACCCCTTCACTGCTCTCAATTTCTTTAATTGGGTAAAAAGTGACCTGGACCTCAAACCAACCGCTCAAAACTACTGTATCATCATTCATATATTGGTCTGGTCCCGGAAATTCATTCAAGCAATGCATTTTATCTCTGAACTGATAAAATTAGCTAACCCAAGTGAAGATGCCTTCCGAAATTTGGTTTTGTCCAGTGAAGTTTGCAATTGGGATCCGCTTGTTTTTGACATGCTCATCAAGGCTTATGTCAAGGCCAGTAGGGTTGAAGAAGGCTTCAAAACTTTCAAGGAGACTCTAAAGATTGGATTTGCTCCTGATGTCACTGCTTGCAATTGTCTTTTGAATGGTTTGCTGAAGTCAAATTATCTTGATCAATGTTGGGAAATCTACCAAGAAATGGAAACGATTGGAATATTTCCCAATGCGTATACATTTAACATATTGACCCATGTGTTGTGTAGGGATGGGGATCTGGGTAAGGTGAATGAGTTCTTGGATAAGATGGAGGAAAAAGGGTTTATTCCTGATGTTGTGACGTATAACACGCTTATTGATAGCTTTTGCCAGAAGGGAATGTTGGAAGATGCTTTCTATTTGTATAAGATCATGTATAGGAGGGGCGTGCCACCGAATTTGGTGTCATATACTTCCTTGATGAATGGTCTTTGTAAGAAAGGAAAAGTGAGGGAGGCTCATCAACTCTTCCATCGTATGCTTCACAGAGGGTTGAGTCCAGATGTTGTTACATATAATTCTCTTATTTCTGGTTATTGTAAGGAAGGGAATATGAAAGAATCAAGGTCTTTGTTGTATGAAATGATTCAGAATGGTTTGTTGCCTGATAGTTTCACTTGCCAGGTACTGGTACAAGGATATGCAAATATGGGTAGATTGCTTTCTTCTTTGAATTTGGTTGCTGAAATTCAGAGACTGGGAGTTTCAATCCCTCATGATATGTATAGCTACCTTATAGTTGCTTTATGTTTGGATAACCGGCCCAATGCGGCAAAGTCTCTCTTGCGAAGAACTTTTTCAGATGGTTATGAACCAAATTTGGGGGTTTACAATTTGCTTATTGGATCCTATTGCAACTGTGATAATTTTGACGAAGCATTGTTGTTGAAGGGTGAGATGGTCCAGAAGGCTATAAAACCTGATTTGGATACATACAGGGCTCTTATAGGTTGCTTGTGTAGA---------------------------------------------------------------------------------------------------------------------------------------------------------------------------------------------------------------------------------------------------------------------------------------------------------------------------------------------------------------------------------------------------------------------------------------------------------------------------------------------------------------------------------------------------------------------------------------------------------------------------------------------------------------------------------------------------------------------------------------------------------------------------------------------------------------------------------------------------------------------------------------------------------------------------------------------------------------------------------------------------------------------------------------------------------------------------------------------------------------------------------------------------------------------------------------------------------------------------------------------------------------------------------------------------------------------------------------------------------------------------------------------------------------------------------------------------------------------------------------------------------------------------------------------------------------------------------------------------------------------------------------------------------------------------------------------------------------------------------------------------------------------------------------------------------------------------------------------------------------------------------------------------------------------------------------------------------------------------------------------------------------------------------------------------------------------------------------------------------------------------------------------------------------------------CCTGACTCTGTTATTTGCAGGGCCTTAATAATGGGATATTGCAAGGAAGGGGATCTTGAGAAAGCAGAGTCACTACTAAGCTAC------TTTGCTCAGGAATTTCAGTTTTGTGATGTAAAAAGTTGTAATACACTCATCCAAGAATATTGTGAGAAAGGTGATGTAACAAAATCATTGGAATTGCAGGATAGGAAATTCTACACTGTTCTGTACCCTATTACCATTTGTCTGGGATACTTCATGCTTGGAAATGTTAATACATTGGGTGCATATGCAGGGATTCCAACTGTTGGTAATCAAAGAGATTGTGTAAGTCACTATGGAGTGAACAATGTCCTCTTAAAGTAAATGGATGTGGAAGCATATTCAGAATCAAGAAGTGTTTTGCAGATTCTGTGGGAAGTTGGAAATCTTAGACAGGCTGGCTATAGGTGGATTAAGGCACGGGTCTCTGCCTTTGAGTCATTGGCCTATTATGAGGTAGATTATATTCAGAAAAACATTCCTGATTTTAAGAAAAGGAACGTGGAGTTGCTCATTTCTGAAGACAATCCTGATGTACTCCAGGCCATGGAGGGCTTTGAAGTCAAGATTATGACATTTGAGCACATCACTCGACGCCGACTGTTAAAGGAAAAAAGAAGTACAGGGAATAAAATTGAAAAGTTGCTTGACGTCATTCCTCAGGTCGTTTTTACTAAAGGACAAACAAGCAAGAATGTTAATGAATTAGCTGGTGCAGCTCTTTTATGTCTTTCCTTTACCCCAAAAAATTTACATAACCTAGGGATGTCAAAGGAATTATTGGACCTGCATGCTATGCATGAAGATGTTTTGCTTGAAGCAGCTGAATCTTTGCAGCTCTCAAGAAATATTCTGCTAGCACTTCTTTCTCTGCAATCTTGGAAACCCTTCATGCAACGCTGGATGAGGGCAGTTGTTATGTTTATTGATGCTAAGGCTCCATCCAGTGTGTTGGATAAAACTTCAAAGGCAGCTAATGATATTTTCAAGATTCTTTGTAGAATTGCAGAAATCCCCCGATCTGCTGAGAACATGGCACTAGCCATGGGTGCATTGTGTGTGGTTTTACCTCCGTCTGCTCATGCAGTGGCATCATCTGCCTCAAAGTTCCTGTTGAAGTGGTTGCTTCAGTACGAGCATGAACATAGGCAGTGGGCTGCTGCAATTGCACTTGGGTTTGTCTTGCATGCAACTGATTACAAGCAGAAATTTCAAATCATTAGTGGACTTCTTAAGGTTCTTTCTGATAGCAAAAGCATTCTTGTCAATGGAGCCTGTGGGGTTGGCCTGGGTTTTATTTGTCAAGATCTTCCTACTGGTGATGAAGCTGCTGATGATTTTAATTTGGTACAGATGAAGGAAGCCAACTTACTTGGAAAGATTGTTAGGACCCTAGCTCTGAAGATATGCCAGTTTATTCCATCTTCATCTTATTCTCTGCAGAGTCTCTGTGATTATTTTCCCGTAGACATAGATCATCAGGATGGATGTGGAACTTCTGAATTGTCTTACAATAACAGTAATAATATGGGGGAAGATGTCTGGGGTGTTGCAGGACTCATCCTTGGTCTAGGAAATTCTGTTAGCACAATATACAGATATGGGGCCCATGACGCCTTGCTCAAGATAAAGGCCTTGATTACATCATGGATTCCGTTTGTGAATCCTGGTCTTCAAAACCCTTGTGGCGGTAATGAGAAGCCGGAGATATCATTATCAGTGGGTTCCTGTCTTGCACTGCCAATTGTGGTTGCCTTCCGGAGGGTAGAACTCATAGATGATGGTGAACTAGATCATCTAGTCAATGGCTACAGAGAACTAATTTCTGAACTTCTTTCTGTAAAAAAATCTGGAAATTTCCATCCGAGTTTGTTGATGGCATCATGCCTTGGAGCAGGAAGCCTCCTCTCATCCATTTTAAGTGAAGGATCACATCCTATTAAAGCTGAATTTAGGAGATGTTACACCAATCCTTATCCTTCTACAATTCACTTAGGTGGGATGCTTGGAGTTGTTAATGCATTGGGTGCTGGTGCAGGGATTCCTACTGGTGTATATTCTTGGCCCTCCAATTTGCAAGCTGCACATGAGCAAAAGGATTCACCTTATATCAGAGGGCCTATCCTTTCATGTCCTGTTTGTGAGCCACTATCGACATCCTACATGCAAGAGTTCCTAGTTGCACAGGATTCCAAGGACCAGCAACTAAGAAGACATGCTGCCTGGGCTCTTTCATTTCTTAGACATCAATGGTGGTCCAAGGAATTCCAAGCTGTGAAAGATAGTCCTCAGAGTAACCTAAATGATCATATGCCTGTTTCACAAAGTTTTTCAGAGGACAGTACAGTCTTGAAGCTTAGCATGTGGCTTTTGGATCTTGACTGTTCTGGGATGGGAGCCATCACAGATGTAAACACAGTTGCAGCTTTAAGGTACCTGTCACGAGCTCCCAGATTGCCCTCAGTGGATTGGGGATCCATAATCAGACGCTGCATGAGATATGAGGATCAAATATCTGGAAAGTTATCCACAGGTCAGGCTGTTAAGAAAGGAAACCTTAGACAGGAGTGCATACAGTTCTCATTAGCTCATGCAAACCAACTGCTCCTCTTTTTTCTTGATGAACTCTCTGACCTTCCAAGGTTCAGGACACTAGAGTTGAATCTGCAGTCATTCCTGCTCCGTCATTTGGCAGACCTGATAAAAATTTTCTCTGGTTCCAGGCTGGAG---AAACTGTTTGATCATATGGCTGATTACATATGTTCTCCAACTTCTTCATACCAGGTTTATAATCCAGCTCAGAAAAGTTACTTGCGAGTTTCATTGTGGGAGGGTCTGAACCTGTGTCTTGATGAAGCCTCCACTGAGTCTGCGGAGTATCTAACAAACATGGAAAAGTGCATGGGGTTGCTATTTGCCTTCTTGCCTGTAATGCACTTTGATGCCAACCTTGATCCTGATCAGGCAAACTCTCATAAAGAGTGGTTAGAGGCAGTAAGATGCTTGAGAAAGGCTCGTCATGGCTACCTAATGAGTCTTCTGGAGGTTCCAGAGGTGGGTTTAGTACAAGGAAGACAATTAGCAGAAACCATAAAAAGAATTCAAGCAAGAGCCAGGCTATTTATGATTGGTTCAGTTCCATTCACTGAGTTGGCAAAATATATTCTGAACACAGAATCAGCTGGTATCTGGAATGTATTGGTAGAAGTAGTTTCAACTCTTCAACATGCAGATGGAGGTATCAAAAGGCAATGGCTTGTTGATGCAGTGGATATTAGTTGCATAACAAATTATCCTTCCACGGCGCTGCAATTT------------------------------------------------------------------------------------------------------------------------------------------------------------ATAGGCCTATTATCCAGTAGCTGTTGCAAATAT---------------------------------------------------------------------------------------------ATGCCTCTGCTGGTTCTGGATCCAGTTGCTGTGGTGAGTGATCTGCCAATTACGCTTCCTTCTCTTTTGTCAGAAAGCAGCTGGAAGGAAGTTGCAGAATCTGTAGTGTTGAGCCTATGGACATCAACTGAACGTATCTATGGTTGGGCTTCACATTTAGCAAGTGGAGACGATAACTTTAGTTTGCAGGGTATTGACAAGAGTGAGAACGTAAATGGTCTTTTCCTTTCACGTATCATGTATCATGTTTGTGTCTCCTTGAAACACTACTTGCCTCTTGAGAAGCAGTTGAGGCTTGCCAATTTGTTTTTCTGAGATGGC------------------------------------------------TATGCTGTAGTTGCTTCAGATGGCCCTGGGCCGATACCT------------------------------------------------------------------------------------------------------------------------------------------------------------------------------------------------------------------------------------------------------------AATGGTGCCAATGCTGTAGTGCAA------------------------------------------------------------------------------------------------------------------------------------------------------------------------------------------------------------------------------------------------------------------------------------------------------------------------------------------------------------------------------------------------------------------------------------------------------------------------------------------------------------------------------------------------------------------GTTGAGGACACTGAACTTGTAGAAGGTGCCTTA---------------------------------------------------------------------------------------------------------------------------------------------------------------------------------------------------------------------------------------------------------------------------------------------------------------------------------------------------------------------------------------------------------------------------------------GGTGAATCAAAGCGAGTCAAG---------------------------------------------------------------------------------------------------------------------------------------------------------ATATTGGTGCAAGCTAGACAAGGCCTTGATATTCGTCCTGTG---------------------------------------------------------------------------------------------------------GGGTGTGATATCGAGAAAGATGCCATAGTCTTAAGGTCTGGAGAACGAATAGGCACTTCTGAGGTTGGCCTACTTGCCACAATGGGAGTAATGTTGGTGAAGGTATTTCCAAATCCAACTGTTGCAGTGCTGTCCACGGGGGATGAGCTTGTAGAGCCGACAAAGGAGTGTCTTGGTCGTGGCCAGTCTTGTCCTTTTCATTCTAATACTGCAAAGAGGGAAGAAAAGCTTATAGTCTATAAGGAATTTGTAGATGTTGGTACCTATGCTGAACTTTTCTTCAAGATGGGGGGCTTCCCTTGGGGTGGCCTTCGCCCTAGTCTGGAGTTAATTATAATTCACAGATGGCAGGAAGTTGAACGGCTTCGTGGGGAAAGAAATGTGGTTGCAAACAAGATGAAAGGAAAACTAGAACGATCTGAACGCCAAAGGCTTATAGAAGAAGGAAAGAATCTTAAGGAAGGACTTGCAGCTCTAGAAGAAGACCTTGTCGAGCTCACTGATAAGCTTCAACAAGAAGCACAAAGCATACCAAATATGACTCATCCAGATGTTCCTATTGGAGGGGAGGATTGCTCAGTACTCAGAAGGATGGTTGGTAGTCCACGTGAGTTCAGCTTCCCTGTCAAAGATCACCTGCAACTTGGAAAAGGACTAGATCTCTTTGATTTTGATGCAGCTAATGAGGCAGTTATGCTAGAGATGGCACTTATCAATTGGACTCTATCAGAAGTTACAAAAAGGGGTTATACACCTCTAACCACCCCTGAGATTGTTAGGTCGTCTGTCATTGAGAAATGTGGTTTCCAACCTCGTGGAGCAAACACTCAGGTTTATTCCATTGAGGGTAGTGATCAATGCCTCATTGGGACTGCAGAGATTCCTGTAGGGGGAATTCATATGGATTCCATTCTAGCTAGTTCAACGTTGCCTTTGAAGTACGTTGCTTACTCCCATTGCTTCCGTACTGAGGCTGGTGCAGGCACTGCAACAAGAAAGATGTGTGACACAATGTATCTGACCAGGGGCCTTTATCGAGTCCATCAGTTCAGCAAGGTGGAAATGTTCATTTTGTGCCGACCAGAGGATAGTGATACCTACCATGAGGAGTTAATTGGAATTGAGGAAGATCTCTTTTCATCTCTAGGGCTTCATTTCAGAACTTTGGATATGGCATCTGGTGACTTGGGTGCACCTGCTTACCGTAAATTTGATGTAGAAGCATGGATGCCGGGTCTAGAA---CGTTATGGTGAGATATCAAGTGCTTCAAATTGTACTGACTATCAAAGCAGGCGGTTGGGCATCCGGTTCCGCCCTTCATCTGAAATATCAACTGGTCCTAAAAAGGGAAAAACCAACATTCCAACACAGTTTGTGCACACCCTTAATGCAACAGCATGTGCAGTCCCTAGGATGGTCATCTGTCTGTTAGAGAATTTCCAGAAAGAAGATGGATCTGTTATTATTCCTGAGCCATTAATACCATTCATGGGTGGGATTAGACCTAAGTCAAAATGAATGGAATTCTTGGACGAAGAAAGTAGGCCAAGGTTTCTTTTCTCTCGCGTTTCCTCGTCTTCAATTTTCGTCTCCGCTCCCGAAATCCAAAAATTCAATAAGCCTTTACTCCTCTCCGCTCACGCTTTCTTCTTCCTTCAGTCCGAAATCCTTAGATTTATTCTAATCTGGTTTGCGCTGTCTCTTCTCGTTGGCCCGTTTGCCCCGATTGCCATTACCGGCGGCGACGTTCGCGTCGGTAATGGCGAGCTTCTCGAACCGTCACCGGATCCCGATCAGACGCTCGAACTTGACGAGCCAAAGAAAAGATTACCTAGCAATCGTAGACAGAAAGCCAGGAGATCTGAGGATTCGGAAACTGTTAGCAATTCAGAAGAAAAGAAGAGTGGAAGTTCTGTCTGTAATGATAATGGATCCGTGATCGAGGAAGAAAAGGAGTGGACCGATGAGGATTACGATTTGCTGAAGAAACAGATGTCAAAGCACCCCGTTGGAGCGCCGAGACGGTGGGAGTTGATTGCTGAGGCTTTTCGAGGGCGGCATGGATTGGACAGTAATTGGAGCTCTGGAGAAGATATTGCTCTCCTCCATGCTCTCAAGGTATTTCCAAAAGATGTTTCAATGAGATGGGAGAAGATCGCAGCTGCGGTTCCGGGTAAATCTAAGGCCTGTTGTATGAAGAGGGTTACCGAGTTAAAAAGAGAATTTCGTAACTCAAAGTCTATAACGATCAATTACCCTGCCATCACCTTCAATGGCGGAAGC------------------------------------------------------------------------------------------------------------------------------------------------------------------------------------------------------------------------------------------------------------------------------------------------------------------------------------------------------------------------------------------------------------------------------------------------------------------------------------------------------------------------------------------------------------------------------------------------------------------------------------------------------------------------------------------------------------------------------------------------------------------------------------------------------------------------------------------------------------------------------------------------------------------------------------------------------------------------------------------------------------------------------------------------------------------------------------------------------------------------------------------------------------------------------------------------------------------------------------------------------------------------------------------------------------------------------CTTCTGCATCTCCCATTCTATTTGGTGAATGGAAGCACTAGAAAGCTTACATTCACGATGAAAACCGAGCTCTTCATGCATGGTCAGAAATATATATTGCATCAATGGAACGTCGAAACACTTGCTTAAATGGATATCAAATCTTCGAAAATTTTCCAGCGCTATGGTTGGGATTTGCTGTTGGGATCGATCGCTGCGTTTTACGTTTTCATGGTTCCTTACACAAAGGTTGAAGAAAGTTTCAACGTTCAGGCAATGCACGATATGCTTTATCATCGACATCACCTGGATAAGTATGACCATTTGGAGTTTCCTGGAGTTGTTCCTCGTACCTTCATAATGCCACTCGCATCGGCAACACCCACCGCATGTTTTAGCCGCTGCAGCGCTTCAAGTGAGACAATGCTTCCTTCATCGGCTTTCAAAATACCTAAAATCCCTCGGTTGGGACCTCCATTCTGGCCATGGGAGAAGGTGAAGATGGGTCCACTGACTGTCTCTCCGATGGGATTCGGAACGTGGGCTTGGGGCAACCAGCTGCTATGGGGATATCAGGAGGCGATGGATCTTCAGGATACGTTCAATCTGGCGGTCGAGAATGGGATCAATCTCTTTGACACGGCAGACTCATATGGGACTGGAAGATTAAACGGACAGAGCGAAAGGCTTCTTGGCAAGTTTATCCGCGAATTTCCGGGACGAAAGCGAGTGCGTGATGACATTGTGATTGCTACCAAGTTTGCGGCTTATCCTTGGCGCCTGACACCTGCTCAGTTTGTAAAAGCTTGCAAGTCATCTTTGGATCGAATGCAAATTGAGAAAATTGGGATAGGACAGTTACACTGGTCAACTGCAAATTATGCTCCTATACAAGAGTTGGCTCTCTGGGATGGTCTAGTTGCAATGTATGAGAAGGTTACTGGTTTAGTGCAAGCTGTTGGTGTTAGCAATTACGGGCCAAAGCAGCTTGTGAAGATCCATGATTACCTCAAGTCTCGAGGTGTTCCCCTCTGCTCAGCTCAGGTGCAATTCTCTTTGCTGAGTATGGGGGCTGATCAAATGCAAATCAAGGATATATGTGACACTCTTGGTATCCGCTTGATTTCTTATAGTCCTCTTGGGCTGGGAATGCTTACTGGCAAATATACATCTTCAAACCTTCCAAGTGGTCCACGGGCTTTACTATTTAGCCAAATTCTTCCCGGTTTGGAGCCCTTGCTGACTGCATTGAGAGAAATTGCACAAAGGAGGGATCCACAAATATGCATGGGCACCATTCCAATACCCGGTGTGAAGACAGTAAAACAAGCGGAGGAAAACTTGGGTGCTCTTGGTTGGCGTCTCAGTTCGGAGGAGGTGTCTCAGCTAGAATGCGCGGCGCAAGAGTCGCCACGAAAAATGATCCAGAACATTTTTCAGACCAGATGAATGCCGAGGGCCTCATCATCAGCTGCAAAACTTCCTCCATCTCCATATCTTCCTCCTCCTTTAAATTGTACAAATCTTAACTTCCTTCTGAAACCCATCGACCGCCGCTCTCTCCTCATTTCCCTGACCATCTCTGTCACTCCTTTCTTCACTCCCTCCCCGTTTGAAACTCCACGCATCCTCTCGGCACGGACAGCAGCGGCCCGAGGCCTCTTCCAAATGCCTCCGGTTCGTCTCAACAATCGATACTTTCTAGTTCGATCTGGGGAGTCAGAATTCGAAAGGCTTGGCATAATCAACACGAACCCAGTAGCAAAGACGTCCGTGGACAGCGGGCTCTCGGAACTAGGGAAGAAACAGACGGTGAGAGCGGCCCTCGCATTGAAGGAGATGGGAGCTTGCAGTGGAAATTGCTGGATTTGGCCTTCCATCACCCAGAGAGCTTACCAGGCTGCAGAGGTCATTGCCGCAGTTAATGGGATCGATCGGAGCCACATAGTCCCCGAGTACAGCTTTTTGGATGCTCGTGGCTTGGGAGCTTATGAAGGCGATGGCATTTCTTCGAGCATCAAACCACCTCCTATCGATGATGGAACTCCTAATGAAAGTGTCTCAGATGTATTTGTTCGTGTGACACAACTCATGTCAATTGTCTCGCCGGATTCCGACAACCTGACTGTCCTACAAGCTGGTTTGGTTGGTCTCGACCTTCGCAGGCATAGGGATCTTTCTTTTGGACCTGGTGAAGTCAGATTTGTAGATGCCAAGAGCATACCTGACTACAAGCAACCTGCCTCAGCTGTATATAAGTGCTTAAAACCACCAAGCTGTAACTGAATGATACCGTCTTCCTCTGCACTTCTTATTCTTCTCCTCCGGTCATCAAGAAAACCAATTACTTTCCCTTCTATCTCCTCCACAACTCCTTTTCTTTTCCAATCTCTCGCGACTCAAACTTCAAAACTCCCACACGACGACGACGATCATCACCACCATGGGAGAGGAATGCCCAACGACGAATACTTTGCCGCCATCCACCACATCTCCAACATTGTTCGCCGTGATTTCTACATGGAACGAACCCTCCAGAAGATGCAAATCAATGTCACTTCCGAACTCGTCTATCGAGTCCTCAGGAGCTGCGGTAAGTGCGGAATCGAATCCTTTCGTTTCTTCAACTGGGCTCGAAACCAGCCTCGATATGAACCCACCACCATTGAATTCGAAGAACTCATTAAAACCCTAGGCCGGACCCGTAACTGGGAAACCATGTGGAAGGTTGCAGAACAGATGAAGAAACAAGAGTTTTCTCTCACCCCCGAGACATTCTCAATGATTATAGAGTCGTATGGGAAGCATGGGCTCGTCGATCGGGCTGTTGAAGTCTTTAACCGGATGAAGAATTTCAATTGTTCTCAGACGACCCAGGTCTATAATGCTCTGCTCTACGCGCTCTGTGAGGTTAAGAATTTCGAAGGGGCTTATGCTTTGATTCGGCGGATGATAAGGAAGGGAGGAGTTCCAGATAAGAGTACTTTTGCTATTCTTGTTAATGGCTGGTGCTCGGCGGGGAAACTCAGGGAAGCACAGGAGTTTCTAGAAGAGATGAGTCGAAAGGGATATAACCCGCCTGTTCGCGGTCGTGACCTTTTGATTGATGGCTTGCTCAATGCGGGTTACCTTGAATCGGCCAAGGAATTGGTTAGGAAAATGACAAAGGAGGGGTTTTTGCCTGACATTGAGACATTCAATTCTCTACTGCAAGCTATTTGCAATACTGGAGAGGTTGATTTCTGTATTGATCTTTTCCATGATGTTTGTAGATTGGGGCTTTGTCCAGATATTAGCACTTACAAGATCATGATCCCAGCTGTTTCGAAATTGGGTCAGATTGATGAAGCATTTAGGCTGCTCCATGAGGATGGGCACAAACCATTTCCAAGTTTATATGCTCCAATACTTAAAGCCCTTTTTAGGAGGGGTCAGTTTGATGATGCATTTAGTTTTTTCAGTGATATGAAGGCCCAGGGTCATCCCCCAAACCGGCCAGTGTATACAATGTTGATTAGGATGTGTGGGCGGGGTGGAAGATTTGTAGAGGCTGCGAATTATCTGGTGGAGATGACAGAGCTGAATTTGTCACCGAAGGCACAGAGCTTTGATGTGGTTACTGATGGATTGAAGAACTGTGGGAAGCATGACTTGGCTAAGAGGATAGAACAGTTGGAGATATCCCTTCGTGGTACGAAGAAGAAGGAGCTCCCGCATTCATCCGATCAACCGGGAATGTTTGATGGAATGGTGGTCTTCTTGGTCGAAAAGGGA------------GTACAAGCACGAAGGCTACAGATTTGGAAGCAGAAATTGGTGCAAATGGGAGCT---------------------------ACTATTGAGGATCGCCTTTCAAAGAAGGTTATGAACTCAAAAGACCTTCTCCAACAAGTGGACAGCGAACACTTAAAACGCTTTAAAGGAAATGTACTCCTCTACCAGTGGCTTGAGGACAGCTTGAGATCTGGAGAAAAGGTGGCAGAGGATTCATACAATCTAAATTTGGATTCAGAAGAAGGTAATGATCCTGAAAAATCTTTAGAAGGTATCTGTTCAAAACCAACCAAGGAAAACAATTACAGTGATGAGAAGTTGCCACATTGCAAAAGGATCAGATTCCTTTCAGATGATTTAAAAGTTGTAAATGAGCAAGATAGTAGTACAAGTCCAGTATCTTCTAATCCACATGCCCCTGTTGCTTCAAATAAAGATGTCAATACTTCAGAGCTAGCCTTGTGCTATAATCCACCTGATTTAAACAGGAACATCACTGAAATATTTGGAAAGCTTATAGACATATACAGAGCGCTAGGTGATGAACGGAGGTCATTTAGCTATTACAAGGCTATTCCGGTGATTGAGAAGTTGCCTTTCAAAATTGAAAGTGTGGAGCAAGTAAAACATTTGCCAGCAATTGGGAAATCACTGCAAGATCATATTCATGAAATAATTACTACTGGGAAGTTATCAAAATTGGAGCACTTTGAGACAGATGAGAAGGTGCGGACAATTACTCTGTTTGGGGATGTTTGGGGTATTGGTCCAGCCACTGCTCTAAAATTATATGAAAAAGGATACCGTACACTAGATGATCTGAAGAATGAGGAATCGCTAACAAATGCACAGAAGTTGGGATTGAAATATTTTGATGATATCAAGAAGAGGATTCCACGCAATGAGGTTCAAGATATGGAACTTATTTTACAGAAAGCTGGAGAAGATGTTTTACCTGGGGTAGTTATTATATGTGGAGGATCA------------------------TTCAGGCGTGGGAAAGCTACTTGTGGGGACTTGGACATTATAATTACCCATCCTGATGGGAAAAGTCATAAAGGATTCCTCCCAAAGTATGTAAAGCATCTGAAAGACATG------------------------------------------AGGTTTTTAAGAGAAGATCTGGTATTTAGTACTCACAGTGAGGAGGGTACTAATTCAGGGGTTGATACATACTTTGGTCTTTGTACATATCCTGGTCGAGAACAGCGGCATCGCATAGATCTGAAGGTCTACCCAAGGGATATATCTGCATTTGGACTGATAGCATGGACAGGAAATGATGTATTAAATAGGAGGTTGAGGTTACTTGCTGAATCGAAAGGGTACCGGCTTGATGATACAGGTCTTTTTTTACGGAGTACAAAAGGTAGTCCGAGATTGACTTTGAAGACAGAGATGGAAGTATTTGATTTCCTGGGGTTTCCTTGGCTTGAACCTCATGAGAGGAATTTGTGAATGCAGCTTGTTGTGAATTTGGGAAGCCATGCAGGACAAGCATGCACATTCCTCATCCACAACAAATGCCCATTCCCCATATGGCCTGCCACAGCCTCGAATGCAGGCCATCCGGTTATAGCTGATGGTGGTTTCTACCTTCCTTCAGGCCAGACACGGCGAGTTACAGCCCCAGACACGTGGAATGGCCGGATCTGGGCGAGAACTGGCTGCAACTTCGCGTCGTCCTCTAAGCCTGCCTGCCAAACTGGTGACTGCGAGGGACGACTTGCCTGTAGTGGAAGCATAGGCCTCCCCCCAGCTACACTAGTTGAGGTGTCTCTGCAGCCAGATAAGAGCAAACCCAGTTTCTACTCCAATTGCTCCATTCGTGCTGATTTCAGGGCAGGAGAGGAGGCTGCAGAAGGGCGCCTCGTTATCGCAGAGTGGGATTTCAGAGCTGTTACCGCCATTGTAGAGTGGCGATGAATGTTTTGCTCAGCCCCCTCAAACAGGCAGAGCCCACCTCATGAAGCCAGAAAACGGGATTATTGGTGTTGCCCTATTTGGACAGCCTACAACAAATGCTTCCTTCAGCCGATAGAATGGCCTCCGGAAGCTTTTAGTAGCTTCTGCATAAACCTCAGCGAAAGAATCTCCCTCAACCATCTTCATGTAAATGCTTTTCAAATCCTTTCATCACATTCCATAAGCGTTCGGGTGTTCGAAGGTCGTTCTGGTTCAGACTTCAGAAAAATGTTGGGAAGGCTGGTACGAGCA---------------------TCTCCTCGTCTCGCTAACGGGGTAGTCCCCTTGCTGTTTCACAGAGCATTTTCTTCGTCCAACACCCGGATAATTGAAAGCCTATCTTCTTCCAACCAGAATCTCGATAATCCAAACCAAACCACTGAAACTCTTCAACCATCTGCCACAATTTCAATTGATCGATCCGGCTTATTCAATCCTTCTGAGCATTCCCATGAACCCTCTTCAGATTCCGAGCTCGTTAAACATCTAATCAAGTTTCGAGGGGGACCGATCACAGTTGCTGAGTATATGGAGGAGGTATTGACAAACCCAAAAGCGGGATTTTACATTAACCGGGATGTTTTTGGGAGTGGAGGTGATTTCATTACCTCCCCTGAAATGATTGGTATTTGGGCTATGTGTCTGTGGGAGCAAATGGGACAACCAGATAAAGTCAACCTAGTTGAACTTGGTCCAGGACGAGGAACTCTCTTGGCTGATTTTCTTCGTGGTACATCAAAGTTTGAAAAGTTTACGAAGTCATTGCATTTGCACCTGGTAGAATGTAGTCCCACACTACAAAAACTTCAATATAGCACCTTGAAGTGTACAGATGAAGATAATACTGGCAGCAGTGTTGATCAAAGGACAATTAGCACCTTGGCAGGAGTTCCTGTATATTGGCATGCCACACTGGAGCAGGTCCCATCAGGATTGCCTACCATTGTCATCGCTCATGAATTTTATGATGCTCTGCCAATTCATCAATTCCAGAGAACTTCTCGTGGCTGGTGTGAAAAAATGATTGATGTTGCAGAAGATTCATCGTTTCGATTTGTTCTATCTCCACAACCTACACCTACAACTCTGTATTTGATGAAGCGGTGTAAGTGGGATGCAAAAGAAGAAACTGCCAAGTTAGATCACATTGAGATTTGCCCAAAGGCAATGGAGTTGACCCAGATGATTACTAAGAGAATAAGTTGTGATGGTGGTGGGGCTCTTATAATTGATTATGGCCAGAATGGGATAGTCTCTGATAGTTTGCAGAAGCATAAGTTTGTGAATATACTAGACAATCCTGGCTCAGCTGATCTCAGTGCTTATGTTGATTTTGCTTCCATTTCAATCCATGGCCCGATTACTCAATCTCAGTTTTTGGGTTCACTTGGTATAAACTTCCGAGTTGAGGCACTATTGCAAAGCTGCACAGATGAACAA---GCAGAATTGCTGAGGACAGGATACTGGCGCTTGGTTGGAGATGGAGAAGCTCCATTCTGGGAGGGACCTGATGAGCAGACACCCATTGGTATGGGTACACGGTACTTGGTGATGGCAATTGTGAACAGGAAGCAGGGGGTTCCAGTTCCATTCCAATAGATGGAGGCTACCCGGGTTTCCTCTATGATTTCCTTATGCTCGTATATGAAAAGTAGGTCTCCTTCGCTACCCTCTTTGAATTTACTATCCTCTTCGTCGTCTCTCTACGACACCAAATCAAGAAATTTAGTACACTCAAAGACAAAATTTCCCGGCAGTTCGATTTGTAACAGAAGACGAGATCTCTGCATGGTTTCTGGTTCAAAAACAGATGGATTTCAGGGTTCGACTCTTCAGGGTGCTGAATCTTTCTTTAGGAGCGTGCTGGCAAGTATGGAAAGGGTGTATTTAAGTAGGAATCCCACTGCAAATGCCATTTTGGAGCTTGTTCGCTCATTTGGTGATGATCAGATCTGTTATGATCATCTAGCGTTTCGAACTTTTGGGGTTCATGACTATGGAATTGATTCAATGGCAAGATTTTTCCTTGATTTTGGTTATACACAACGCGAAGAATTGAGATTTCCTGCAAAAAAACTGAAAGCATTGTGGTTTGCCCCTCCCACTACCTCATCTTCTGATAGCGGGACTGGTGTTAATGGGCCTTTACCAAGAATTTTCATATCAGAACTTCTTGTAGATGAGATGAGTCTGCAAGCTCAGGAAATAATAAAAAGATATACCAAAACATCTGGTAATGGAAATAAGTATGCAGCTCTTGCAAGTGCTTTAGGATCATTAACATGGGAAAAACCCTTATATTCTGACTTCCAACAATTAGCCAGGGAAAGTGAATATGCTGCATGGACTCTTGTTAATGGATATGCA---------------------------------------------------------------------AACCATGTCACTATTTCTACTCATCGTCTGAGATCTCACCTGAGGAATATACTCCAATTCATTGAAGAGAATGGATTCAAATTGAACTCTGAAGGAGGAGTTCTTAAAGTCAGCCCTGATGGACTTCTGTTGCAAAGCTCAACAGTTGCAGATTCAATATCTTTCAATTTCTCTGATGGTATAACCGAATCTGTTCCCTGTTCATACATTGAGTTTGCAGAACGCCTTGTGCTGCCTCGGTATAAAAGCTTACCTGAAAAAGAGATAAAGGAGTTCCACAGACGCGATGGTTTTGAGGTTGGAAATGCTGACAAGATATTCGAGAGCACATCCAAGGATCAACTAACCAGGAAAGCTTCCTGAATGCCCAAGTTGGGATTTTTCTCTTTTTTTCACCAAAATAGGAAATTGGGAGGCGCTTTCGTAAAGAAAATGGCTTGTGAAGGAAAGAGAAACGATGTAGCTTTAGAAGTTAAGACTGGGGTGGTCCTTACAGCAGAGGAGGTTCACACTGAAGATGCAATTGAAGCAATCAGATCTGGAAAAGTCATTGCAGTGCCTACAGATACACTTTATGGGTTTGCCTGTGATGCGTGTTCTACAGAAGCAGTAAATAGAATTTATGAGATCAAAGGGCGTAAATACACAAGCCCTCTAGCAATATGTGTTGGAGATGTATCAGACATAAAGCGCTTTGCTGTCACAGACCATTTGCCTCATGAGTTGCTTGATAATCTTCTTCCAGGACCT------------------------------------------GTCACTGTTGTGTTAATGCGAGGGGAGCTTGAGAAGTCCTTGAACCCAGGATTGGATATAGGAGTCAGAGTTCCTGATTCCAACTTTATTCGGGCCATTGCCTGTGGTTCTGGAAGTGCTCTAGCTCTTACAAGTGCAAATTTAAGTGGGCAGTCTAGTAGTATCTGCATCAAAGATTTTGAGAACCTTTGGGAGCATTGTGCATATGTGTATGATGGGGGCATGCTTCCTTCAGGACGTGCTGGATCAACAGTTGTGGACCTCACAAAGCAAGGGAAGTACAAGATCCTCAGACCTGGAAGTGCCTTGGAAGAGACTGTAGCAATCCTCAAGAGATTTTCCCTGGAAGAAGGAACGTCTACTTGAATGAATGGCAGTCGTAAAGGGGTAAAGTTGCATATAGAATCCAGTATTACAATGTCTACTTCTCCAACTCCCCAGACTTATCAGCAATCCAAGCAGGTCTGGATATGGACCGAAAGCAAGCAAGTTATGACAACTGCAGTCGAGAGAGGCTGGAATACCTTCATTTTCTCATCTTCCGATAGAGCACTCGCCGACGAGTGGTCGTCAATAGCATTAATATATCCTCTATTCATTGAAAATGGCATGCTTTTGGATGGTGAGAATAGAAGAGTTGCCACACTTTCTGAGGTTTCTTCACCTCAACAACTACAAGAGCTTCAACCAGCAGATGAACTGACAGAGAACATAGTTGTACATTTGCCAGACTGGCAGGTCATACCTGCAGAGAATATTGTTGCAGCATTCCAAGGCAGTCAGAAAACGGTCTTTGCAATCTCAAAAACTCCCTCTGAAGCACAAACTTTCCTTGAGGCTCTGGAACATGGTTTGGGTGGAGTTGTTTTAAAAGTTGAGGATTTTGGATCTGTTCTTGAACTAAAGGCCTATTTTGACAGAAGAAATGAAGTAAGGAATTTGTTGAACTTGACCAAGGTCACCATAACACGAATTCAAGCAGCTGGAATGGGTGATCGTGTATGTGTGGATCTTTGTAGCCTCATGAGGCCTGGCGAAGGACTTCTGGTTGGGTCATTCGCTAGGGGGCTTTTCCTTGTTCACTCAGAATGCTTGGAATCAAATTATATTGCTACCAGGCCTTTCCGAGTAGCAGGTCCAATACATGCTTACATTGCCATTCCAGGAGGAAAGACTTGCTATCTTTCAGAGTTGCAGACAGGTAAAGAGGTTATTGTGGTTGATCAGAGTGGCCTTCAAAGAACAGCAATTGTTGGGCGTGAGACAAGGCCTCTCATTCTTTTGGAGGCAAAGAATGATTCAGATGGTCAAACTGTCTACAGCATCCTTTTACAGAATGCAGAAACAGTTGGCTTAGTATGTCCATTCCAAGGAAGCGAACCAACAAAGACAGCAATTCCTGTTACCTCACTCAAAGTTGGAGATAAAGTTATGTTGAGAGTACAGGGTGGGGCCCGGCATACAGGAATTGAAATCCAGGAATTCATTCTTGAGAAATGAATGGCGAGGACGATTAGAATTTGTAAGAGTCATGTTAGAAGAGCAGCTCTGGTTTGGTTTCTCTCTGCTCTTCTGTTCTTTCTGCTGTTTCGAATGGCCGTCCAATCCTCATCCCAAAATGATCGATTTACTGATTCAGAATCCCCCAGTTTGAATTCCGAAAGGTCGAAACTGTACGATAAAATGGCACGAGATTTGGATGAACATGGAGCGGTTTTCCTTCGAGGCGGAGAAACTTCTCAGTCGTTATCCATTTCTGATATTTTTTCTCTCAAGGATGGGGCTGTCACTCCTATACTTAAGGCTGCAAATCCTCCTGTTCGAGCTAATGTTCTATACATGAGTCCAGAATTCTCGGTTCCTATCTCGCAGGCTGTAAGGGATGTACTTCCCTACTTTGATAAAGCAATCTGGTTCCAGAACTCTAGTTTATATCACTTCAGTATGTTTCATGCCTCACATCATATAGAACCTGTTCCTGCTACAAATGATGAGATTGAGGCTGAAGCAAATGCAGTTAAAGCTGTTGCAGAGACCCTTTGCCCGCTG---------AAAATTATCCTAGATAGAGTGGTTTTAACTTCAACTGGTGTGCTTGTGGGGTGCTGGCAGGTGATCTCTGGGACAGATCCCATGGTTATACGTTTAAAACTGAGAGATAGTCTTCCACGTGCACCTCAAAAGCAACTTTATGACCCTGCTTTACTTCATACCTCATTTGCTCGTCTTCTGGGTCACCCTAAATTTTCTCCTGAGGAGCTACAAAAGCATCCTGATGAACTCCAATTCTTCCATGAACTGGTTACCTGCTTAAATAATAAAGTTCGTGGATTCGAGGCCATTGTTTCCGAGCTCTGGTATGTGGAGGAATTTGATGTGCTAGCACTTGCCTTAAATGGTAGAATTATGGCACGCCGTTTCCATATGGGCTGCTAA------------------------------------------------------------------ATGATGTTCAGAAGAAAGCCTCCTTCTTTGGTTGATCTGTGCATTAGAACTGCAATTGATAATGTTAGGTATCTTGGAGATGTTGGGGAAACGGACATAAACTTATTGAAGGAAATTTTGCCTCACTGTACAGTGGATCAGTTGATGCACATTGAGAAGTCTACGGAAGGAAGAGACCTGAGTCCAGTAACTGATAGCTTGTGGAAGAAATTCTATGAA---TTTGGTGCTAAAAGTGCCAATCTTGTTATTGAGAGGATGAAACAGAGGAAGGTGTCATTTAAATGGAGGGATCTATACGACGCAAAACTGAAAGACTGGGATGAAGCTCAAAAGAAATCAGTTGATCGACTTAAGCAGCTTTATGAAAAGGAAGTTGTTAGTAGTGGATCTTCCAGTAGTGTTTCCAATTTGAAGGGTAACCTGATGAAAAAAGCAAAATTGGAGTTCCTTAACAGTCACGAGATGAAAGTTCATGCAGCTATGAGGAAAAACGCCTTGCAAAGGAATCAAGGGGTTTCTCGCACAATTAAACCAGGTGGTATTATTGGAAGAGAATCTGCTTCTAGTTCCAGAGTAACCAGGCCATTACCAAGACCATAGATGAATTCTCAGAGATCGGGAGAATGGCTGGAGAAGGCGTTGTTGCGACTCTGCAGAAGTGTGGAGTCTGGTTTAGATTTGGATGGCGATATTATATCTGGCCTCGTCTCGTACTGTGAACTGGCACCCCCGGAAGATGCCAAAGAGTATCTCAACAATATCATTGGTCAGGAAACTGGCCAAAGTGTGATTGAGGAATACTTACAACGGAGGGGTTACACAGATCATAGCAACAGCACCTTGAACATGCAGAGTACTAAATTGCATGCCTACATGAAACCGCCTCCTGATGAAGGTTTGAATAGTGGAACAAAAAAGTTATCTCGAACATCCAAAGAGCTAATGGTGGCCAGTGATCAGGGGAACAAAATCCCAATTGAAACCTCAGAGTCCAGAAGTTCCCATAAAGGAAACCCAGGAGGTTCTAGAAGGAAAAAGACTGGAAAAGTCATTTCACTTGCAGAGGCTGCAAAAGGATCAGTTGTATTTCAGCAAGGAAAGCCATGTTCATGCCAAGCCCGCCGGCATAGGCTAGTGGGCAATTGCTTATCTTGTGGCAAAATAGTTTGTGAACAAGAAGGTGAGGGCCCATGCAGTTTCTGTGGGGCTCTTGTACTGAGGGAAGGAAGCACATATGCTGGCCTAGATGAAGCTGTTCTTCCCGCTACAGATGCTGAGGCAGCAGCTGAAGCCTTTGCCAAGAAACTTGTGGAATATGATCGTAACTCTGCTGCACGTACTACAGTCATTGATGACCAAAGTGACTATTATGAGATCGAGGGAAATGTTGTGACATTTGACTTGGTTGGCCGTAAGGTGGTGATGAATGAAGATGAAGCCTCAGAATTAGAATTGGATAACAGAATATTACGGCCACGTGATGAAAGAGAGTTGAATCGTATTAAACCAAACCCAACCGGCAGAATTCAACCAGTTTTTGTAGACCCTGGCCCTGGTAGGAAGCCCTCTGTGGGGAAGCAAAAGAACAGCAGACCAAGTAACGGCTTGTGCTTGGAGATAAGTGGGAGGGTGCAACATGAAAGCAGCCAACTACAACAATTTATGGCAGAAGGTATGCAAAGTGGTGCTTCTAATGGGAGTTTTTCGTGGGAGCCATCAGTGAGCAAAAGTTCAGGTGTGGAAGATGAGAACAAGTGCTTTCTTGATTATCGTTAAATGGGTCCTATATTGCTTCCTAAACATGTAGCAGCCGTCATTAAATATCAGAAAGATCCAATGAAGGCACTAGAAATGTTTAAAGCAGCTACTAATGAAGATGGGTTCAAGCATACCTTGTTCACCTACAGGTGTATGATAGAAAAGCTTGGTTTTCATGGGGAGTTTGAGGCTATGGAGGATGTTCTGTCTGATGTGAGGATGGACATTGACAATAGTTTATTAGAAGAAGTGTATATAGGGGCTATGAGAAATTATGGGAGGAGTGGGAAGATCCAAGAAGCTGTGGACACTTTTGAGAGAATGGATTTCTTCAATTGTGACCCATCTGTTCGTTCTTATAATGTAATCATGAATATCTTGGTTGAAAACAGCTATTTTGATCAAGCCCACAAAGTCTATTTGAGAATGTTAGACAAAGGGATTGCTCCCGATGTGCACACTTTTACTATAAGGATAAAATCGTTTTGTAGAACAAGTCGGCCTCATGCTGCTTTGAGGCTTCTCAAAAACATGCCTGCTCAAGGGTGTGAACTCAATGCGGTTGCATACTGTACAGTGATTGCAGGATTTTACAAAGAGGACTATCGAATTGAGGCATATGAGTTGTTTAATGAAATGCTTAGCAGAAGATTTTGTCCAGACATCACAACATTTAATAAGCTTATACACATACTTTGTAGTAGGGGGGATGTCCAAGAAAGCTGGAAACTTCTCAGCAAGCTTCTAAAGAGGGGAGTTTCTCCCAACTTATTTACAATCAACATATTTATTCGAGGCCTTTGCAAAGAGAGCAAGCTCAATGAGGCTGCTTGTTTATTGGATTCTATGGGTACACAAGGAATTACCCCTGATGTTGTCACATATAATACGCTTATATGTGGCTTGTGTAAGAGCTTTAAGGTTGCAGAGGCCGAGAATTATCTACACAAAATGGTAAATGAAGGGTACTGGCCTGACGATTTCACATATAACACCATCATTAATGGATACTGCAAATTGGGCATGGTAGAAAAAGCATATAAGATACTCAAAGATGCAGTTTTCAAGGGGTTTGTGCCTGATGAGGTTACATATTGTTCCCTTATTAATGGGTTATGTCAGGAGGGTGATATTGATAGAGCAATGAATGTTTTTAATGAGGCAACGGGAAAAGGATTGAAGCATAGTGTTATCATCTATAACTCTCTAGTCAAGGGTTTGTGTCAACAAGGACTTATGTTGCAGGCCTTGCAGCTGATGAATGAGATGTTAGCAAATGGTAGCAGTCCAGATATATGGACATACAATATAGTCATAAATGGGTTGTCTAAAATGGGATATGTTTCTGATGCTAAGAGGCTCATGGATAATGCTTTACTTAAAGGGCACCTTCCAGATGTTTTCACTTTTAATATATTGATTGATGGCTACTGTAAGCAGTTGAAGTTAGAGAATGCCATGGAGATAGTTGATAGGATGTGGGAACATGGTGTTACTCCTGATGTTATCACTTACAATTCTGTATTGAATGGCCTCTGTAAGGCCGGAAAGGTTGAATATGTTCTGGAAATATTCAACGAAATGGTTGGGAAGGGTTGCATTCCAAATATTATCACATATAACATACTTATAGAGAGCCTCTGCAAGGTTCAGAAAATAAAAGAAGCCCTTGATTTATTTGAAAAGATTGAGAACATGGGGTTAACTCCAGATGTTGTTACTTTTGGCACACTTGTTCATGGTTTTTGTAAAAGCGGTGATCTTGATGGAGCGTATCAAATGTTTAGAAGAATGGAGCAACAAATTCACATCTCGACTATGGTTCCAACATACAATATAATGATCAGTGCATATGCAGAGAATCTCAACATCCATATGGCAGAGAAGCTCTTTAATGAGATGGGTTTCACTTACAGTGTCCTGATTGATGGTTTCTGTAAAACAGGAAATACTGATTCAGGGTATATGTTTCTTTTGGACATGCTTGATAAGGGGTTTGTTCCATCTTTGACAACTTTTGGACGAGTAATTAACTGTCATAGAGTTGATAAGGCAGTTTATATCATTAACCTTATGGTGGGCAAGGGTATAGTCCCTGAGATTGTGAACACGATATTTGAGTCTGATAAAAAGATGGTAGCAGCACCAAAGATCCTTGTAGAGGACTTGCTAAAGAAAGGTTATATAACTTATTATGCATATGAACTTCTTTATGATGGAATTAGAGATAAGAAGCTACTAAGGAAAAGCAGAAAACAGTCATAAATGAAGGAAGAAAAACAAGACCAGAAGATGGAAGAAGAGATGATGCAGCAGCTCAGGTCCAAAGCTACAGAGCTCCTCCTAAGAGAGGAATGGATCGAATCCATCAAACTCTACTCTCATTATCTATCTCTCTGTCAAGAACAGCTCTTGATTTTCCATGAGATGTCTGGCACAGAGCAGGTCTCTAAGCTCCACAAGTCCCTTTGTTTGGCCTTCTCTAATAGAGCGGAGGCGCGAACACGACTGGGGTATCTCTCCGACGCGTTGGAGGATTGCGACCGGGCAATAGAACCAACCCATTCCAAGACACTTCTCTGCAAAGGCAAAATCTTGCTCGTTCTCAATCGGTACTCGATGGCTTCAGATTGCTTCAAGCGAGTGGCTTCTGTCGAGCTTCAGATCGGTGGGAACTGCGAAACTGTTCATGAATATCTGGATCGATGCAAGAAACTTGAGTTTCAGAGGACAGGGGTTCTCGATCTGTCGGAGTGGGTCCTGAGTGGGTTTCGAGGAAAACCTCCGGAACTCGCAGAATACATAGGTGCAATTCAGATAAAGAAATCAGAGCACAGCGGCCGCGGGTTATTTGCCACGAAGGATATCGAGGCTGGGACCTTGTTGCTGGTCACTAAAGCAGTGGCCACGGGCAGGGGTATCTTGCCTAAACCCGGCGAAGATTCGAGTGACAGTGCTCGATTGGTTATGTGGAAGGACTTGGTAGATAAAGTTCTCGATGCTGCATCAAAATGCAGCAAAACCCACCACCTGATTCGTAATTTGTCGAGAGGAGAAGACGAAGATGGCCTTGAAATTCCGGTCATTAGTTTCTTTAAGCCTGATGGAACTGACGAGAGCTTATTTTCGAAGGAGAAGCCCAATGTGGGTAGCATCGTTAACATCTTGGATGTGAATTCTCTGACCGAGGACGCCATTTCAGCCAAAGTTCTTGGAAAGAACAGCGATTACTACGGGGTTGGGCTATGGATATTGGCTTCCTTCATCAATCATTCTTGCAACCCAAATGCGAGACGCTTGCACATCGGGGATCACGTGGTAATCCATGCTTCCAGAGACGTCAAAGCAGGGGAAGAGATCACATCTGCTTATGATGTACTTGTACCATTAAACAAGCGCAGGGAGATGTCTAAAACATGGGGTTTTCATTGTAGATGCAGGAGGTGCAAGTTTGAGGAAGAGATCAACTGTAGAGAGAGAGGCTTAGATATGGGTGCTGTTGTTGTCGGATTGGAAGAGAACATGAGGAGATGGATGGTGAAGGGGAAGGAGAAGGGGTACTTGAGGGCATCCTTTTGGGCTGCATTTTCGGGTGCTTTCAGATCAGACAAGTCAATGAGGAGGTGGGGTATAAGGATTCCAGCAATGGAGGCTGTGGTAGAGAGTGTGGCAGAGGCAGTAGGTGCTGACGAGAGG---------ATCTTGAGGGTGGTGGTGGAAGGGTTGAAGAGAAATGGTGGAGGTGGAATAGTCCAGATGGAGAGAGCACTTAAGTTGGGAAGAGGGGTTTACGGGAGAGTGCTGAAGAAACAAGCAATGAAAGCTTTTCTTGAGCTTAGCAGAATTCATGATTGAATGGAAACGAAGCAGCAAATCAGCTCCTCCTCCGACGTTACCACAATCAAACCGCTCTGTTGCATCGTGAAACTCGGTGGTGCTGCAATTACTTGCAAAAACGAAATAGAGAAGATAAATGAAGAAAATCTTGGAACTGTTTCTTCACAATTGAGACACGCAATGATCTCAAGTCCTCCTCCATTAAAGTCTTTTGGGATGGATTGGAGCAAGCGACCTGGGACTTCAGAAATTTCTGTCGAATTCGAAGATCCAGCTTTGCCA------------GACTACAGCAATTTTCTTGTTGTTCATGGAGCAGGTTCGTTTGGTCATTTTCAAGCAAGTAGGTCGGCGGTCCACAAGGGAGGATTGCATCTCCCTCTTGTCAAGGCTGGCTTCGTGGCTACCCGTATTTCTGTTACAACACTCAATATTGAAATTGTGAGATCGCTAGCCAGAGAGGGAATCCCATCTGTTGGAATATCACCATTTGCTTGTGGATGGTCCACTTGTGAAAGACATATGGCTCACGCTGACATATCTCAGGTGGTAAAGGCTATCAACTCTGGTTTTGTCCCTGTTTTGCATGGCGATGCTGTGATTGATGAGTCGCAGGGTTGCACCATATTGAGTGGTGATGTGATCATACGCCATCTTGCAGAACTATTGAAGCCTGAATATACAGATGTTTTGGGAGTATATGACCGTCCACCTACAGATCCCAATGCTATACTTCTACAGGAGATTGCTGTAGATGAAGATGGGAGCTGGTCTATAATTAAACCAACACTAGAAGGCATGAATAAGGAAGTTGAAATAACAGTTGCAGCCCATGATACAACAGGAGGGATGGTGACCAAGATATCAGAAGCTGCAATGATAGCAAAGCTTGGAATTGATGTATACATTGTGAAGGCTGCAACAGAGCACTCTTTAAGAGCCTTAAAGGGAGAGGTGAGAGGCCACGTTCCTGATGATTGGCTTGGGACTGTCATCCGATCTTCAAAATAGATGGAAGAAAATCTGCAGGAACCCAACAAGTTGCCGGAACTCAAACTTGATGCCAAGCAAGCTCAAGGGTTTATCTCATTTTTCAAAACCCTACCCCAGGACCCAAGGGCCATTCGCTTCTTCGATCGTCGGGACTATTACACTGTTCACGGAGAGAACGCGACTTTCATTGCAAAGACATACTATCACACTACTACTGCTTTACGACAGTTGGGTAGTGGCTCTGACGGTATTTCCAGTGTCAGTGTTAGTAAAAACATGTTTGAAACCATTGCTCGGGATCTCCTGCTGGAGAGAACAGACCATACTTTGGAGCTCTATGAGGGTAGTGGGTCGAATTGGAGGTTGACAAAAAGTGGAACACCCGGGAACCTTGGTAGTTTTGAAGATGTTCTGTTTGCCAACAATGAGATGCTAGAAACTCCAGTGATTGTTGCACTTTGCCTGAATTTCCGCGAAAGTGAGTGCACTGTGGGTCTGGGATATGTTGACCTGACCAAGAGGGTACTAGGCTTGGCTGAATTCATTGATGATAGCCAATTCACCAATGTGGAGTCCGCTTTGGTTTCTCTCGGTTGCAAGGAGTGCCTGTTGCCAATGGAAAGCGGAAAATCCATGGAGAACAGAACTTTGCATGATGCATTGTCTAAATGTGGTGTTCTTTTGACGGAGAGAAAGAAAACTGAATTTAAATCAAGAGATTTGGTGCAGGATCTTAGTCGGCTTGTCAAGGGGTCTATTGAGCCTGTTCGTGATTTAGTTGCTAGTTTTGAATATGCAACTGGGGCTTTGGGGGCACTGGTATCTTATGCAGATTTACTTGCAGATGAGAGCAACTATGGAAATTATACTATTCAGCGTTACAACCTTGATAGTTTCATGAGGTTGGATTCTGCTGCTATGAGGGCATTGAATGTTCTGGAAAGCAAAACAGATGCGAATAAAAATTTTAGCTTGTTTGGTCTTATGAATAGAACCTGTACCGCTGGCATGGGGAAACGGTTACTGAATAGGTGGCTGAAACAACCTTTGCTAGATGTAGATGAAATCAATTGTAGGCTAGATTTGGTCGAGGCATTTGTGGAGGACACTGCACTTCGTCAAGATCTCAGGCAGCATTTGAAAAGAATTTTCGATATTGAGCGATTGATGCATACTCTTGAGAAGAGGAGGGCTAATTTGCAACATGTTGTAAAGCTTTATCAGTCAGGTATTAGGCTTCCTTATATCAAAAGTGCCTTGGAACGCTATGATGGGCAATTTTCAACATTGATCAAGGAAAGGTATTTGGATCCACTAGATTACTGGACTGATGATGAACACTTGAATAAGTTCATTGGTCTTGTTGAAGCTTCTGTGGACCTTGAGCAACTTGAAAATGGGGAATATATGATATCGTCTAGTTATGACCCAAAGCTATCTGCACTGAAGGATGAGCGTGAAACAGTGGAAAAACAGATACACAATTTGCATAAACTAACTGCTAATGATCTTGATCTTCCACTAGATAAGGCATTGAAATTGGAGAAAACCACACAATTTGGACATGTCTTTAGAATCACAAAAAAGGAGGAGCCAAAAATTAGGAAAAAGTTCAGTACCCATTTTATTGTCCTTGAAACTCGCAAGGATGGGGTCAAGTTCACCAATACAAAGCTTAAGAAACTAGGGGATCAGTACCAAAAGCTGTTTGAGGAGTACACAAGTTGTCAGAAGGAGCTGGTTTCTCGAGTAGTTCAAACAGCAGTAACTTTCTCTGAGGTTTTTGAAACTTTAGCTGGCATTCTTTCTGAATTGGATGTCCTTCTTAGTTTTGCTGAGTTGGCCACTAGCTGTCCAACTCCTTATACAAGACCAGATATCACTCCCTCGGATCAGGGAGATATTATATTAGAAGGAAGTAGGCATCCTTGTGTGGAGGCTCAAGATGGAGTGAATTTTATACCTAATGACTGTGCACTTGTTAGAGGGAAGAGTTGGTTCATTATCACCGGACCTAATATGGGGGGGAAATCTACATACATTCGACAGGTTGGTGTGAACATACTGATGGCACAAGTTGGTTGTTTTGTTCCTTGTGATAAAGCAAGGATTAGTGTTCGTGATTGTATTTTTGCTCGTGTTGGTGCTGGTGATTGCCAACTCCGTGGAGTTTCTACTTTCATGCAAGAAATGCTTGAAACTGCATCAATATTGAAAGGAGCAACTGAGAAGTCCCTGATAATCATTGATGAGTTGGGCCGCGGGACATCAACTTATGATGGATTTGGTTTAGCTTGGGCTATTTGTGAGCATCTTGTAGAAGTAATCAGAGCACCAACGTTATTTGCGACACATTTTCATGAATTGACCGCTTTGGCCCATGAAAATGCCGATCACAAGTCTCCTGAGAAGACCTTACTTGGTGTGGCGAATTATCACGTCCCATCAAGTCGCAAACTAACTATGCTTTATAAGGTTGAGCCAGGTGCATGTGATCAAAGCTTTGGCATTCATGTTGCAGAATTTGCAAACTTTCCTGAAAGTGTTGTTACCCTTGCTAGAGAAAAGGCTGCAGAGTTGGAAGATTTTTCACCTGTTCCCATCATTTCAGATGATGCAAAGGAAGAGGTGGGATCTAAACGGAAACGAGTCTCTGGTCCTGATGAAATATCCAAAGGTGCTGCTCGGGCACACCAAGAGTTTGCCACTCTTCCATTAGAGGAGATGGACTTTAAGCAGGCCCTGCAACAAGTAAGCAAGTTAAGGAATGATTTGGAGAAGGATGCAGCAGACTGTTGCTGGCTCCAGCAGTTCTTCTAGATGGTCAATTCATGCAAGGAGAACAAGTCCAGGCTGCTGATACTATATGCGACGCAGACCGGGAATGCTTTAGATGTTGCAGAACGCGTGGGTCGTGAAGCTGAACGGATTGGGTGTCCTGCCCTGCTCCTCTCCATGGATGAATATGATGCTAGTTGTCTTTCGAATGAGGAAATTGTGATGTTTATTGCTTCGACCACAGGCCAGGGGGATGCCCCGGACTCCATGAAGGCATTTTGGAGGTTTCTTTGCCGGAAAAATCTTGATCGTCTCAATCCGCCTTGGCTAGGAGGACTTAGTTTTGCTGTCTTTGGATTGGGTGATTCTGGTTACCAAAAATACAATTTTGTTGCAAAGAAACTTGATAAAAGGCTTTCAAATCTTGGGGCAAAGGCAATAATTGAAAAAGGTCTTGGAGATGATCAACACCCTTCTGGGTACGAAGGTGCTTTGGATCCTTGGTTGTCATCTTTGTGGGCTCTGCTTAACCAAATGTATCCTACATTCTTTCCAAGAGGTTTGGAGACTAGTATGAGTGTTTTGGACCCTCCGAAATTTGAAATCATTTATCATGATGTTGACAAAGTGCAACCACTATTTTCAACTGTCTCAGATTTAAAGTGCATGGAGAAGATTAGGCCTCACTGCTTCCTAAAAATGATTACAAATCAAAGATTAACCAAGTCTGGCTGTGGAAAAGATGTGCGGCATTTTGAATTTGAAGCTCTTTCATCTGTTATTGAATACCAAGTGGGTGATGTTCTTGAGGTTCTGCCTAGTCAAAATGCAGCTGCAGTAGATGCTTTCATTAAACGTTGTGATTTAAACCCTGATTTGTTCATCACAGTTCAGCCTAGAGGAATTGAGAATATTCTTCCTGATTCTCTTAAAAATGTTTCAAGGTTGCCCATCAGACTAAAAAAATTTGTGGAATTGACAATGGATGTTGCATCAGCTTCTCCTAGACACTACTTCTTTGAGGCAAGAATATTGTATGTTCAACATATTTGTATACTGATACGGTGTCTCCAGGTCATGAGTTTCTTTGCAACTGCACAGCATGAGAAGGAAAGGCTTCAATATTTTGCCTCACCTGAAGGGAGAGATGATTTATATCAGTACAATCAGAAGGAACGCAGAACTGTCCTGGAGGTGCTAGAGGACTTTCCATCTGTGCAACTGCCATTCGAATGGCTAGTGCAGCTGGTTCCTCCATTAAAAACCAGAGCATTCTCCATCTCTTCTTCTCTTTCAGCTCATCCAGGTCAAGTACATCTGACTGTGAGTGTGGTATCATGGGTGACACCGTTCAAGAGAAAGCGAATGGGTCTCTGCTCAACATGGTTGGCTGGACTTGATCCTCAAGAAAGAGTTTGCATTCCAGTATGGTTCCATAAAAGTTCACTTCCTTCCCCACCACCATCGCTCCCCCTCATTCTCATTGGCCCAGGAACTGGTTGTGCACCTTTTCGAGCATTTGTAGAGGAAAGAGCA---------------------------------------------------------------------------------------------------------------GTGCAAAATCAATCTTCGTCTATCGGTCCG------------------------------------------------GTTATGTTCTTCTTTGGTTGCAGAAATGAGGAGAATGATTTC---CTATACAGAGATTTTTGG------TTGTCTCATGCACAAGGATGTGGGGTACTCTCTGAAGACAAGGGTGGAGGTTTCTATGTTGCCTTTTCAAGAGACCAGCCACATAAGGTCTACGTGCAGCATAAGATGCAAGAAGAAAGCCAAAGACTTTGGAACTTATTGAGTACAGGTGCTGCTGTGTATGTTGCAGGTTCTTCAACCAAAATGCCTGCGGATGTTTTGTCATGCCTAGAAGACATTATAGCAAAAGAAGGTGGAGTGACAAGGGAAACTGCTGTGAGGTGGCTAGGGGCACTGGAGAGGGCTGGTAATTACCATGTTGAGGCATGGTCATGAATGAAGACAAGATCTACAGAGCTAAGAGAGGGTCTGGATCATGGCTTCAGATCCAACAATTTGAATCTGGGTTTTATGACAACTTCGTTTAGAGGAGCGAGCATTGGGTGGCACAGTGATGATAATAGGCCTTATCTAAAACAACGTGACTTTGCGGTAGTCTGCTATTTGAATAAAGGTGGACTTTTCCACTTTCAAGATGGGGAACCTTCAACCATTGTTCCCATGGCTGGAGATGTTGTGATGTACACAGCTGACAGTCAGAATATTCATTCCGTTGACGAGATTACTGAG---------------------------------------------------------------------------------------------------------------------------------------------------------------GGTGAAAGACTTACT---------------------------------TTAACATTGTGGTTTAGC------------------------------------------------------------------CGGGACAGTTACCATGATCAGAAT---------TTCTTGAACAGTAAAGAAGTTGAACTTGGTTGGTACTTGCCTTTACCTGCTTCTAGTGACATGTACTGGTTTTCCCCAGACACTGGTTCTCGTCACAAGTCAGGATTTGATATAAGCTGTGCAAGAGCACACATTCTTGGATTTACATTTTATTCTTCTGATGATAAGATTGGCTCCTCGTCATCATCATCTCATGATCTTTCAGAGCTACTTATGAAGCCACTATGTTTAGGTAGGGAAGAAGAATTGCTTGAGAAGGAATTTGACAACAGTTTGCATGCATTGCAGGTATTCTATAAATTACAAACTTTCTCATGGAATATGGCGGAGGGGTTGGGCCCCGAAGGAAGGGAGGAGGGTCTAACGCCGTGGGAGCAGCACGCAGCAGTTATCAACATCCCTCGCTTCGATTACAACGCACCCTCTTCGCTTTTGGAGTACTCGCATTCCGGGTTCCTCATTACCTGCCCCATTAAGCGGGAGAAAAGTGCCACGAAAGAAGCTATTTCCATCCTTGAAAAGTTTATTGTGTCTCAGAGCTGTGGTAGTAGCTCTGAATGTTTGGAAGTCTTGGATGCAAATGTGGCTGCGAAAAGAAGAAAAGTATGCATAGAGGAAAGAAATGGGAAAGGT------------------------------------------------------------------------------------------------------------------------------------------------------------------------------------------------------------------------------------------------------------------------------------------------------------------------------GGTAATAATCTTGAGAGCACAAAGGATGGAGACACCATAAGAGATTCTGGTAGTATGAATGACCGTTACTTATCTTTGAATGCAGATGGAATTTCAAAAGAAACTAGTTCATTCTCTGCTAAGATAGGTGTTGAATTCAGTCAGGTTCTTTCACTAGTGAAGTTGACAAGGAGTGGATTACTTCTCTTAACCATACCAAGGAATAGCTCTTATAACACTGTTGATATTTTGTCAAACATATTTTGTTCTTTGGATTCTAGAAGTCTAAAGGCACCACTTTGGATTCATCGTATTCTCCCTATCCAAGCAACTTGCAGTCTCAATGAGATGGATCTACGAAGAGTTGTGTCCAAACTTGTCCAACAATTCTTGGATGATAAACAAAACAATGTTGAAAGACCTGTAAAGATGTTGGGAATTTCATATGGGGAGCTCTTCCTCTTACTTGGAGCCACTGCTGCTAAGGATCTCCCAGTTATCGCCAGAACAGGGAGGTTAGCCGGCAGAGCAATTGGGGTTCAATTAGCTCGTGGACAGTTCGAAAATGTTTTGCAGCAGTCTCAAGCTAGGCAGGTGCACAAAGAACTTCAAGATGCAATTGCACAGCTAGAAGCAATTCGTTATGAAATTCGGAGCATATCCATCATGAATCCTGGTCCAATGACTCGCGGGCTGATGGAGACTTCACCTTCTAGTAATGGCATTAGTGTGGACTATACTTCATCAGGTTCATCTCTGAAGGCCGGTTCATTGAAAGACAATAGAAATCTTGAGGAGCTTAATGATAAAGCTGGTCTTTTCACTGTTCTTCCTGTTTCTGCAGAAAGCACAAGGTTACTGCCAGATCGCAGGGATGATGTGAAAGGATCAGATATTGTGCTGGAAGCAGTTCTAGAGGCAGAAGTGGCACACAATGCTAAACATTTCTTTGCACAAGCTCAAAATCAGATACAATCTGAATGAATGAAAATCAGTGTAAGCTACTTCAATTTCCACCCCAAAACTGTCCCTCAATACTCCAACAAACCTCAAATCTCCCTTTTCTTGTCGCCATTACTATCGACATTGTCTTTCAATTCTCCACCCACTAAGAATCCCTCTTCTCCCTTTGATCTCAGTTTTTTCAAGCCCAAATCACCTTTTCCCAATTATGCAGTAAAGGCGGAGCTCGAAATTAGGGTTTGCACGAATAGGACTTGCCGTCGACAGGGATCGCTGCGAACCTTAGAAATTCTGTCCGGTCTCGCTCCTCCTGATATCTCAATCAACTCCTGTGGCTGCTTGGGCCGGTGCGGCTCTGGACCCAACCTCGTCTTCCTGCCTGATGCAATTTTTGTCGGTCATTGCGGAACCGCCTTTCGTGCCGCCGAAGTACTTCTAAATTTCTGCGGCAAGTTGTCCGAAGCTTCCAAGAATCTCGAGGCACTTGCGCTAAGAAAGAACTTATCTGAGGCTGAGGCTTTACTCTCTGAGGCTATTGATCTTAAACCTCTTGGAGGCTTGCATATTATTTATAAAAGCAGGTCTATGGGTAACTATTCTGGGGCTCTTGAAGATGCCAAAGAAGCTTTTACCATAGCTCCTCAATACCCTCAGGCTTATCTCTCTCAAGGTGATGCATTTTTGGCTATTGAAGATTTTGATGCAGCTGAGAAATCATATCTAACTGCTTTACAAATTGATCCCTCGATTCGCCGTTCAAAATCTTTCAAGGAACGGGTTGCAAGGCTTCAAGGGAAACTCGTTACTACAAATATGCCTTCGTAGATGGCGTCTCTAGCACCAACTTGGCTTTATCAAGATAGAGGACCTAAGGGTTTGGCGTCTAATGATGGATTTCTTATTGGGAAGTCATGTTTAAATTCCCAGACATCTTTTGTAGGTTCATTTACAGCAGGAAAGGTGCAACTTAAGATTGCATTGAACAGTAATCCATTTATAAGGAAGACCACTTTACTTCCTTTTATCAAGTGTGCAAAGAAGGATGGTTCCTTTGACCCGTTATCTGTTGAGCGTCCACCATACTATAGTTATATGGACTCCACATCTGGGCAGCTTGAACCAGCGTCTGGTGCTCGTGCAAGCATTCCTGGGCAGGATTATTGGCCTGAAGGCACAGTGAGTCGGGTCAGAGCTGCCAGGGCTCCTGAGCCAACCGGAAAGTCCATAACTGCATCATCATTTGGGAAACATCCTGGAAGCAGAAGGAAGAAGTATAAAGCATCCGTAGGCACTGTAGAATCTTCAGAATTGAGTGTAGATTCAAGTGATCCAGCAATGCTTGAAACTTCTGATGATGTTTCGGAGGAGACTAAAGACCCATCCTCAGAATATGTTGTTTATCAAACGGAGCCTGAGGAAGAGAGCATCGATGATTATGAATTAGACAAGAAATATGGACACCCTCACCCTTTTGTTGATCCAAAGGTTAAGAAACCAATCGAGGAGACACTTTCAAGTGAAGAACTATGGTGGAACTGGAGAAAGCCAGATAAGGAA---------------------------------CAATGGTCAAGGTGGCAAAGGAGAAAACCAGATGTTGAA---ACGGTATTTCTTAAAGCTATG---------------------------------------------------------------------------------------GCAGAGACT---------------------------------------------------------------------------------------------------------------------------------------------------------------------------------------------------------------GGGCAAGTAAAGCTTTATGGA---------------CAACCAACACTGACTGAGACCTCTCTTTACAGGGCAAGGCGGCATCTATTTAAAGAGGAAAGACTACAATCTGAACAAGAGAGACTGGAAAGAATAGGACCAATAGCATACTATTCAGAATGGGTTAAAGCATGGAAGAAGGATACATCACAGGAGGCTGTGCAAAAACATTTTGAAGAGACTGGTGAAGATGAGAACACCCAACTTATTAATATGTTTCAGAATCAAACAGCTGCAGAATATCGTATCATGATGGGAACAGATGTCCGTATCCGCCGGGATCCTTTAGCAATGCGAATGCGAGAAGATCAAATAAAAGAAAATATCATTCTGTCACCCTCGGTTCTTCTTCTGTTTCAACCTACAAGTTACAATCCATTTCAAATTCCGTTAGCTTCTCTCACTCTAGATTGAATGGCTCCACACTGCAGATACTCATGCGATACTGCAGCTCAAACCCTAGAATGGATTAGCGCCATTAACGACTTCCTTAGACCTTACATGTTTCTTCTGAACGACCATGTCGTCAACTTCTTTAAGGACAGACTATGGGAGTCTATTGATAAGCAGTGGATGAATTGCCTTCGCAAAGAATCAGTT---------------GAAAATCTTCTCAAGATTCCGTCTGGAATTGTCCAGGATAACTGGCCAGCTTCACTTAAAGAGTTTATCCTTACTTCGAGATCTCTTGTTCTTCCTCGAGAGCAGGTTGAGTTACAGGCTTCAGGCATGAAACATGAAGTGGAAACTCTAGCTGCTGTTGTAAGATCGATTGCAGAAAGTACTGGATCTCAGACAATA---------------------------------------------------------------------------------------------------------------------------------------------------------------------ATTGAT---------------------------------------------------------------------------------------------------------------------------------------------------------------------------------------------------------------------------------------------------------------------------------------GTTGGTGCTGGTCAG---------------------------------------------------------------------------------------------------------------------------------------------------------------------------------------------------------------------------------------------------TCTGTAGTTGCAATTGATGCTTCTTCTCATCATGAGAGGATAAAGAAACACTATGCAGCAAAAACAAAGAACGCGCATTTGAACGTTCCCCAGACTGTTACTTGCTGTGTTATGTCAAGTGATGCGTTGAAGGCTTTTAGTGATGCTTTATTACAAAAAAATGATTTTGAACCATTGGAGATGAAAGAAATTGATCTAGGTGAACCATATCTTGAAGGATTGGAGGTAGAGAGAAAAAAGCCTTCTTTGTGCAGTAACTCAAATATGGGACCATCATTGGTCCTTGCCGGGCTTCATGCTTGTGGAGATCTTTCAGTAACCATGCTTAGGTCATGCCAAAATATTACTAGACTTTGAATGGCTTTGAAAAGTGTTCACAGTCTCAGCATTCCGACTTGCATTTCTTCTGTACACAACACTCGCTCAAGGTCACGGTTCTCCATTTTTCCAGCGTTGAACAAATCTCCAAGGCTGTCACATTCTGTTCGCGTAATGGGCTCTTATGCTTCTTCTCAGAATGTTCAAGAGGCTAGTAGCATAGGTTCAATAAGTGAAGAAGAATGGAAGAAGCGCCTTACAAAGGAACAATTTTACATCACTCGACAGAAGGGAACTGAGAGGGCATTTACTGGGGAGTATACCCCAGGAACTTATCACATCTGTTGTGACACACCTTTATTTGAGTCATCCACGAAATTTGACAGCGGGACTGGTTGGCCATCTTACTATCAGCCTCTAGGAAATAATGTGAAATCAAAGTTAGACCTGTCAATTATTTTCATGCCTCGCCAAGAAGTTCTTTGTTCTGTTTGTGATGCTCATCTTGGTCATGTCTTTGATGATGGTCCGCCACCTACTGGAAAGCGCTATTGTATCAACAGTGCATCCCTGAAACTTAAACCAAAATAGATGGCCGACGGTTGTTTGGGTCCCGCGGCATGTAAGGTGTTA------------------------------------------------------------------------------------------------------------------------------------------------------------------------------------------------------------------------------------------------------------------------------------------------------------------------------------------------------------------------------------------------------------------------------------------------------------------------------------------------------------------------------------------------------------------------------------------------------------------------------------------------------------------------------------------------------------------------------------------------------------------------------------------------------------------------------------------------------------------------------------------------------------------------------------------CAGTTTTCACTTCCCTTACGCTTCAACCCCACTGCTGCTTCTGCTGCTGCTGCTATTGCTTCGCCACGTTCCACCGCTCATGCCTCTGTAAATCCCTCCCAGCCTTCCTTGCTTGTTTTCTCAGGTGGAACTGCATTTAATGGTCATGTACTTCCTGTTTCTGATGATGGAGGAAGTACAGCCGAAATTGTTCGTGTCCTTGGTGGTCCAGCTGTTGGAGACATAAGGTCAAGATGTCTGAGATTGTCTGATGAAAGTACTTCTGAAGCTTTAGCAGTGCGAACATTGCTTGGTCACCGCCTACCTCTTGATGCTCTACTAGCCAAATCAGAGTGGATGTTGCAGTCTCATCACCTCCACACTCACAACTTCCCCTTCACACTCTCTCATCGCCACTCTCTATTAAGTCCTGTTTCGCCCACATCTTCTCCTCCTCTTCATTGCCCATGCAGACCCACCACTCTGCTCTCGGTTCGTGCCCACATTCGAACCAGACCTGAATCATGGCTCGCTGAAGCCCAACCCCCTGAAATCCCGACTACCACCACCACATCAACAGTCACGCCTACGGAAAGCAAACTACAAGATGGGCCCATCGAGCTCCCCTCTTCATCTTCATCTATCTTCGCCACTACCGACGAGCCTTCTCCTCTCCAAGTTGCCACTAGCGTCCTTCTCACGGGTGCCATCTCGGTTTTCCTATTCCGCTCCCTCAGGCGCCGC---GCAAAACGAGCTAAGGAACTGAGATTTAGGTCCACAGGCGCGAAGAAAAGTCTGAAGGAGGAAGCAGATAATTTGAAGTCACCGACTGCGGTTAATCCCGGGTCCCCTCCTTCGCCTATCCAGGCGTTATTGGGTGGATTGTCAGCCGGTGTGACCACGACCATTGAGGCGGCTTTGAATCGGCAGACCATATCTGATAACATAACAATAAGGACCATTGTGAATGGCTTATGCCTTAACTCTGTTGGTTTAATCCTTTATTCTGGCCAGCTAGCTATCAACTCCTTAACGGAAGGCTCAACAAGTAAGGCAGTTTCAGGATCTGATGATGGGGAGCAAATGTCAAGTCTGTCGACCAAGGGCCCAATGGAAAATGAGGATTCCAGCAATAGTGATGGGGATCAAACTACAATGTATCGCATTCGCAGCTTACCGTTGAAAGCTATTTTTTGCCGGGAAATCTTATGCCCTTACCTCCAGCAACATTCTATGCTAAAACCCAGTACCGAGATCTTTTATTACGTCGCAAACCACCGGGATTTGTCCGTTGAAATAAACCCTAACAGTAAAACTTTCACCGAGAAATTTACAGTCAACGGTGCTGTCTCTGCTCCTCCTCCTCCAGTTGCCAATGCTGATGATCTTGACAAGTCCACTTTGGCAAAGAATGCTCTGACGTTTCAAAACCTCCTCAAGAAACATGCTGGCAGCTCTGTCCAGGAGCTTGAACGAGCTCTAGACCGCTGCAGCTCCGCGCTTACAGAGGACTTAGTTCTACACGTGCTCCGGCGCCATCGCTCTGACTGGAAACCTGCTTTGGGCTTCTTTAATTGGGCCTCCAAAGGAGTTGATGGTTACACTCCGGGGTCCGGTGCTTACAATGAGATGCTTGACATTCTCGGGAGAATGAAGCGCTTTCAACAGTTGGAGCAAGTGCTCGATGAAATGTCAAAGAGAGGAGGTCTTGTTAACGAGAGAACATATGCGATCCTAGTGAACAGATATGCAGGGGGCCATAAGATTGACGAAGCGATTGAAATTTTCTACAAAAGGAAGCAGTTTGGCCTGAAAGTTGACTTGATGGCATTCCAGACGCTGCTCATGTCCCTCTGTAGATACAAACATGTAGAAGCTGCTGAGTTCCTATTCCACTCAAAGCGGAATGAGTTCCCTCCCAATATAAAGTCCTGGAATATAATTCTTAATGGGTGGTGCGTTTTGGGGAGTTTACGTGACACAAAGAGGTTCTGGAATGATATTATTTCTTCTGGTTGCAAGCCCGATGTTTTCACGTATGGGACCTTTATAAACTCCCTGACCAAAGCAGGAAAGCTGACCAGAGCAGTTCAGTTGTTCCAGTCCATGTGGGAGAAGGGTTGCAATCCAGATGTCGCCATCTGCAACTGCATCATAGATCAGCTGTGCTTCAAGAAGAAGATTCCAGAGGCTCTTGGCATCTTTGGGGAGATGAACGAACGGGGTTGCCTTCCGGATGTTGCAACTTACAACTCGCTCATAAAGCACCTGTGCAAGATTCGGAGGATGGAAAAGATTTATGAGCTCTTGCAGAAG---------------------------------------------------------------------------------------------------------------------ATGAAGAAACCTGAGGAAGTTCCTGAGATTTTGAAGAGGATGGAGAGAAATGGCTGCAAGATGACAAGTGATGCCTACAATTTGCTATTGAATTTATATATAAACTGGAACCAATGG---------------------------------GAGGAAGCACAATCAACTTGGATTGAGATGGAGAGAAATGGTTTAGGACCTGATCAGAGATCTTACACCATTATGATCCATGGACTTTATAGTAACAAAAGGATAGAAGAGGCTTTGGACTATTTCAACGAGATGACATCAAAAGGAATGATACCAGAGCCAAGGACCAAATTACTGGTGAAGGCTATGAACATCAAGTTGAAGGAGGGGATTGGTGAGCAAGGGATAAAGGTGACAAATGATGACAGTTCATTAACTCATCCGGTTAAATCTAAAAGGAATAGAAAAGCGAGGCAATGAGGACTTGCAGGTGACTTCGGTAATGAGAATGTTGAACTTGTAAGAAGTATTGCAGATCTTAAGATTGCAAAAGCAGTTATTTTGGGAAATCATGATTCTTGGAATACCCAACAGTTTTCCAAAAATCTTGGTGAAGAGCATGTAGGTTATAGTCGTTTGGACTTTCCTATGTTAAAGATGAGTCGCCCATTTTCTTGTGGAGGTGAAAGTTTGTTTCGGAAAAGGCTTTTGTCAGCAAGATATGGAGTTGATGACATGGATGGGAGTGCAAAGAAGATCTATAAAGCTGCCTTAGGGACACCAGAGGGTCTTTCCATTGTATTTCTTGCACACAATGGACCCTCCGAT------------------------------------------------------------ATCAATGATATCTGTGGGAAA---------------------------------------------GACTGGGTGTTCGGTGGTGGTGATGGTGATCCTGATCTCGCTAGAGCTATATCCCTCCTGAAAGAAACCACCATCCCTTTGGTT------GTGTTTGGACACATGCATAAAGAGCTTGCATATAATGGTCTTAGGAAGATGCTCGTGGTGGGTGCTGACAACACTATTTACCTCAATGGAGCCATTGTG---------------------------------------------------CCAAGGGTGAGAAGCTTTATGAAAGAGGAAACCTCAACATATGCACCTGTGTCC------------ACCGGCACAGTGCGAGCCTTCACTCTAGTTGAGATTTTAGATGGAAAACTAGTAAGAATTGCAGAGACCTGGGTTTCAGTTATTGGA---GATAAAATGGCAATAGAGGAGGAGCATATACTA---------------------------------------------------------------TACAGGAGTAGTACTGAGTGGACA------------------TCTTGAATGGAACGAGAGGAGAGA------------AACTTCAGGCCGGCG---------------GGGAAGTGGAGGTTGGAGTTGGAT------------------------------ATTGAAGCTAAACATTTCTTATTCGAGCAGGGATGGACAAGAGGTAAGGCATATTTGAAAATCAGGGAAGGTAGTAGGGCTACAATACTCGTACCAAAGGAAGCATGTTACTGGTTGAAAGGCTTTGTTGATGGAACAGTAAACATTGTCAGGGAAGAACTATGTAACGTGACTGAGAAGGAATGGGAGAGGATGGTTTATCATGGGATTAAGCCTGAGAACCTGCCTCGTGCATTTGACATACTCTCAGATGGAGCCTGGTACAGGGTTTGGCTAGCATCGGAAGTTGACGCGTCTCTATGGGGAAGACGACTAGAGGTAGGTGACGATGGTGAGGTCGCAGGTTGGAGCACACGTGACACCCAGGGAATGGTGAAGAAACCTGCTGCGCGCGAAAGAGCAAAAGAGGAGAATGAACAGTCGCAGGGGGGAGCAGCTGGTGGAGCAGAAGCTAGGCCTTTTGTTACATACCATAATTCACTTGGAAGGGATCTTTATTTGAGAATTGCGACTGAGCTACACTTAAAGAGAATGCTGGTTGGGGGCTTTGAAAAAGTTTATGAGATAGGCCGCATATTCAGAAACGAAGGCATTTCAACTCGGCATAATCCTGAGTTTACCACTATTGAGATGTATGAAGCATATTCAGACTATCATAGCATGATGAACATGGCAGAGGAAATTGTTGTTCGATGTGCTCTTGCTGTTCATGGAAAGCTCACTGTTAATTACCAGGGAATGGAAATATGTCTT---GAACGGCCTTGGAGGAGGGAAACCATGCATAATCTTGTCAAAGAATTCACTGGTATTGACTTCAATGAGATAGGAAATGATGTTACCATTGCTAAAGAAGTTGCCATTAGAGCACTTGGATCTGACCATGACAGTAATGACAAATCTTCCATTGAAGCATGTCCATCCGTGGGACATGTCCTTAATGAGGTTTTTGAGACTGTTGTAGAACAACCTACATTTGTTTTAGACTATCCTATCGAGATATCTCCCCTTGCTTTGACTGAGAGGTTTGAACTATTTATTTGTGGCCGTGAACTTGCCAATGCATTCTCAGAACTGACTGACAGGCAGCATAATTCTAAGAGACAGCTGATCTCACAGATAGATTCTGCCGAAGAGAAAGGAAAGAAAAGTGACGATGACTCCTATGAAGTAACTCTAGATGAAGATTTCCTGACGGCCCTGGAATATGGAATGCCTCCAGCATCAGGAATGGGACTTGGGATTGACAGGCTAGTAATGCTTCTTACCAACTCTGCTAGCATTCGGGACGTTATTGCATTTCCTGTTCTCAAGATTCAGCAGTAGATGGCGGACTTGGCAGTTACCAGTCCTTGTGTTTCTTTCTCCAGGCCAACCGCCAAACCCAGTAGTTTTCTGAAAGAGTTGCACTCCTCGAAGTTGAATTCAAAGTTGGGTTTCAATTCGATTCCGTATTCGATCAGAAGGGAGAGCGGTTATTGTGCTTGGCGTCTGAAGGTGGGGCGGAGCTTTAATGGCGGGTCGTCGTCGTCATTTGCTTGCTCGACGTCTCCGTATGTAGGAAGAGTGGGAGCGCAGAGAAGAGAAGGGCATGCTTCTGTGTTGTCGCTCGGGACAAACCCTAGAGAGCACGCGAAGAACGATTCTTCTCAGGCTTTGTCAGCAATGCTTCCCTTTGTTGTCGCTGCGACCGCTGTTGCTGCTCTTGTTCAGCCTGCAACTTTTTCTTGGGTATCAAAAGATTTATATGCCCCTGCTCTTGGTGGAATCATGTTATCAATCGGAATTCAACTGTCCATCGATGATTTTGCTCTTGCATTTCGAAGACCTTTACCACTATCAGTTGGGTATATTGCACAATATGTGCTGAAACCGTTGTTGGGGGTGTTGGTTGCAAGGGCATTTGGGGCACCCCCAATGTTCTATGCTGGTTTCATCCTCATGTGCTGTGTTGCGGGTGCCCAGCTGTCAAGCTATGCCAGTTTTTTGAGCAAAGGGGATGTAGCCTTAAGCATTCTGCTGACCAGCTCAACTACAGTATCATCTGTGGTTGTTACACCAATTTTGACTGGCCTGCTCATTGGATCTGTTGTTCCAGTTGATGCAGTGGCCATGTCCAAGTCAATATTGCAGGTTGTTCTTCTTCCTGTCGCTCTTGGACTTGTGCTTAATACATATGCCAAACCAGTTGTTGGTGTCATTCGACCTGTGATGCCATTTGTTGCCATGCTTTGCACT------TCACTCTGTATTGGAAGTCCTCTTGCAGCAGAGGGTCTCCGATTAATTTTACCTGTATTGACATTTCATGCTGTGGCATTC------ACCGTGGGATACTGGGTTTCTAAAATCCCACATTTGAGGCAAGAAGCAGTTTGCAGGACAATCTCGTTATGCACAGGAATGCAAAGCTCCACCCTTGCAGGACTTCTTGCCACCCAGTTCCTTGGGAGCAGCCAAGCAGTCCCCTCTGCATGCTCTGTTGTTGCAATGGCTATCATGGGCCTATGCCTTGCCTCTTTCTGGGGCAGAGGGTTCCGAATAAGAGATCTACCATATGTGCTACTCCCGCCAACCAGCTCAATCGTCAAGGCTTAAATGGCTACTGCGGCGCAAGCTTCCTGCATTATCAGATTCCCTGATTTTCAACAGAGAAGTCTCGGGTTTTCCCGCCAAATCCTTGGTTACAGCAATACAGCCTCCCCCATCCATGGCACATATCGCATTCTACGCCAGGCACCCGTACGGACGAAACGTATCTCCATCATCAGTTGCTCTGCGGCTAATAAGCCTTCTCCTTCCACCCAAGTCAGTTCTACAGCCAAGATACGGAGTGAAGTCCTTTCTCCCTTCCGCTCTGTTCGTATGTTCTTTTATCTTGCTTTCATGGCAAGTGGTGCTTTGGGAGGCCTAATAGCCACCACACAATTGATTGCTGCACTGACAAATTCATCTAAAGCAGCAGCTGCCCCTGAGATCTTCAAAGGACTTGCAATAGACATTGGAGCTGTCTCTATTTTTGCATTTCTCTATTCTAGGGAGAACAAAGCTAAGAATGCTCAACTAGCTAGGCTCTCAAGGGAGGAAAGCCTTTCAACCCTTAAGTTGCAGGTGGATCCAAACAAGGTTATCTCTGTGTTGAGAGGAATTGCACGGCTTGTCATCCTTGCTGGTCCTGCATCTTTCATTGCAGAATCCTTCAGGCTTAGTGAACCTTTTACTGAAAACCTTATTGATCGAGGTGTACTGGTTGCTACTGATGGGGATTCACCTAGATTTGAATTTGAAGACAACAAGGAGATGAAGGAAATAACCGCTAAAAGGAGGCGGCTTTGGCAGCTGGTTCCTCTTGATGGCATGGATGGAAGAGTTATCTGAATGGAGGATGAAGGAATCAGAGCACAGTTCCCTCTCTCCTTCGGCAAGCAAACAAACCAGCACATACACAGCGCCACCCGGCGCACTGTAGATTCCTCATCCCACTCCCCTGCTAACAAGGGCTCTTCCCCTTCCAAGTGGTTGAAGGACCTCAGAAACCCTAACCCTAGTTCCCGCCACCACGGAGATGCTAAGCCCAGTTCTTCCGCCCATGAAAACCAGCGCTCTGAGGATCGAAATTCGGCGTTCGGGAAACCCAGTTCGACCGCTGATAATGGGTCGAAAGGTCGTGTCGACGGTGAGGATTTGAAGGATGATGAGGTGATGGTTGGTCCTCCTCAGCCGACTTCGAATTTAGCTGATGAAGATGGGGTGATGATTGGACCTCCTCGGCCGCCACCGAGTTCGAATTTTGCAGATGAAGATGGGGAGGATGATGCGATGATGATTGGGCCTCCTCGGCCGCCGCCGGGTTCGAATTCTGCAGATGAAGACGGGGAGAGTGATACAGTGATGATAGGACCTCCTCGGCCACCGCTATCTTCGGATTTGGCTAAGTCGGATTCAGATGATGATTCGGATGAAGAAGCAGAAGAGGATCGATATAAGATTCCACTCAGTAATGAGATTGTCTTGAAGGGGCACACTAAGGTTGTTTCAGCCCTTGCTATTGATCATTCAGGATCGAGGGTTATTTCTGGTAGCTATGACTATACAGTCCGTATGTATGACTTTCAAGGAATGAATTCTCGGTTAGCATCATTTAGACAGCTGGAACCATTTGAAGGACACCAAGTCCGTAGTTTAAGTTGGAGTCCAACCGCAGACAAATTTTTATGTGTGACTGGCTCAGCTCAGGCTAAGATTTATGACCGTGATGGACTTACTTTGGGTGAGTTTGTAAAGGGAGATATGTATATTCGTGATTTAAAGAACACTAAGGGGCATATATCTGGATTGACTTGTGGAGAGTGGCATCCTAGAATGAAAGAGACCATTTTAACATCATCAGATGATGGATCACTGCGTATTTGGGATGTTAATGATTTCAAAAGTCAAAAACAGGTTATCAAACCCAAACTTGCAAGGCCTGGAAGAGTCCCAGTTACAACATGTGCTTGGGATCGTGAGGGAAAATGCATTGCTGGTGGTATAGGTGATGGCTCCATTCAGATATGGAACCTTAAGCCTGGATGGGGAAGCAGACCAGATATCCATGTTGAAAAAGGACATGAAGATGATATTACTGCACTTAAGTTCTCGAGTGATGGGCGGATTCTGCTGTCAAGAAGCATGGATAGTTCACTGAAGGTATGGGATTTACGGCAAATGAAAAAACCTGTTCAAGTCTTTGGGGATCTCCCTAGTCATTATGCCCAAACAAATGTTGCATTTAGTCCTGATGAGCAGCTCATTTTTACTGGAACCTCAGTTGAGAGAGAACAAACAACTGGAGGCTTGCTTTGCTTCTTTGACCGAGCAAGACTTGAACTTGTGTCCAAAGTGGGTATATCTCCAACTTTCAGTGTTGTGCAGTGTGCCTGGCATCCAAAGTTAAATCAGGTCTTTGCTACGGCTGGGGACAAAAGCCAAGGAGGAACACACATACTAGATCCATCTCTGAGTGAGAGGGGAGCTCTTGTGTGTGTTGCACGTGCACCAAGGAAGAAGTCTGTCGATGATTTTCATGCAGACCCTGTTATTCACAACCCTCATGCATTGCCTTTATTTAGAGATCAGCCTAGCCGCAAACGAGAGAAAGCACTGAAGGACCCCATTAAGTCCCATAGACCTGAACTTCCAGTAACAGGACCGGGCTTTGGTGGAAGGGTTGGTTCTACTAAAGGAAGCTTGTTGACCCAGTATCTGCTCAAGCAAGGTGGTATGATCAAGGAGACATGGATGGAGGAAGATCCTAGAGAAGCTATATTGAAATATGCTGATATTGCAGCAAAGGACCCAAAGTACATCGCACCAGCATATGCAGCAACCCAACCTGAGCCAGTTTTTGCAGAGTCAGATGCTGAGGATGAAGAAAAGTCATAGATGAGTCTCAAAAGAGCTTCTCTAACTTTCCTATCTTCCCTTCTAGTTGTTTCCATAGCCACACAGTTCATAGTTCCAAGCCAACCATGTCTCAAGTACCTCACTGATCTAAGTTCCATTATCACCTCATCACCCATTATTTCAACAGTCATCAAATATTACCTTGGGGACCATCCCCACGACCACCACCACCACCACCATAAGAAGGCAAAAGACTCTATTTGTGACAGCTTTCCACCTGACTTCCCTCCCCCAGACACTAATACCACCTCAATTTTTTGCGTAGATCAAAGTGGGTGTTGTAATTTCACTACAGTTCAATCAGCTGTTGATGCAGTTGGAAATTTTAGCCAGAAAAGAACTATTATATGGATCAACTCTGGAATTTACTTTGAGAAAGTGATGGTACCAAGGACCAAACCCAACATCACATTTCAAGGACAAGGGTTGGGATCAACAGCAATCGTGTGGAATGACACTGCAAACTCTTCACATGGCACATTTTATAGTGGTTCAGTTCAAGTTTTTTCCAACAACTTCATTGCTAAGAACATAAGCTTCATGAATGTAGCTCCAATGCCCAGCCCTGGTGATGTTGGAGCTCAAGCAGTGGCCATTAGGATAGCAGGAGATCAGGCTGCCTTCTGGGGCTGCGGCTTCTTTGGAGCACAAGACACACTTCATGATGATAGAGGTCGGCATTACTTCAGGGATTGCTTCATCCAAGGATCCATTGATTTCATCTTTGGAGATGGAAGGTCATTATATGAGAACTGCCAGTTGATAATAGATGGAGCAGTTACAGCACATGGTAGAGCTTCCAAGGATGAGAACACTGGCTTCTCTTTTGTTAACTGCAGCCTTGGTCGAGCATGGAGGCCTTTCTCCCGCGTTTTCGCTTACACTACCATGACTGATATCATCACCCCGGAGGGATGGAATGACTTCAATGATGTTACCAGAGATCAGACCATCTTCTATGGGGAATACATGTGCTCAGGTGCAGGAGCAAACATGACACTGAGGGCTCCTTATGTCCAAAGACTCAACGACTCTCAAGCTTCTCCTTTTCTTTCATCTTATATTGATGGAGATCAATGGCTGCAGCCCTTCCTCTAGATGGCTTCTCTTCTGCAGTCATCGTCTCTTCTTTCCAATTCTTCATCTTCTCTTGCAGTTTTTCTCCCGAACACCCATCACCGAAATACAACTTGGAGTCTCCAAGTTCTCAAACCTTTTCGTCCGGAGGCACAGGCAATAACACCTTTCCAATTCCAGAAGTCGGAGTCGAATCATTTGAAGAGAACTCTTATTCGGAGGACAACCCTCTACGAATCACCGGTTCTGGACCCCCCTCCAGCGGAGCCTGACCTAATAGCTTCCCTGAAGCTCAAACTACTGAATGCTGTTTCTGGGCTGAACAGAGGTCTTGCTGCAAATGAAGAAGATCTTAAAAAAGCAGATGATGCCGCCAAGGAGCTTGAAGCTGTAGGAGGGTTTGTTGACCTATCAACCAATAATCTTGATAATCTCCAAGGGAGATGGAAGTTATTCTCATCTCGTACTCTAGGTCCTGGCCCTCCTGTAGGGAGGCTTCTGCCCATAACTCTTGGTCAGTTTCAACGGATAGATATTTTAAGCAGAGATTTTGACAACATAATTCAGTTAGGAGCTCCATGGCCACTTCCGCCAGATGTGACAGCTACATTAGCACACAAATTTGAACTCATAGGATCTTCCAAGGTGAAAATTGTATTTGAGAAAACAACTGTAAAGACAACCGGAAACCTGTCACAGCTGCCACCATTGGAGTTGCCGCGGATTCCAGATGCTTTAAGGCCTCCATCCAATACAGGAAGTGGTGAATTTGAAGTCACATACCTTGACTCTGATATCCGCATAACAGGTGAATTAAGGGTTTTTATTTCGTAGATGGCGACCTCGCTACTCGAAGCGATTTCATTAGTCCGAGATTGGAATCCATTGTTGCAGGGATTCCCACTTCGGTCGACGAAGAATAGCAAGCATCTTATCAGTACCGCCAGATTTGGCAGAACCTCTAGATTTAGCGCAAGATGTTTCTTGGACTCGAAGAAATGCACCACAGGGTCCGCGGATAACGAGAGAAATCGGAATCTGTTCGAAGGAGTGGTAGAGGCAATATTGAAGGCCCTAAAGACGTTGCAGAAACCGGCAATTGCTGCTGTTTTATTAGGTTTTCTGCTTACATACGATCCTCATTCGGCGTTAGCGGCTTCAGGGGGAAGGATGGGTGGACGGGCGTTCTCATCGCATTCATCGTCGTCGTATTCGTCGAGGAGCTATTCGTCTCGGACAGCGAGCCCTAGTTTTTCGTATTCGATGCCGTATTACGCACCGTCCCCGTTTGGATTTAGCGGTGGCGGCGGGTTTTATGTAGGCCCGGCGTTTGGAGTGGGCGTGGGTGCGGGATCGAGTTTCTTGTTGATTATGGCGGGTTTTGCAGCATTCATTTTGGTGTCGGGTTTCCTTTCGGATAGGTCAGAGGGAAGCGTTCTCACGGATACACAGAAGACAAGTGTTCTCAAGCTTCAGGTTGGGTTACTGGGCATGGCAAGGTCACTTCAAAGAGATCTTGATCGGATTGCCCAAAATGCAGACACGTCTACCTCGGAGTTGACAGAAACCACGTTAGCCTTGCTTCGGCATCCAGATTGTTGCATCTCCGGTTATTCATCTGTGGATGTGAAGCGAAGCATGGAGGATGGGGAGAAACGGTTCAATCAACTTTCCATTGAAGAGAGGGGGAAATTTGATGAGGAGACCCTTGTTAATGTCAACAACATTAGAAGGCAAAGCACAACCACCCAGAGGGCCAATGGATTCAGCAACGAGTACATAGTGATTACAATCTTGGTTGCAGCTGAAGGAGTACACAAATTACCTGCCATCAATGGGAGTGCAGACTTAAAGGAGGCCTTACAAAAGCTGGGTTCTATCCCCTCCCGCAAAACTCTGGCAGTTGAGGTATTATGGACTCCTCAGAACGAAAATGATACATTATCAGAGAGGGAACTGCTTGAAGATTATCCACTTTTGAGGCCCCTGTAAATGAGTGGTTCATCCGCTTCAGATGAAGCCCTATCTGGGTCTTTAAAGGTCGAAGAGGAGAAGAAATCTGCAGCTTCGGTCTCTCATATTGTCTATCACTTCGGTACCAGTGGAATTGCTGTTGCCACTGCGACTGGCATAACTCATCCTTTAGATGTTCTTAAAGTTAGGCTGCAAATGCAGCTTGCTGGTCAGAGAGGTCCCTTAACTGGAATGGGAAAAGTTTTTACTAAAATGTTGAAAACGGAAGGGCCTAGAGCTCTGTATTTAGGACTTACACCTGCATTGGCAAGATCAGTTCTTTATGGAGGTCTCCGTTTAGGCTTGTATGAACCAGCAAAGCATATCTGTGACTGGGCATTTGGAACCACAAATATGTTAGTGAAAATTGCCTCTGGAGGATTTTCTGGTGCTGTTGCTACTGCAATAACTAATCCAACAGAAGTTCTGAAGGTGCGGTTGCAAATGAACTCAAACATGGGGAAAGGAGGGGCAATAAGAGAAATAAGGATTGCTTCAGAAGAGGGAATCCAAGCTTTCTGGAAGGGGGTTGGCCCTGCTATGGGCAGAGCTGCCATGCTGACTGCATCAGAATCAAAGCGGGCTTTGATTAGGTGGACACCTCTGGAAGAGGGATTTCATCTGCATCTCATCTCAAGTAGCATAGCAGGGACGATTAGCACCCTTGTAACTGCACCCATTGACATGATTAAAACTCGTTTGATGCTGCAAAGAGAATCTAAAAGAGTTGGAGGCTATAAAAATGGATTTCATTGTGCATACCAGGTCATGCTCACAGAAGGCCCTCGGGCACTCTACAAAGGGGGCTTTGCAATCTTTGCAAGATTAGGTCCTCAAACCACCATAACTTTCATTATCTGCGAGAAGCTGCGGGAACTTGCTGGATTGAAGGCTTGAATGGCCCTCCAACACTGCTTCTACCCCGGCAAAGCAATCTGCCGCCTCCAACGAATCTATCTGGCACAGGATTCCGGCGGCCAGAAGGACAACCCGCAGCCGCAGGTGTTAGCCTCGGTCTTCCGTCGGCGGCTCCTCATCGGTGTCAGTTCCGCTTCTCTCGGCGCCAATTTTGCAGGCGTCACAAGTTTCCTTCTCGGATTGTCGCCGGAAACTGGTAGGAATCTGAAGCTGGACGTTCTTTATCCGGTGGGTGGTTACAGTCGCTGCGTTGAAACGAGTGAAGGCTTTGAATTCATTTATCCAGCCAATTGGGTGGGAGACCAGACACTGTTGTACAGAGCAGTGGGGAAGGCAGAGGCAGAGAGATCACTAGACCCACCTCCCTTGAACAAAGATCGCCGTCGCCGGAATTTTAGTGAACCGGTGGTGGCATTTGGACCTCCGGGCTCCAACGGGGAGCTCAACGTCAGCGTCATCGTATCTCCGGTCCCTCTTGACTTCTCACTGGGTGATGGTAGAATTGAAGCTTTCGGAGGGACGAAAGAAGTGGGAGAGGCTGTGATAAGGACAATTGCTGCAGGAGCAGGATCGGGACGAAGGCCCGATGTGAGAGCAACGCTCATAGAATCCACGGTAAGAAAGGATCCAAACGTCGAAGTAAACTACTACAAGTTGGAGTTCAGAGTTGAGAGCCCCTCGTTTCGGCGTCACAACGTCGGTGGCCGGTTATTCACTCTAAATGCACAGGCGGAATCAGCTTGGCCGGAGGTGAACCAAGATTTCTACAGGATTGCTGATTCTTTCACCCTCACTGCCTAAATGGAAGACCAGAAGCAAATTTTAGAAGAAGTATTTGGCGAATCTTCAGATAAAGAAGGTGAAGGAGAACAGCAGTCAGGAGATTCCTTCGACGAGGAACAATCAGTGAACCAGAGCGAGAAAAATCCTATTGAAGAGATTAGTGGGCTATGGTTGTATAGAGACTTCCTCTCTCTTGAGCGCCAATCTTCGCTGCTGTCTGCAATCGAAAAAGAAGGATGGTTCACTGAAGCTTCCCATAATCAGGCTATGAGGTTTGGAGATCTTCCTGCATGGGCAATTGAGCTTTCTGAATCTATTCGTAAAGCAGTTTGGTTTTGTGATATTTCTGAGTGTGGAGATTCATCAACATGTGATCAGGATAAGGAAGAAGTTTGCCCTTTGCCATCACCCCTCTTTGATCAACTAATTGTAGGTGAGGGAATATGTGGACATGTGGACCTCATGCGTTTTGAAGATGGGATTGCCATTGTCTCTCTTGAATCAGCGTGTGTGATGCACTTTACACGAGTTAAGAATGAAACTAGCAACATTGGATATGATATCCCTGTTTATCTGACCCCAGGATCTCTGGTTATCATGCAGGGCGAAGCTCCGGGGTTTCAGATCTGGGAAGGGCAAGAGATCTGTCAGAAGAAGAGAACGTCAATTACATTGAGGAAGCTCTGCCATGCCAAGTAAATGGGGAAATACTCTCTCTGCTTTAAATTCACTTTAGTACTATCCCTCTCTCTCGCTGTTTCGTCGACTTCATCTTTGCCATTTCTTCGTCGAACCCACTCGTCTTCACCCTTTTCGATCAAAGTCTCTTCATCCCCTCCTAAAGCATCTGCTTCGGACCTTCTCTCTCTTCTTGGAAGCAGGGAACAAGCTTCAGCAATCAACCCTGAGGTAGCCAGGGAGCTTAGATCTTGCTTGAAGTTTCTGGTACCGTTTTCTCCGATTCTCGCCGAGAATAAATTTGAGAGATTTTCTAGCGGAACAACGTATCTTCACACCGGAGTCAAGGATGACCAGCGGAAGTTGTCAAAGACGATCTCTTGTCTGGACCGTACAGACGAGGATGGGCTCATCTGGTGGCCGCCGACGTCAATGATGGAGCTTGCTCGTATCGCCGTTGACTCCGGCGGAGATCCGGCAGCCATACACAGAGCCCTAGATCCGACGATGTTGCCCGTTCCTGATGTCGAAGGATCGGAACTG---GATCAGTGCCAACTCACA------------------------------------------------------AGAACCCCGTACGGTAGACGCTTCTTTGAAATAATTGCTGCTCGTCCTTCTGTCGGATTGAACGTATCATTAGATCGCGACCTTCATGGGCATCTCTTTCTTGCTACGGACACTGGAAGGCTTGGTATATTATTCCATGCGAAAGAATATCCATATGATACGGAAGTTTTCCCCGACGATTCAATTAATCTGCGAAACATTCTTTGGTTGGCTCCTTTGCCAAGCAATTCCACCAAAGCTTGGTTGGCACCTGGAGTCTTGGTAGTCCTTGATGCCTCCCCAAGAGGGGTTATATATAAAGATCTAATACCAGAGTATGTCAAATTTGTGAGAACAATCTATGAAGTTGAGTCTTCTCTTGTTTTCAATTAAATGGCCACCCTGTTTCTCACGTCCTCTTCTATCTGGAATTTCCGCAAAACCCCTACTTCATTGGCCTCTTCTCTATCTAAACATCCATTTGGCCAAAAGACTCACCTGTCCTCTTTATTTCTCAAACCCAATTCAGGAAAACGGCTGAAGTTCTCTATCAAAGAAGAACAAGAGAACGAGCCCCCTTCGCCCTCCTCTTCTGTTGCTATAGTTCCAGAGAAACCTAGCAGCGATGGAACCGACAAGAGTGAGTCTTCTGTCCAGGGGCAATTGAGTGAAGGAGAGGAACTGGGTTCTGAAGAGATAACCAAGCAGCAGGAGTTGGATTGGAAGACAGACGAAGATTTCAAGAAGTTCATGGGAAACCCTTCGATCGAAGCCGCAATAAAACTAGAGAAGAAGAGAGCTGATCGGAAGCTCAAGGAGCTTGATAGAGAAACCAGTACGAACCCAATTGTGGGATTCTTTAACAGAGTAGCCCGTGATAGTTTGACCAAAGAGAAAGAGAGGTTGGAGAAAGCAGAGGAATCTTTCAAAGCGCTCGATCTTAACAAGTTAAAGAGCTGTTTCGGGTATGATACATTCTTTGCCACTGATGTTCGGAGATTTGGTGATGGCGGGATTTTTATTGGGAATTTGAGGAGACCCATTGAAGAAGTCGTACCCAAATTGGAGAAAAAGCTTTCTGATGCTTCTGGCAGGGAAGTCGTTCTATGGTTGATAGAGGAGAAAAAGGATGACATAACAAAGCAGGTTTGTGTGGTGCAGCCAAAAACAGAAATAGATCTCCAATTTGAGTCTACCAAGCTGAGCACTCCCTGGGGTTATGTCAGTGCAGTAGTCTTATGTGTTGCAACTTTTGGGACAATAGCTTTGATGAGTGGCTTCTTCCTCAAGCCTGATGCCACAATTGATGACTACCTGGCTGATGTAGTGCCTCTATTTTCTGGCTTCCTTTCCATTTTGGGAGTTTCTGAGATTGTAACAAGAGTAACAGCAGCTCGCTATGGTGTCAAGCTTAGTCCATCTTTTCTCATTCCATCTAACTGGACAGGATGCTTAGGGGTGATAAATAACTATGAATCCCTACTGCTTAATAAGAAAGCTCTTTTTGATATTCCTGTTGCACGCACAGGTAGTGCATATTTGATGTCACTAGCACTTGCAGTTGCAGCTTTTGTGGTTGATGGAAGCTTTAATGGAGGTGACAATGCTCTGTATATAAGGCCACAGTTCTTCTACAATAACCCTTTGCTTTCTTTCATCCAATTTGTAATTGGACCTTATGCGGATGATCTTGGGAATGTTTTTCCGTATGCAGTAGAAGGGGTTGGTGTCCCTGTTGACCCTCTTGCTTTTGCTGGACTTCTAGGAATTGTGGTGACGTCTTTGAACCTATTGCCTTGTGGGGAAGGAGGTCGCATTGCTCAAGCTTTGTTTGGAAGGAACATTACGACTCTTCTGTCTTTTGGTGGACTCGGTGGAAGTGTACTCTGCTTGGCGTGGGGCTTGTTTGCAACCTTCTTCCGAGGCGGAGAAGAGATACCTGCCAAGGATGAGATCACTCCCCTGGGAGACGAGAGGTACGCGTGGGGATTTGTCCTAGCCATCATCTGTTTTCTTACTCTTTTCCCCAATGGTGGAGGCACCTTCTCCATTTCATTCCTTAACCCACCATTTTTCAGGGGGGGATTTATGGCTTCAACGGCGTCAAAGATTACTCCGGGGGTGCTCTCTATCTCTTCTCCTCTTCGCTGTCGGAGGTGGCTGCCCCTCAGTTGCCTAGTCTCTACTGGCAAGTGTTCCTCAGGCCCTTGCTTGGCTAGCTCTTCCCGGGTTTTGAGAACTTCCAAGACCGTTGTCTGCAAGGCGACTGAAGTTTCTGTGGCCCAAGAGTCTCAAGCTTCTGGAGACAGTGGTGGGAGCGGGAAGAAATGGGTTCCGGTTGTCCCGCTGGCGGCACTGCCAAAGGGAGAGCGGCGTGTAATCATACAGGATGGGGAGACGATTCTTCTTCTCTGGTATAAAGATGAGATCTTTGCAATTGAGAATCGATCGCCAGCTGAAGGAGCTTACAGCGAAGGCTTGCTCAATGCAAAGCTGACCCAGGATGGTTGCATAGTTTGCCCAACAACAGACAGTACATTTGATCTTAGGACTGGAGCTATCAAGGACTGGTATCCTAAGAACCCTGTGCTGAGAGTCCTTACACCTGCTTTGAGGACACTCTTCATTTATCCTGTAAAAGTAGATGCAGAGAACATTTATATCAGCATGGAGGGAGGGTCCGAATCTGGTGGTTCGGCAGAGATTGTATTCAGTGGAAAAGCTCAACCAGGTCTTACTGCATCAGATGTCAATGTAGATGAGATAAGAATGGTGATAGATGAGGATGTAGGGGGGTTCGGTTTTACAGGAAAGAATGAGTTGATAAATGGGAAAGCAGCCATAATTGGCTTCCTGCTGTTGTTAGATTTTGAGCTATTGACTGGTAAAGGTCTTCTCAAGGGAACGGGTTTCTTGGATTTCATTTATGCTGCATCAAATGCTTTCAATTAAATGGCTCTGCGGTCCGTTTTCGACGAGGGAGTTATCAGAAGCGAGTTCGAGAAGGCGGGAATCGACACTCAGTTTATACCCCTCATTTGGAAATACGTTCTTCAGAACCCTAATCGTGAATTGGATGAAGTTCCTTCGTTGCCGTCAGCTGCTTACCCTTTGCTTCGTTCAAAGTTCAGATCTTCCACTTCGACCATCAATTCTATCGTCGAATCCAATGATAACGTTACCACTAAGCTTCTTATAAGGCTACAGAATGGAGCTTTTATTGAAGCTGTTATTATGAGATATGACACACGTTTAGGAACATATGGTGGAAAACCCCGTCCTGGAGGCTTAAGATCAACTCTGTGCATATCATCCCAGGTGGGTTGCAAAATGGGTTGTAAGTTCTGTGCAACTGGTAGCATGGGGTTGAAAAGCAATCTTTCATCAGGAGAAATTGTGGAACAATTGGTCCATGCCTGTCGTTTGTCACATATACGCAATGTTGTTTTCATGGGAATGGGCGAACCATTGAATAACTACATTGCAGTAGTAGAAGCTATCCGGACTATGACAGGATTTCCGTTTCAGCTGTCACCAAAGAAAATTACAGTATCAACTGTTGGGATCATTCACGCCATCAACAAACTCCATTCTGACCTACCA------------------------------------------------------------------------------------------------------------------------------------------------------------------------------------------------GTGAACTTGGCTGTGTCACTGCATGCACCGGTTCAAGATATCCGCTGCCAAATAATGCCTGCAGCTCGTGCTTTTCCTCTTGAAAGACTTATGGATACATTAAAAAACTATCAAAAAAACAGTCAACAGAAAATATTTATTGAGTACATAATGCTGAATGGGGTGAATGATGAAGAGAAGCATGCCCACCAGCTTGGAAAATTGCTAGAGACATTTCAAGTGGTTGTAAACTTGATACCTTTCAATCCAATTGGTAGTTTGAGTCCTTTCAAAAGTAGCAATGAACAAGCTGTTAAAAGCTTCCAGAAGATCCTTAGAGGTACGTATGGCATCAGGACAACGATTCGTAAACAAATGGGTGGTCAACTGGTGGTGAATCTCCCAGATAAGGAATTGATTAGAAGCTCAGGTCTCACAACCGACATCGAAGATCTTTGTGCTGGATAGATGATAGATTGGGCAGAGTTCGCTAGAAATGTTTCTGGGGAATGGGACGGGCACGGAGCAGATTTCACAAAGGAAGGAAAACCAATTGAACTTCCTGAATCCGTCGTACCGGAAGCCTTTAGGGAGTGGGAAGTTCAGGTGTTTGATTGGCAGACGCAATGCCCTACACTAGCAGAATCAAAGGAACGTACTGTTGGGTGCGAAGCTGATGCTGCAACACGGTATAGCGTTGATGAGAGGAATGTGGGAGGACCAGATAACAAAGTTGCAGCCTTTGCATATCACCCTAGCGGATGTTACGTAGCTATGTGGCCTGTGGAGGATGATGATGACCGAGATATGCACAGACTGTTGGAGTTGGAGCATTGCTTGGTTGATCCTCTAAATCGGGTCTCATCGTTGCAGAATATCAGGGTCTTTCGCGAGCAGGGGTGTGCTCTTCGCGATTCTGGATTTGCTTCCACCGATGCCTTGAAAGATTCTCAAGTTCTCGGCACAAATGGTTCTAAGACTGTTGCGAGCTTCCAAGGTTCCCAAACTGTGAGTTCAATATTTCCCCCTTTTTTTCGGTTGAATATTCTCCAAGAATTTGTTGATGAGAAAGCAGAAAGAACAGTAAGAGATAAACACGGTCTTATACTTCTCCCAAAACAATTATGGAGTTCATTGACAGAAAGAGAAAATGGTGAAGTTTGTGGGGAAGTGGGATGGTTATTAGACAATGGGCACACTATGACATCAAGATGTGTTTTCTCCAAAGATGGAAAGCTGAAGGCAAGTTCTTTCTATACTCAGTCTTCTTACTTCATAGCGAGCTGGTTGGTATTCCTACCACCACCTGCACTGTCATCTTGCGTCCTGCCTAAACAAGTTTTAGGTCTCAGTGTTCCCTCTTAGATGGCGAACCTCTCCAGCCTCATTCACGAGCTACGCGAGCGCATCGCTGCTTCTTCCTCATCACCTCCAAACAACAATGGCGAGGATGATCCCTTGGAGAGCAGGTTCCGTGCAGTACTTCCAAATCTCCTCCAAGCCTACGTCATCCCTTCTTCCTCAGCCAAGGAGAGAGAGGTTATTGCAGTCCTGAAGCTCCTCTCTCAAACCGCGAAGAATTTCCCTGGAGTCTTTTTCTATGGCAAAGCCACTGCTGTCCTCCCAGTCGTTGGTCGTATCTTGCCCTTCTTTGCTGAACCTGCATTTCGCTCCCGCCATGGAGTGATTTTCGAGACAGTTGGTTCTCTTTTATCCTTACTCCGTACTGGAGAACGAGAAGCATATCGCCAGTTTTTCTTAGATGGGATGGTTGAAGATCTTTTATATGTAGCATCAGTGTGTGTTGACAAATCGAGTATCGCTGCTTCCACTAGAGTGTCTTTGAGGTGTTTCTGTGAGTCCCTTGCTAGAATTGCTAAAAATCCAGCTCTTTTTGGTGATCTTCCAACCTGTTGCAGACCTACAGATGGCCCTGGAATCTTAATTGATGTCACAGATAAACCAAGGTGGAAGCTTTTTGCCACATGGGCCATTAAGATTCTTAGCAAATGCCTGACTGATGGAACTCTATATGTGGAAGGACTCATCAATTCATCATTTGTTTCTGCTGCATGTGCCCTTTTATGTTATGGAGATGCTGAT------TTACATATGGCTTGTTTTGATTTTGCCCGAATTGCAACAGCAGTGATGGATGTTGAGTTTGTTCCCTGTGAGAAATTTATTCGGTCAATCTCCACTATATTAGGTGAAAATGAGAAGGAGCTTTCAGAATTCAGTTGCAGAAGCACAGTTTATGATTCCTCCATGGGAGCATGCCTTCATGAACTATACTCTATTTGTTCGGATGATGTTGTTGAATGTACAGCTGGAGATATAATCAATATTTTTCCTCAATCATTGCAAAGCACTGAAAGTCCAGAACTTAAGGTAGCCATGTGCAGTGCATACATTCGGATTGCTAAAACTTGCCCCATTCATGTATGGAGGCCAGAATCTCTTCTCAACATGCTTTGCTACTCAAATCCTTGTTTGCCATTGATAGATTGCATTTGTATAGTGGTAGATCTACTTGGGCCTGATCTTCTTGGAGAGGGAGCAACCAGTGATTGCAATATATCAGTTTCAAGTGGCAAAGCAAATAAAAGCTTGAAAACTGGAGAGAAGAGGCCTGGTCAGAACTTGGCCTCTATGAAGATTAAGCGCCAAAAAGTGGATAATGATATATTGGTTTCCAATCCTAATGCCCAAATGGGGTCGGCGCTTACTTGTAGATATACATGTGAAAGAGACAGAGATTATGCAGATTATATGCGGAGATTACTTTTTCTGTTTGTTGGCCTTCTAAAACCTCTTGAGGATAAAGCTGATTTGTTGAGACCAGAGGTTACCTTAAGGGCCCTTAGCATACTTTGCATTGTGTTTTGTAACTATCCGCAAACCAATTTGTCACTATGCATTTTTCAGCAGATGCACTTGTGGATGCCTTGGATATGTGAGCAGGCAAAGGAAAAAAGTTCGATCACATTTGACTTATCCATATATTTGGAAGCAGTTCACAGCATACTACTTTTGCAAAGTTCCCTTCCTATGGAGAACAGAATTTTCAGAAATAAAGGTGATGATGCAGATCATATAATTTCAGTGCTAAAGCTTCCATGGACACATTCTCTTGCCATTCCTCAAGCTCATCCTCTTTGGAAGGCAAAATGTATCTCTATTCAAATTTTCTCCAAGATTGGCATTAGATTAAATACTGAAAATGACCTTGAGATTTTTGATTTGGCTCTTCATGATGGAGCTGAGGAAGTTAGAGTTGAAGCTGTTTTGTCTATTCCAATGATTGTCTTATGGTCTGGTTTTGACCTGCTAGTACATATTTTTGAAAAGCTAGAGATCCTAGTGAAAGAAAAGCATGACCAAGTGAACAGAATTGTCCCATTTTCTATTGGGTTTTTGGCTTGTCTCTTTGGATCTTCTGATGCTATTGATGATCAAAATGGAGGAATGTGTAAATTGTTCTTAAGTGATGACAATGTGAGACATTATAAGACAGTTAATCACCTATTGCAAGGATTCTGGTGTCCAATGTGTGATAAAAGAATTGTACAGGATCATAAACAATGTCCTAAAGTCATTAAGTTGTCCAACATTCAAAGCTTGGAAAATGGTCTGGACTGTGATTTTGGTAACTTGCAGTCTCTATTTTTTGAACTTCTTCTAAATGAGTCATCAGAAGAGGTTCAAGTTGCATGTGTGGGAGTCATCCAAAGGATACTGATGCATGGGACCAAAGATATCCTGCTTAAAACAAGGTCTCAATGGATTCAATGCATTGAATTTCTACTCCTCAACAGGAAGAAGGCTGTAAGAGAAGCATTTTGCTCACAGATTAGTTGGTTCATTGAAGGCCCCATTTTGAATTGTTTGTTTGAGGATGGAGAGGCATCAAATAAAACAAAAGAACAGAAATTTCTGGACCAAATAAAGCATGCTTTGGCAGTGGCAGAAGATCCCCAGATCTTTGAAACTCTTTTGGAATCAACAGCTGAGATTATGAATGCAGTTGATATCCATGCACAACTTTTCTTTTTCTCACTTATTCTTTTGGTTGATCAACTTGATAATCCACATATTACAGTGCGGATAATTGCATCAAGGTTAATACATCGATCTTGCTATTTCCATCTAAAAGGAGGATTTGAGCTTCTTCTTTCTAGGGTTTTCCATATTCGCAATGAACTGTTTGATTATCTATGCATGAGGCTGGTGAACCGTCCTGCAATGGTAAGAGAGTTTGCAGAAGCTGTTCTTAGTGTTAAAATTGAGGAACTGGCCAAGAAAATGGTTCCTGTTGTTCTTCCAAAGCTTGTTGTCACTCAGCAGGATAATGATCAAGCACTTGTCGTACTGCATGAGCTGGCCATGCATTTGGACATGGATTTGGTGCCATTGGTAGTCAATTGGTTACCTAAAGTACTTGCCTTCGCTCTTCTTCAAGCTGATGGGCGAGAATTATCCTCTGCTTTACAGTTTTACCAAGCACAAACTGGCTCTAACAACCAAGAAATATTTGCAGCAGCATTACCAGCTCTTCTAGATGAACTTGTCTGCTTTCTGGGTGATGGTGATTCAGATGAGACCAACAGAAGGTTAGTGAGAGTTCCTCAGATGATACAACAAGTTGCAAGAGTCCTGACAGGTTCTGATGATCTTCCAGGTTTTTTGAGGAATCATTTTGTTGGTCTTCTTAACAGCATTGATAGAAAAATGCTTCATACAGAAGACCTATTTCTCCAGAAACAAGCCTTGAAACGCATAGAAATGCTGATTGAAATGATGGGTTCTCAACTTAGCACTTATGTGCCTAAAATTATGGTTCTTCTCATGCATGCCGTTCAGAAAGAAGCACTTCAAAGCAAGGGTCTCTCTGTCTTGCATTATTTCATCAAACAGTTGGCAAAGGTATCCCCATCCAGCACTAAGCATGTTGTCTCTCAAGTCTTCGCTGCTCTCATCCCCTTCCTGGAACGAAATAAAGACAACCCTTCTTTGCATTTGAATAAAGTTGTTGAAATCTTGGAAGAACTCGTGGTTGAGAACAGGGTTCTCCTAAAGCAGCATATCCGTGAGCTTCCTATGTTACCAAGCGTCCCTGTTCTAACTGAAGTAAATAAAGTGATACAAGAAGCAAGGGGATCAATGACTTTGTACATGGTGGCCTGTGAGTTGTGTAAGCTGTTGAAATTAAGATGGCCGGATGTTGCAGCAGTGATTGCTGCAGAAACTAGCTCTGATCTGGATGTCTTAAGCTCTTTGGTTTCAACCTTGCTTAGAGGATGTGCAGAAGAATCAAGAACTGCAGTGGGACAGAGGTTGAAATTGGTGTGTGCAGATTGCCTTGGAGCACTTGGTGCAGTGGATCCTGCCAAGGTGAAGGGGATTTCGTGCCAGCGCTTCAAAATTGAATGCTCAGATGATGATCTTATCTTTGAATTAATCCACAAGCATCTGGCTAGGGCTTTTAGAGCCGCATCTGATACCATTGTCCAAGACTCGGCTGCATTGGCCATACAGGAATTGCTGAAGATTGCAGGTTGTGAGGCATCAATGGATGAGAATGTTTCAGCTTCTACCTCACAGGCACCAAAGGGAAAGGAAAATCTGATAATTGCCTCGTCTGGGAGTAGGAAAATAGATAATTGCAGTGAGATGAACAAGAGGGGCCAAAGATTATGGGGCCGTTTCTCTAATTATATTAAGGAGATAATTGCCCCGTGTCTTACCTCAAGATTCCAACTTCCCAAGGTTGCTGACTCCACATCTGTAGGCCCCATATACCGACCTTCTATGTCATTCAGAAGATGGATATTCTTTTGGATCAGGAAGTTGACTGTGCATGCAACAGGATCTCGTGTAAGTATTTTTAATGCATGTCGGGGTATTGTACGCCATGATATGCAAACAGCAATGTATTTGTTACCTTATTTAGTCCTTAACGCTGTTTGCCATGGCACTGAGGAAGCACGCCATGGCATAACAGAGGAGATACTATCTGTCCTCAATGCTGCAGCTTCAGAGAATAGCGAAGCTGCAGTCCATGGAATCACTGGTGGACAGAATGAAGTTTGCATGCAGGCTGTGTTCACTCTTCTTGATAATCTTGGACAATGGATGGATGATGTTAAACAAGAAATGACTCTTTCCCATTCTCTTCCTTATTCAGTTTCTAAACCACCCTCCAAGGCAAAAGTTCAAATTGCAGATCCTTCAATGGTTCCAGATCAACTCCTGGTGCAATGTAATAATGTGTTGGAGCTGTTGGCTGCTATTCCAAAGATTACCCTTTCCAGGGCTTCCTTTAGGTGTCAGGCTTATGCTAGATCTTTGCTATACTTTGAATCTCACGTTCAGGTGAAGTCAGGGTCCTTCAATCCAGCAGCTGAGAGGAGTGGGGTATTTGAAGATGATGATGTTTCATTTCTAATGGAGATATATAGTAACTTGGATGAGCCTGATGGCCTGTCTGGCTTGGCACATCTAAGGAAATCAGCCAACTTACACGATCAGCTCCTAATCAACAAGAAAGCAGGCAACTGGGCAGAAGTGTTAACTTCCTGTGAACAGGCTTTACAGATGGAACCTACTTCAATTCAGAGGCATTCAGATGTGCTCAATTGTTTACTAAACATGTGCCACCTTCAAGCTATGGTTACTCATGTAGATGGATTAATTTCTAGGATTCCTCAGTACAAGAAGACTTGGTGTATGCAAGGTGTCCAGGCAGCTTGGAGACTTGGTAGGTGGAACCTAATGGATGAATACCTTTCTGGAGCAGAGGAAGAAGGTCTACTTTGTAGCAGTGCTGAGAGTAATGCTTCCTTTGATATGGATGTGGCCAAGGTTCTCCAGGCAATGATGAAGAGAGACCAGTTCTGTGTTGCTGAGAAAATTGCCCAGTCTAAACAAGCTCTGCTTGCACATCTAGCTGCTGCTGGCATGGACTCCTATGAGAGGGCTTATCCTTTTGTTGTAAGACTT---CACATGCTACATGAACTGGAAGACTTCCATAATCTCCTTGTTGATGATTCTTTCTTAGAGAGATCATTCCATCTTGACGACCCAGGATTCTCAAGAATAATAAAAGAATGGGATAATCGGCTTAGACTTACACAACCTTCGCTTTGGACAAGGGAGACACTATTGGCCTTCAGGAGGTTGGTATTCAATGCAAGTGGTCTTGATCCACATGCTGGGAATTGCTGGCTTCAATATGCAAAGCTTTGTCGTTCTGCTGGTCATTATGAGACAGCCAACCGAGCAATTGAAGCCCATACTTTAGGCACACCAAATGTTCACATGGAGAAGGCTAAGCTCCTTTGGAGCACAAGACGATCTGATGGTGCCATCGCAGAACTGCAACAGTCTCTCCTCAATATGCCTGTAGATATTGTGGGTTCTGCAGCAATCTCATCAATTACTAGCCTCTCTCTGGTCCCTCTCAACCCACCGTCACTTTGTTTAACTCAAGTTTCAAATAAGAACCAAGATGTTGCCAAGACCCTCCTCCTATATTCCAGATGGATCCATTACACTGGACAGAAGCAGAAGGAAGATGTGATAAATCTTTATTCCAAGGTGAAGGAACTGCAACCCACATGGGAAAAAGTATACTTCTATATGGCAAAATATTTTGATGATGTGCTTGCTGATGCCAGAAAGCGGCAGGAAGAGAATCTTGAACCAGGAACTAGAATCACACCATCATCTTCTTTT---GGTGCTAATATAAATACAAATACTGAGAGACCTTGGTGGTCTTACCTCCCTGATGTCATGTTAAATTATGCAAAAGGACTTCATAGGGGCCACAAGAATCTTTTTCAAGCTCTTCCAAGGTTGTTAACATTATGGTTTGATTTTGGGAGCAAATATCCTAGAGTTGATTCGTCATCCAATAAAGATTTGAGAAATGTCCATGGAAAGGTCATGAGCATCATGAGAGGCTGCCTTAAGGATTTGCCAACATATCAATGGCTAACAGTCCTTTCACAGTTGGTCTCTAGAATTTGCCACCAAAATGATGAAATTGTCCGGTTAGTGAAACACATTATCACTTCTGTTCTCCGTGAATACCCACAGCAAGCTCTTTGGATGATGGCAGCAGTTTCGAAGTCTACAGTTTCTGCAAGACGTGAGGCAGCAGCTGAGATCATACAAGCTGCACACAAAGGGTCCCGTCAAGAAAATAGTAGTTTGTTTGTTCAATTCTGTAGCTTGATTGATCATCTAATCAAGCTGTGCTTCCATGGGGGACAGCAAAAGGCAAGGGCTCTCAACATCTCAACTGAATTCAGTGCTTTGAAACGGATGATGCCACTTGGAATCATAATGCCTACACAACAAGCACTTACTGTCGCCCTGCAAACATATGATACAAATCTGGCTGAACCACTTAAGATTGACATATTTTCAGCCACTGATCTTCCTACCATATCTGGAATAGCTGATGAGGCGGAGATCTTGTCTTCTCTTCAGCGACCTAAAAAAGTGGTTTTTCTTGGTAGTGATGGTGTTGAACGTCCATTCCTCTGCAAACCAAAGGATGACCTTCGGAAAGATGCACGTATGATGGAATTCACTGCAATGATCAACCATCTATTATCTAAATACCCTGAAAGCCGTCGGAGGAAGCTCTACATACGCACCTTTGCAGTGATTCCACTAACAGAGGACTGTGGCATGGTAGAGTGGGTTCCCCACACCCGTGGGCTTAGACATATACTTCAGGACATCTATATAGCTTGTGGAAAATTTGATAGACAGAAGACAAATCCTCTGATTAAGCGAATATATGACCAGTGTCAGGGGAAAATCCCTGAAGATGAAATGCTGAAGACCAAGATTCTTCCCATGTTCCCTCCAGTCTTTCATAGATGGTTCTTAACCACATTTTCTGAGCCGGCTGCTTGGTTCAGGGCTCGGGTTGCTTATGCACACACGTCTGCTGTTTGGTCAATGGTTGGACATATAGTGGGACTTGGTGACAGGCATGGTGAGAAT------------------------------------------------------------------------------------------ATCCTATTTGATTCCACAAGTGGTGATTGTGTTCATGTTGATTTCAGTTGCTTATTTGATAAGGGCCTGCAATTGGAGAAACCTGAGCTGGTACCATTCAGGCTAACGCAGAATATGATTGACGGATTAGGTATTACGGGATACAAAGGGATTTTCTTGCGGGTTTGTGAAATCACACTTTCAGTACTAAGGACACACCGGGAGACTTTGATGAGTATCCTGGAAACTTTCATCCATGATCCTCTTGTAGAATGGACAAAGTCTCACAAGTCCAGCAGAGTAGAAGTCCAGAATCCCCATGCTCAGAGGGCCATCAGCAACATTGAAGCACGGCTGCAGGGTGTTGTGGTTGGTGTTGGAGCAGCACCATCTTTGCCTCTAGCTGTAGAAGGCCAGGCTCAGCGCTTGATTGCTGAAGCAGTATCACACAAAAACCTTGGGAAGATGTATATATGGTGGATGCCCTGGTTTTAGATGCATCCCGGATCCAAGCATGTCTCTATGCAGTTGCCAAGGACATTTTCTGGCTTAGCTGATATGTTATTCAATAAGGGAAAGCAGAATGACTTACAAAATGGTAGGCGGAAACGTCTACGCCCTGGAAAGGTGTCTCCTCGTCGGCCTGTTCCAAACCATATACAAAGGCCTCCGTATGTTAATTCACGGCAGCCACCTGGAATTGCAAGTGGACCTGAAGTGCATAATGAGAAGGGGATAGAGTGCATGAGA---------------------------------------------------------------------------------------------------------------------------------------------------------------------------------------------------------------------------------GCTTCTGGAAGGCTTGCAGCACAGGTTTTGGAGTATGCTGGGACTCTGGTCAAGCCAGGCACAAAGACAGATGAAATTGATGAGGCTGTTCACCAAATGATTATTGATAATGGAGCATATCCTTCCCCTCTTGGCTATGGGGGCTTTCCTAAGAGTGTCTGCACATCAGTGAATGAATGCATTTGCCATGGGATACCAGACTCCCATGCCCTCGAGGATGGTGACATAATCAATATTGACGTTACTGTTTATTTAAATGGTTATCATGGTGACACATCAGCAACTTTCTTTTGTGGAAATGTTGATGACGAAGCTAAGAACTTAGTTCAGGTGACA------AAGGAATGTCTATACAAGGCA------------------------------------------------------------------------ATATCAATATGTGCACCAGGAGTGGAGTTCAAGAAAATAGGAAAAACAATACATGATCATGCAGATAAATATCGCTATGGTGTTGTTCGACAATTTGTTGGCCATGGAGTGGGACAGATGGGAGTGGAGAAACAAGTGCTCCGAGCCGGAAATGGTCCCAAACCCGTTGCCGGTCAGAGCGTTACCGTACACTGTACCGGATTCGGTAAAAATGGTGACCTCTCTCAAAAGTTCTGGAGCACAAAAGATCCTGGGCAGAAGCCTTTCACATTTAAAATCGGCCAAGGTTCTGTTATAAAAGGATGGGATGAAGGTGTTATGGGAATGCAAATTGGTGAAGTTGCTCGTCTCCAGTGTTCTCCTGACTATGCATATGGTCCTAGTGGATTTCCAGCATGGGGAATTCAGCCGAATTCAGTTTTGGTCTTTGAGATTGAAGTTCTAAGTGTGCAGTAAATGGAGGTCGCATGTAGCAGCAAAGATGGTGGAAATTCCGGGCATGAAGATAACAGACAGCTTTACCTTGGGATGGACTTCGGCACTTCTGGAGCCAGATATGCTCTTATTGACGATCAAGGAACCATTCAGGCCGAGGGGAAACGAAATTACCCGCAATATGTGAGCGAAAACACAATGGATTGGGCGACCTCATGGAAAGCAACACTCTTCTTGCTACTTGAAGATGTTCCAGTTAGTCTTCGCCCATTCATTTCTTCGATATCTATTGACGGGACCTCTGCAACAACCATCGTCGTTGACAGCACCACGGGGGAGCCATTATGCAGACCGTTTCTTTACAATGAGAGCTTTCCTGATGCTTTACCCTTGGTTAAATCAGTTGCTCCTGCAAACCATACAGTGTGCTCTGGTTCCTCTACCCTTTGCAAACTCGTTTCGTGGTGGAATTCTCATGATTCCAATAAAGAATCTTCCTTGTTGCTGCATCAAGCAGATTGGCTTCTGTGGCATCTCCACGGAAAACTTGGAATCACTGATTATAACAACGCTTTGAAGGTTGGATATGATCCT------------------------------------------------------------------------------GAGATTGAGTCGTATCCACCGTGGCTGCTTCAGCAGCCATACTCACAGTTGCTACCTTCTGTCAAAGCCCCTGGAACTTCAATTGGTCATTTGAAAGAGGATATTAGGACACAGTACGGTTTTCCAAAGGATTGTGTCATCTGCACAGGAACCACAGATAGTATAGCTGCTTTTCTTGCTGCACGGGCT------------------------------------------------------------------------------------------------------------------------------------------------------------ACACAACCT---------------------------------------------------------------------------------------------------------------------------GGGAAAGCTGTA---------------------------------------------ACTTCTTTGGGTTCAACACTTGCTGTT---------------------------------------------------------------------------------------------------------AAACTTCTCAGCACTAATCGAATTGATGATGCACGC------------------------------------------TTTGGGGTGTATAGCCATCGCCTTGATGACAAGTGGCTTGTAGGAGGTGCTTCAAATACTGGAGGAGCTGCTCTCAGACAAATTTTCACTGATGAGCAATTGGAAGAATTGAGTAAACAAATTAATCCCATGGAAACTTCTTCTCTAGATTAC---------------------------------------TACCCTCTGCCAGCTGTTGGAGAAAGATTTCCTGTGGCA---------------------------------------------GACCCACAAATGGCAAAGGCTTATGGGTTACTGAAGGATCTAGGTGCAACCCAAGTAGACGAAGTTTTCACAGCTGGAGGGGGAGCCAAAAATGATAAATGGACAAAGATAAGAGAGAGGGTGCTTGGTTTACCTGTAAGTCGGGCAATTCAGACAGAAGCTTCATATGGAGCTGCACTATTGGCACTGAAAGGTGCTCGATAAATGAAGATGAACCGTCTAAGGAAGGTGGAGATGAAGGAGAACTGCCAGCCCCCATTATTTCTTGGATTAAGAAACGAAAAGGCTTTTGGTGGAGATGTTCGGGTTTGTGACCGCACTGCCCTCATCCTGGATATCTTCAACCAGCGAGCTGCAACACATGAAGCAGCTCTACAGGCAAACCCTTCATCCCACTTTGAAATATTATTTGGGCATTCTGTTCTGGGCTTAATTGGTACTCTTAAAAAGGAGCTAGAATCTGTTCGACAACATAGAAAACAGTACCGCAATCGACGTTTTTCTGTACCTGTCCCTGTAGTGTCTTTGGTTGGGTATACAAATGCTGGAAAGAGCACACTCTTAAATCGATTGACTGGTGCAAATGTTCTTGCTGAGGATCGACTATTTGCAACTCTTGATCCAACCACAAGAAGGGTACAGGTGAAGAATGGGAAGGAGTTCCTTCTGACAGTTGGTTTCATCCAAAAGCTACCAACTATGCTGGTTGGTACTTTCAGCATTCATATTAGATTTTGTAATGATGAATCAGAAGCTTTCAGAGCAACACTAGAGGAAATAGCAGAGTCATCACTTTTGGTGCATGTGGTGGATATCAGCCATCCACTGGCGCAGCAACAGATAGATGCTGTCAATAAAGTCTTATCTGAATTGGATGTTGAAACAATTCCAAAATTGACAGTTTGGAACAAGGTTGACAGGACAAGTGATCCTCATAAAGTCAAGATGGAAGCAGAGAAAGGAGAAGACGTTATTTGTATATCTGCTTTGAATGGTGTTGGATTAGAGGAGTTTTGCAATGCAGTTCATGAAAAGCTGAAGGATTCTATGGTATGGGTAGAAGCTCTTGTCCCTGACAGAGGGGAACTCCTCAGTACCATACATGGAATGGTAGAAACTAGCATAACCAGCTTCTCCATTGGCAAGCTTGGCCAGGGTAGTCGTCAGATAAGCTTGATGGCTTACTGCATGGCAAATCAGTACATGGAAGTTGGCGAATGGTGAATGTTTGCAACTGCAATCAGGTACATGGCTAAAAAGCCGAAGCCGAAGATGAAACCAATAGAGCTCAAAACGCCACCGGAACAAACCCAGACTATCACCCGTGTCATCTTCGACATTTTGAAGGAGCACGGCCCTCTCACTATCGCAAACACTTGGGAACATGTCAAGGACGTTGGCTTGAGAGGATTGACAAGCAAAAGACACATGAAAATAGTATTGAGATGGATGAGGGAAAGACAGAAGATTAGATTGATATGCAACCATGTGGGGCCCCATAAGCAGTTCCTCTACACTACCTGGTTCACAAATCCCAACATCAAGCCCTTAAAACCAAGAAATGGTTCTTCACAACCATAGATGGCGATGGAAACGGTAATGGAGGATGAAGAGGAGTACAGTTGGAGAGAGGTTGTAGGAGAGCCGGAGCTGGAAAGAGAAACGGGAGAGAGGAGGAGAGGGAGAAACATACTGGTAGCCGTCGATCATGGCCCTAACAGCAAGCACGCCTTCGACTGGGCTCTCGTCCACCTCTGCAGGCTTGCCGACACTCTCCACCTCGTTCATGTCGTCTCCAGTGTGAAGAACGAAATTGTTTACGAGACATCCAGGGGCCTTATGGAGAAATTGGCGGTGGAGGCGTTCCAAGTTTCCATGGTGCGGTCGGTGGCTAGAATCGTGGAAGGAGATCCGGGCAAGGCGATTTGTAAGGAAGCCGAGAGGTTGAAGCCGGGCGCAGTTGTTATGGGCACCCGAGGCAGGAGTTTAATCCAAAGTGTGCTGCAGGGAAGCGTCAGCGAGTATTGCTTCCACAACTGTAAATCAGCTCCTATTATAATTGTTCCTGGTAAAGAGGTCGGAGAGGAATCGGTCATTTGAATGGATGAGATGGGGAAGCGAAGCCCGACGGATAGAACGCAGAGAAGTGAAGTTGGTCCCTCAACCGCCCTGGCTTACCTCGACCCTCAGTACTGGGACCAGAGATTCTCCTCTGAAGAGCACTACGAATGGTTCAAGGACTATTCTCATTTCCGTCACCTCATTCAGGAGCATATGAATCCCAAGTCCTCTGTCTTGGAGATTGGCTGTGGAAATTCTCATTTATCTGAAGAGTTGTACAAAGACGGGATCACTGAAATAACCTGCATTGATCTCTCAGCAGTTGAGAAGATGCAGAAACGATTACTATCAAAGGGATATATAGATATCAAAGTACTTGAGGCGGATATGGACCTGCCCTTTGGCAACAGCTGTTTTGACGTGGTTATTGAGAAAGGAACCATGGATGTATTGTTCGTGGACAGTGGTGACCCATGGAATCCTCGGCCTACAACAGTATCGAAAGTACTGGCAATTTCAATTTCTTTTGGTCAGCCACATTTCAGGCGGCCATTGTTTGAATCTCCAGAATTTACCTGGTCCATTGAGTGGAAGACTTTTGGCGATGGGTTTCACTATTTCTTCTATATTTTGAGGAAGGGAAGGAGATTAGGAGATGCCAAAGGATCTGGACAGAGGTCTGACATACCATCTATTTATTTGCTTCAAGAGGAGTTAGAGGGTGAAGATTACATCTTTCGAACAGATGTTGATGAGTTGGATAATTGAATGGAAGAAACAAATACAGTTAAGGCATCGTCTCTAAGGTGGGAAATTCTTCGACGG------------------GCTTTTGCTGGACGACGTTCTCCCCATCTACCAGAGAAGCAATGTCAAATCGGCATAAAACGTATTTCTAGGAAGGCGGCTCAAGGGTTTAACTTGATCCCATGCCGTCCCATCAACGAA---------------------------------GATGGTTATGAAGAGGGGGAGTTGGGTTCTTCTTCCTTGTCGAAACTGAACCAATTGATCGGTCCTAGAGATGCTTGTATGCGCTACACTCTACCCTTGTGCAATGCTCCCTCACTTGTTATGATTCAAAGGGTAGAGAACTGCGTTGATCTGAATGAGTTTGAGATCTCTAACAGATTTGACATTGACAACACAGGGCTTGTTTGTCATTGGCCATCAGAAAATGTTCTTGCT---------------TGCTTGTCTCATGCAGATATCTTCAGGTCCAAGAAGATATTGGAGCTAGGATCAGGTTATGGATTGGCTGGAATGGTTATTGCAGCAAGCACAGATGCATCAGAAGTTAACCCTCTACGAAATATAGATGCTAACTCTAGAGCATTTGGTGATACAAAAGTGAAGTCTATGATATTGCACACATTTGATATCATTGTCGCCAGTCTTGCACGAACCGTCAAATCCCTTCTTAAGGAGAAAGTCAAGGAGATTGGCTTGCAATTCGGCATAACTGAGAACTATGACCAGCAAGTTTGGAAGCTTCATCAGAGATTTTCAGATGGAGATAATTTCTGGCCCAACTACGAAAAGGATCACTGCTACCCACTGCTGATGGGCATGGAGTTCAAAAGCCCTCCGTTGTGTCCTGCAATGGTCACGGTGAGGAGAAACCCTCCGCGCAAGGCGAGGGCGACTCCTTCGACCACTGCTCCGGATTCCACTAAACAGAACCCGTCTGCGTCAAAGCTTAAGGACATACCTCGATGCCCTCTAGAGGAGCTCCTTCACGATGACACTCCTCAAATCCCTGTGGCAATGCCATCTTCTATACCTTCTCCACCGGAAAATGGGAATTCCGAGAACCTTAGGGTCTTCTTGAGGATTAAGCCACTGATAGATACTAATGTTTCCTCAAAGAAGAACAAGGCCACTGAAACAAGATCGAAGCTCAAAGCTGCTAAGAACAATGATACGAACAAGAAGGAAGGGATCTGCTTGGTTGCGAATGACTCGCATTCCGTGACACTTTCTCCGCCGTTGTCCCTGCAGGATTCGAAGCGACTGAAAACTGAGGTCTACCATGGCTTCAGCCATGTGTTTCCCGATTCTTCTCAGAAGGAAATCTATGAGAAGGTGATGGATCCTCTGGTATCAGATTTCATCTCAGGGAAAAGCGGGATGTTAACAGCTATGGGGCCTACGGGTTCCGGAAAGACGCATACAATTTTTGGTTGTCCGAGGGAA------------------------------------------------------------------------------------------------------------------CCTGGAATTGTTCCTCTCACTCTTCGGCGTATTTTCAGTGAGACTGACGGAAGTGATTCTAAGATGTCTAGGTCATATTATATATCGATGCTTGAAATATACTCCGACCGAGGAAAGGGTGAGAGGATCATTGATTTATCCACCGATGGAGCTGATTTGTGCTCGCAACAATTAACTAATAAAGGTCCTCAGGAGGTCATGGTTTCGGATGTTGTACAAGCAGAATGTGTAGTG------GCACGTGGAATGCTAAAACGAACTACTGCAATGACAAAT---------------------------------------------------GCAAACAGCCAATCTAGCCGATCACAATGCATTATTCACATCAGGGAAAAGAGAACTGGAAATTCTTCGCCTTATATGAAAATCAAGTTCAATAACATTGAAGAACCA---------------------------------------------------------------------------------------------------------------------------------------------------------------------------------------------------------------------------------------------------------------------------------------------------------------------------------TCAAGCTTTTCGCTGTTAGATTGTCAGAGAAGTCCCAGAGATGAGAAAAATAATGATCATTCTGAAGAGTTGAAGCATTTGCTGGTCACAGACAACTCTTCTGATGCAGATGTTGGTGCACATCCTTCTCCAAACCCGAAGATATCAGAGTTAGGGAGAAGTCAAATATCTCCCAGAGATGAGAAACATGATGATCATTCTGAAGAGTTGAAGCATTTGCAGGTCACAGACAACTCTTCTGGTGCAGATGTAACAGCTAGTTTGGAGCATTCAGAATCAATGGTCTGCTTTTCTCAGTCGACAATCCTGGTTGATAGTGACCATTTGACAACAGAGCAGAACAAATTGCTTAATGAAGACAAAAAGGTTGTATTCTCATTTACAGTTTCAAGTGTTGGTGCACATCCTTTTACAAACCTGAAGATATCAGAGTTAGGGGTCACAGACAACTTTTCTGATGCAGATATAACAATGTGGCTGGAGGAGCGGTTGAGATACTATACTGTAAGGAGAATGCCAGGGGACAAAGTGTGTAACTGTGTTCTTTTGATTACTGGACAAGCTGGAATAGGAAAATCTGCAACTATCCATGCAATTGCAGCTCATCTTGGAGCAAGATTATGCGAATGGAATACCCCTACACCTACTCTTTGGCAAGAATACATGCATAATGTCAATTCAGGGCGGTCAGATGAATTTGAATCTTTTGTTGAGAGA---GTAAGAAAGTATCCATTGCTGCCACTATCCTTAACGGGTGCATCAGAAAAACCAGTTATACTCTTAATTGATGATCTGCCCCTGATGAATGGAAGAGTTGCTTACAAGAGACTTTGCAACTGCTTGTTTGTTCTTGCTCGATCAACTCAGATTCCAACTGTTATATTGATCACTGAGTATGCTAAAGTCGAATCTGGTGACAATACAACACTCGATTGGGAGGAACTCCAGTCATCTCTGGAGAGTGCTGGGGCTTCTAAGGTGATAACCTTTAACCCTGTTACCGTAAATTCAATCAAGAAGATTCTTTCACGAATATGCAAGGAAGAGCAGTGCGTGACTGTTGAGGCAAGATCCAGTGGAGGTGACATCAGACATGCAATTACATCCTTACAGTACTTCTGCCTAAGACCAGGCCTGATGCATTCTTTTCCTTTATCCACTCTGTCTACCAGTCATTCAAAGGAAAAGTTGGAGTTTGGTCCATTGGATGATGGATTTTCTTTACTACGTGGCAGAGATGAGACACTTTCTCTATTTCATGCCTTGGGAAAGTTTCTTCACAATAAGAGAGAAGCTGTAGAGGGCACTGGCTTTGGACAAGATCACTTTCTTCTAAAGCCATGGAAAATGGATGCTCCAGAGAAGGTCCTTTCTCAAGCACATGGAAAAGCAAGGCTAATAGCTGATAATGTTCTGGATTTTATAAGTGATGAAGCAGTA------------------------------------------------------------------GAAGATGCATGGGCTGTGGCTTCTTATTTAAGTGATGCAGACTGCCTTCTTTCTACTCATCTGTCTGGGGCTACTTCGCCTCAAGTGATAACTAGCAAATACGAGTTGGAAAACATTGCACAATTAGCTGCTGCATCGGTTGCTGTACGTGGTGTGCTATTTGGAAATTCACATCCCTCACCTTCCAGGTGGCACTCTATTCGAAGCCCAAAGCTTTGGCAGGTTGAACAATCATCAAAACGCAATAAGACCTTGTTTGCACGAAATAGGTTTGAAGCTTGCAGTAGCTTGAACTCTTACACCATGTCTGTAACGGCTACTGAGTTAACACCTGCGCTAAAGTGGGTTGGTCTGAAAGCATCAGAGGGTCAAGTTACACAGGAATTTTTTATGAGCAGCAAGATGGAAATTGACGGTTCTGATTGGGAAAGTTCGGATGATCTGGACACTGAGGCTATGGGAGAAGATGACAACGATGAAATAGAAGAATGGTAAATG------------------------------------------------------------------------------------------------------------------------------------------------------------------------------------------------------------------------------------------------------------------------------------------------------------------------------------------GCAAACCCTCGACGGGTGAAAATGGTTGCCAAACAAATAAGGCGCGAACTCTCTGACATGCTCCTCACCGACAAGGTCCTTCAGTACGCTGTTCTCCCGGAAGCCGCACTCGGCGCCGACCGTTACTTGTCTTCCCTCACCACCATCTCCGACGTCGAGGTCTCTGCTGACTTGCAGGTGGTTAAAGTTTATGTATCTGTATTTGGTGATGAAAGAGGTAGAGAGGTTGCTATTGCTGGGCTGAAATCAAAGGCCAAGTATGTTCGCAGTGAGTTGGGCAGGCGTATGAAATTGCGGTTGACTCCTGAGATACGTTTTATTGAAGATGAGTCTCTAGAGAGAGGAAGCAGGGTGATTGCAATACTGGATAGGCTAAAGAATGAGAAAAAGAATGCAGAAAGTCACGATGAAGGGAAATCTCAATCATCTGATCTGTCTGAAGATGATAGAGATTGGGATGTTGATGACCCTGATGATGGCATTATTTATATAAAGTAGATGGATTGGTCTATTGTTGGCTCTGATAATGTGGAAGGAAATCCTCTTATAACACTGGAGTTGCGTGATGGTCCTTACAGCCGC------------------------------------------------------------------------------------------------------------------------------------------------------------------------TCTATGTGGGATTTCAGCTTCCGAGCCTTGTATACA------------------------------------------------------------------------------------------------------------------------------------GTCAAATTATACTCA------------------------------------------------AGGAGACTTTCAACAGAACTAATAATCACAAATACAGATAACAAATCCTTCTCCTTTAGTACTGCATTGCATACTTACTTTCATGCTTCTGTAACCAAAGCATCAGTGAAAGGACTGAAAGGTTGCAATACGCTGAACAAGGACCCAGACCCGACTAATCCTGTGGAGGGTACAGAGGATAGGGATGTGGTCAATTTTCCAGGATTTGTGGACTGTATTTACTTGGTTGCTCCCTCTGAGTTGCAACTTGACAACCCTTATTTGCAGATGGAAAACTGCTACCAGGACTTTGTCTGCGTTGAAAATGCAAAGATTGGAAAAGTTCAGCTAGAGCCTGAGCAATCATGGGTAGCAGAACAGCATCTTAGCATTGGATGAATGAATATGTTCTATATTAGTTTGGAATACCTATCTGCCAGAAACTTTTGTATTATTTTTCAGGTAGCAGCATCAAGGATTGACAATAATCCACCTGTGGGTTTTGCTTTGATAAGGCCTCCAGGTCATCATGCTATTCCAAAAGGTCCTATGGGATTCTGTGTCTTTGGAAATATTGCTATTGCTGCTCGTCATGCTCAACGTGCACATGGTTTAAAGCGGGTTTTTATCATTGATTTCGATGTCCACCATGGGAACGGAACAAATGATACATTCTATGATGACCCAGATATATTCTTCCTTTCTACTCATCAGGTAAGAGGCATGAGGCAAGGTGCCAGAGCCTTTGGACGTGTGAGGTGTAAGCCTCAAGATGATGGAAGTTACCCTGGTACCGGTAAGATTGATGAGGTGGGTCATGGGCGTGGTGAAGGAACAACATTGAATCTACCTTTACCAGGAGGCTCTGGTGATGCTACAATGAGATCTGTTTTTGAAGAAGTCATAGTGCCATGTGCCCAAAGGTTCAAACCAGATATCATTCTTGTCTCAGCAGGTTATGATGCCCATGTGTTGGATCCGCTTGCCAACCTGCAATTTACAACCGGTACATACTACATGCTTGCATCAAACATCAAGCAACTAGCTAAAGAGTTGTGTGGGGGCCGTTGCATATTCTTTCTTGAAGGAGGATACAACCTCCAGTCTCTCTCATATTCTGTGGCAGACTCTTTCCGGGCTTTTCTCGGTGAACCAAGCTCAGCTTCCCAGTTTGATGACCCAGCCATATTATATGAGGAACCGTTGGCTAAAGTGAAACAAGCAATACAGAGAGTGAAGTCCATTCATTCCATTTAAATGACAATAGAGATGCCCAAAGGCCTTCCTTTCTCTGTGGATACGTGGACACCGTCATCGAAGAAGAAGAGACATCATTTCCTCACTCACGCCCATAAAGACCACTCCACTGGAATTACTCTCTATTCCTCTTACCCAATTTATTGTACCCATTTAACCAAAACTTTGGTTCTTCAACAATTCCCTCAGCTCGACGATTCTTTGTTTGTTTGTATCGAGATTGGTCAGTCGGTGGTTATTGATGACCCGGATGGAGCTTTTTCCGTTACGGCTTTTGATGCCAATCATTGTCCTGGAGCTGTCATGTTCTTGTTTGAAGGCAACTATGGAAATATCCTTCACACAGGAGATTGCAGGCTCACCCTTGAGTGTCTTCAAAATCTACCAGAAAAATACATAGGAAAGAAAGGAAGAGAACCCAGGTGCCGGCTTGACTATGTTTTCCTTGATTGTACATTTGGGAAGTTCTCCTTACAGATTCCAAACAAGCATTCGGCAATTCAACAGGTGATCAATTGCATTTGGAAGCACCCAGATGCTCCTGTGGTGTACCTGGCATGCGATCTTCTTGGTCAGGAAGACATACTTGTGGAGGTATCCAGAACATTTGGGTCCACAAGTGCAGAATATTTCCAAGCACTCATGCTCATAGCTCCTAATATTCTATGTGAAGATGAGTCTCAGTTGTTCTTTCCTAAATTATATGAAAGAGCAAAAGCAAAGCTCATAGAAGCCCAAACTAAATCCCAGCCTGAGCCTGTTATTATTCGACCATCTGCACAGTGGTATGCTTGTGAAGAAGAGACTGAACCTAAAAAGCAAAGAAAGCAGAGAAGGGATTCATTTGGTGTTTGGCATGTATGTTACTCTATGCACTCATCTCGAAGGGTTGTTTCAACAGCCCCAAGTTGTCGGGCTATGGAATTGCCTTATGTTAAGAACAACGACATTAATACAGAAGAGGGATCCACTTCCCCAAAAGCTTCTACTTTTTCACAAGTCCCCGTTGAGGGTGACATCTCCTTTTCTGCAGTTAAAGGACAGTTACCAGATTTTGCAGAATCCAAGCAGTTAGGCTTAAAGAGTCTGCCTACCAAGCCTACCAAGCAGGATCTTTGCTTGAATCCCCCCAGCACAACATCATCCATCACATTGTTTGGAAGAGCAAGAAAAACTGTCTCTACCAAAATTGATCCTTCTCCCATTGTAATCACTGAAAAAAAACAAGAATCATCCTTGCAAGAGGCTGGTGAATTTGATGTTCTGTTCCAAGAAAAGAAAACTGTCTCCACCGAAATTGATCCTTCTCCTATTGTAATCACTGAAAGAGAACAAGAATCATCCTTGCAAGAGTCTGGTGTTTTTGAATTACAATTAGAGAAACTAGAGGAAAGTGAAGTGAAGAAGGAAAAGAGGTTCCCTCACTCTCGCAGCGGACCATCAAATGACTTGAGTGAAAGTTTGAGGAAGCTTTACAGATCCATGAGAGTTCCAGTGCCTCAACCTCTTCCATCACTAGTGGAACTTATGGATGGCAAAAAACGAGCCAAGAGGAGGATCCATTTTTAGATGATACTCCTTATCCCGCCATTTTCGCCCCCACTCCGGGCCTATTCCAAATCTAATAGCTCTGAGTTTCTTCTCTCTTCAACTAGACTTTGCAGTTTCTGTCGCAAATCTTTTCGGGTTCCGGCGATTTATCAGTTCCGGCGCTCCAAACGGCGCGTTTCAGCTGCTGCTCGGGACGTCGATACATTTACCAAGTATTCCGGTTACATATTCGAACTCGGCACGTCCGAGGCAGATTCTTTAACAGAGTACAATCTACCAAAGATTGCTTCAATTTATCGCAGGAAGCCGTTTATTCTTCTGCGTCGTCTTATACAGATTAGTACTACTCTTGGGCGATGGTTTGGGCTTCGGTATCTCGATAACTTGATGGAACGATCAGATGAGATGTTCAAGGTTAGAGCAGAGGAGCTTCGGAGAATATTGGTGGAACTAGGTCCAGCTTTTATTAAAATCGCTCAAGCTGTTTCATCTAGACCTGATGTGATACCACCTGCATATCTAGAGGAGCTTTCACTCTTGCAAGATCGAATAACACCATTCTCAACTGAAGTTGCTTTTGATACAATAGAACAAGAGCTTGGTTTGTCAATTGATGCGCTTTTCTCAGAGATCTCACCAGAACCTGTGGCTGCAGCATCCCTTGGTCAGGTTTATCAAGCTAGGCTTCGCCCTAGTGGACAGGTTGTTGCTATCAAGGTTCAAAGGCCTGGAGTTCAAGCAGCAATATCCTTGGATATTTTTATTCTGCGTTTTCTTGCAGGAGTAACTCGTAGAGTTGCCAAACTTAACACTGATCTTCAGGCAGTGGTTGATGAATGGGCATCAAGTCTTTTTCGGGAGATGGATTATAGGAAAGAGGCAAGGAATGGACTAAAGTTCAGACAGCTTTATGGAGGTCTAAAGGACGTTTTTGTTCCACAAATGTATGCAGAGAAAACTACCCGTCGAGTCCTTCTAATGGAATGGGTTGAGGGGCAGAAATTGTCTGAAGTCAAGGATCTTTATTTGGTGGAGGTAGGAGTCTATTGCTCATTTAACCAACTTCTAGAATATGGTTTCTACCATGCAGATCCTCATCCTGGAAATCTTCTACGTACATTCGATGGAAAACTAGCATACTTGGATTTTGGTATGGTGGGTGAGTTT---AAACAAGAACTCCGAGATGGATTTATTGAAGCTTGTCTCCATCTTGTAAACCGAGATTTTGATGCTTTGGCTAAGGACTTTGTCACACTT---------------------------------------------------------------------------------------------------------------------------------------------------------------------------------------------------------------------------------------------------------------------------------------------------------------------------------------------------------------------------------GCTGTGGCAAAAGGAGTCCGCAATATAAGCTTTGGAGATCTTTTAGGAAATCTAGGAAGTACTATGTACAAGTTCAAATTTCGGATACCTTCATACTTTTCTCTTGTTATTAGAAGCCTTGCTGTTTTGGAGGGTATTCTAAATCCAGATTACAAAGTTCTCAGTAGTACATACCCATGGATTGCAAGAAAAGTCCTCACTGACAGTTCACCTCAACTCAAGTCCACTTTGCGGACTCTTCTATATAAGGATGGGATGTTCAGAATTGATCGTCTAGAGTCTTTGTTAACCGAGTCCCTCCGTGCACGAACAGAGAGGGTCTTGGTAGAACAAAAGGAGGACAATCATATGGTTATCACGCAAATTCTTTCTTTCACATTAACTGAAAAGGGTGCATTTGTTAGAGAAATACTTCTTGAAGAACTAGCCAAGATGATGCAGTTCCATTGGAAATCCTACTGGTGGAGGTCTAGAGGCAAAGATTATCTATTTCTTATGGAAGAATTTCTGCAGATGAGTAAATTGGAAACTTCTCCTTCATTGGACAACAATAATTGGATTGAGATTCAGGAGTCCCTGAGGAGGAGATTAATTCTTAAGGATGATTTCACTTGGAGAGTTCCCACACAAAGAAATGAGCCAGATGAGAATTGTGGGGTTGAAAACTTAAAATATGTTGGAGGAGTCGATTTGAGTTTCTCAAAAGATGACCCTTCTGTAGCGTGTGGTGCCCTTGTTGTTCTGGATCTTAGTAATTTGAATGTTGTCTATGATGATTTCGTCCAGCTTAAGATTCCATATATTCCTGGGTTCCTTGCATTTAGAGAGGTTCCAGTTCTTCTACAGCTTTTGGAGAAAATGAAGGAAAATACCCATCCATTTTACCCACAATTGTTGATGGTCGATGGCAATGGATTGCTTCATCCTCGAGGCTTTGGTTTGGCTTGCCATCTTGGAGTTATAGCTAATATACCTACAATTGGAATAGGAAAAAATTTGCATAATGTTGATGGTCTAACCGTGAGACGACTTCTAGAAGCAGAACAAAATTGTGCTAGAGATTTGATTACTCTGACTGGACACTCTGGACGTGTATGGGCAGCAATGCGATCAACCCTGGGTTCCTATAAACCCATATTTGTATCAATTGGCCACCGTATATCACTTGATACAGCCATCAAGGTTGTTAAAATGTACCGGCCAGAGTCTATCAGACAAGCAGACATGAGATCAAGAGACTACCTCCAGAAACACATGTAAATGGCGGAGCAGGAGCTGAGTAAATGGCGTCTGGAGAGCCGCCAATACCTGGGAGAGATTTCAGCTCTCTGTTTTCTCCACCTACCTCCCCAACTCTGTTCCCTTCCTTTTATTCTCGCTGGAACTGGGTCGCAAATACTGCTATATAGTATGGAAAATTCAAATGTATTTGAAGGTATCCGTGTGCATGGAATTTCCTGTAGCATTCATGATTCTACAGAAGATGGGCCATCCTCAAGACTTGCTTTCAATATTGCTGTATTTGGAGAGAAGAGGATTAAACTATTTAACTTGTTCATTCAGATAGCATCAGTAGAACAATGCCAGTCAGAATTGATTTTAATTCATGTAATGCCAAAATTTAGTCACTGGTTCTTGAAGGACAGTATGCTTTCTCAGCATGGTGGTGACAGTCATCTTGCTATAGGACTCGGTGACAATTCTATCTGTATATGGGATATTGCAAATTCCAATGTGGTCCTTGAAGTAAAATGTCCAGAGAGGTGCCTTCTGTATTCAATGCGTTTATGGGGCAGCAAGCTAGATGCTCTTCATGTGGCATGTGGTACTATATATAATGAGATTATTGTTTGGAAGGTGGTTCCTCAGAACAATGTACCACCATCAAGGTCAATAAAAGATCCCAATGGTTTATGTGGTTCTTTCTGCAATAATGTCCAGCTTCATGATCGACAATATGAAGCTATTTATTTGCATAGACTCACTGGACATGAAGGTTCAATCTTCCACATAGCATGGTCCTCTGATGGATCAAAACTGATATCTGTTTCTGATGATCGTAGTGCTCGTGTCTGGACACTTAATGCTGAGAGAAAAGATTCCACTGGTACAAGGGGGGTTGGAGATCCCACTTCTACTGATCTCTCACTATTTCACAATGCAAGGGTTTGGGATTGCCATATCTCTGATTCTTTAATTGTCACTGCTGGTGAGGATTGTAGCTGCCGCGTGTGGGGAATAGATGGGAGCCAA---CTTAAGGTGATCAAGGAACATACAGGAAGGGGCATATGGCGATGTTTGTATGATGAAGACTCTTCTCTGCTTGTTACTGCTGGCTTTGATTCTGCAATCAAAGTACACCAAGTTCATACTTCCTTGTCCAGGAGCTCAGTGGAACAGACGTGGAAAGTCAAGGAGTTTAGAGACATGACCAATGTCTTTACTATTTGTACCCCAAAATTGTCGGAAAAGCTTGGACTCATGGACAGCAAAAGTGAATATGTACGTTGCTTGCGATTCACACGAGAGGATACCCTTTATATTGCCACTAACCATGGACTTTTGTACCATGTTAATATATCTGACCCTGGAGATGTAAAATGGACTGAGCTTGTCCGAGTCTCTGAAGAAGTTCCAATTGTCTGTATGGATTTATTATCTATAAGCTCATCAGATTTCTCAAGAGATGATGAGGATTGGATTGCAGTTGGAGATGGTAAAGGAAATGCGACAGTTGTTAGGGTTTCTGATGGTGTATGCACTGATAGTGGCCCATCCTTTACATGGACAGCAGGATTAGAGAGACAACTCTTGGGAATTTATTGGTGCAAGTCATTGGGGTGTAGCATTTTCACTGCTGATCCTAGAGGGATTTTGAAACTGTGGAGAATCTTTGATCCCTTGCAATCTTGTACTAATAGATCTATACAGAATTACGAAGCATCTCTGGTTGCAGAATTCACATCATGTTTTGGGGCACGCATAATGTGCTTGGATGCATCATTTGATGAGGAGGTTCTAGTTTGTGGGGATCAACGTGGAAATTTAACTGTGTTCCCTCTGTCAAAGAACCTCTTACAGGCGACTTCCATTGCACCAGGAGTGAAGATCCCTCCATTAAACTATTTCAAA---GGAGCTCATGGCATATCAAGCATTGCCAGCATTTCAATAGCTCAATTCTGTGTTAATCAAGTTGATATACGCTCAACTGGAGCAGATGGCTGTGTATGCTACTTTAAATATGACAGCGACTGGAAAAGTTTGGAATTTACAGGAATGAAGCAAGTGAAAGAACTAAGTTTGATCCATTCTGTTTCCAGTGATGCCAACACTGACGAAGACCTGGCATGCGGTAATTATGCAATTGGTTTTGCTTCAGCAGATTTTATA---ATGTGGAACTTAACAAATGAAACAAAGGTGGTAGAAATTCCATGTGGTGGATGGCGGCGTCCTTATTCTTATTATCTTGATAACTGCTTT---------------GCCTTTGTCAAGGATCATGCTGTTCATATCCATAGACTCTGGGTACCAGCAAGTGAGAAGAAGTCTATTCCTCGTGTTCTGCACATGCAA------------------AACGGAAGAGAGATACACTCGTTGTGTTTTGTCTCTGAAGGTACACAATTTGCAGACAGACACTTTACTAGGTCAAGCTGGATCGCAACAGGAAGTGAGGATGGAAGTGTGAGACTGACAAGGTATTCTTCTGAAACTAAGGGTTGGTCTACATCCAAGTTGCTGGGGGAGCATGTTGGTGGATCAGCTGTGCGATCAATTTGCTTTGTGTCAAAAACACACACAACTTTAGAATATAAATCCTACATCTCTAATGACAAGAATGGAAACAAGGTGATGCCAGATAACAGAGACAATCAGTTACTCATTTCTGTTGGGGCAAAGAGGGTCTTAACTTCCTGGCTTCTCCGAAATAGGAGGCTGGGCAATAAGGAAGAGACATTTGGTGATCCACCCATTAATAGCTTTACTCCCTCAAACAATAATTCATCAATGTCATTCCAATGGCTTTCCACTGACATGCCATCAAAGTTCTCTAGTACTCGTAAAAGGGTAGAAAACACTTATAAAATGACAACAAATTCAAAATAT---AGATCACATACTGAAGATGGGAAGATGGAGTTGGAGTGTAAGGTTAGTGAAAAAAATGAAGATGACTGGAGATATTTGGCCGTTACTGCAGACGCCACACTTGTATTACGAGCTCTCCTTCTCCCCTATCGGCTCTGGTTTGATGTGGCTCTACTAGTTCCCTTATCATCTCCTGTTCTGTCACTGCAGCATGCGGTTATTCCTATATATGCCCCTCCTAAAGGTAGGATTCAAATTGGAAGTGCATATATTGTTGTTGGTGGGTCCACTGATGGAAGCATTAGCTTCTGGGATCTGACTAAAAGTGTTAATGGTATGCAACAAATCTCGCTCCAACCAGGAAGCCAGGGTGGACGGTGGTGGAGATCATTAAGTAATCAGCCCTCCAAAGCAAAAAAGAGAGTTACCGTGGACGTGAATAAAAGAGGGGATACCAATGGTCATTTAGTTGATTCTGAAGGGTGTGGAAGCTCATCCGACTTGAGTAATCCAAACAAATGCACTATAGATTACCCTCAAACTATTGATCCTGCCAACTCGTCTGAGTCAGATATGCACACAGATAAATCGCCATTCGAAATTTGTGAAGTGCACCCCTTGCATGTTCTGAAACATATCCACCAATCTGGTAGAGATGATCGGTTTGGA---------------------------------------------------------------------------------------------------------------------------------------------TATGTTTACTATGTATTAAGT------------GGGGGAGACGACCAAGCA---------------------------------------------------------------------------------------------GTTCACTGTCTTACC---------------------------------------------------------------------TTTGACTTGGTTCTACAGCCAACAAGCCATGACGCTGAAAACAAGAAAGTTGATGATACTGCAAATCAGACAGCAGAATTATGTGACATGGGGAAGTCTTCTCTTTATGGAGAAAAGGAGTATGGGTTGAGGCTCTTATATCATGAAAGAATTGCTTCAGCTCACAGCTCTGCTGTAAAAGGTGTCTGGACAGATGGGATTTGGGCGTTTTCTACCGGTCTTGATCAACGAGTTAGATGTTGGCATGTTGAGGAACATGGTGAGCTTACCGAGCATTCACATTTGATCATTAGTGTGCCAGAGCCAGAGACCATAGATGCTAGAGCCTGTGGCAGCAACCGATACTGGATTGCAGTAGGTGGAAGAGGGATACAAATGGTTGAGTTCTATTCATCAGGTGATGGTGATAAAGAACGAAATGATCCACATCTATATATCTGAATGCTTCGGTTGCTCTCCATAATCCACACAGGGATCCTTCTAGCAGATCTTGCATGTGGATCTATCCTACTTAGTGTTCTA---------------------------------------------------------------------------------------------------------------------------------------------------------------------------------------------------------------------------------------------------------------------------------------------------------TTGTTTCGTGGGAATCCGTGGGTAAAAGATAAACCCCGGGATGAATATGAAAATTGGCTATCGACACAGTCACCTGACAGGATATCCAAAGATATTTCTACATCAACAAAATGGATGGCTGATGAATTTGTAGCTGCTGGAATCACAACTAAGTTTGCTATCATTGGGTTTACGCTAGCTGACGACCATGACAAATATTTTGGGCTTGGTGTTTGCTTCTATGGGACTCGGATGAATCCATCTCTAGCATCTAATATTCAGGTTCCTGTCCTATTTGTTTCTGGAAACGAGGACCCACTTTGCCCAGTCAATACCTTAATAGATATGGAGAAGTGCATCAGTAAAGGTTCTAGGACAGTGATTTTTGAGGGTCGAGGTCATGGATTCGCCCACCGGCCAAAATCTCCAGAAGAAGATTCAGATGCAGAGACGGCATTCGTGGTCATGAGAAATTGGCTGCATGAAGGCTTAGTTGTAAATGCTAATTGAGTTCTTGATGGGGAAAGAGGGAATGAGTATAGGAGAAAGTTATTACCTTCATATAAAGCACATAGGAGGAAATTCTCCAGACAGTTATCCACAACACAACGTTTTTCAAGGTTTCATATTGGAAGTTCACATCATGTTATCATAGACGTCCTTGAGAAGTGCAATGTCCCGGTGGGATGTAACTGCAAAGTAATGCAGGTCTTAAAAATTGAAGACCATGAAGCAGATGATGTAGTAGCTGCT---GTAGATAAAGATTTCAAG---CAGTTGATATCTGAGCAAATTGTGATATTCTACACATTAAAGCATTACATAGCTCAATATAATTGTGATCCAAGCTGTGATTTGAGTCTTCGAGATGAAGTAGATGGTGTTCCTGGAATTCAACATGTAGCTCCTGGTTTTGGTCGAAAGACGGCCCTGAAGCTCAAGAAGCATGGTTCATTAGAAAATTTACTAAATGCAGCTGCAGTTAGAACTGTGGGAAAACAATATGCACAAGATGCTCTTACTAAGAATGCTGATTACCTGCGAAGAAATTATCAAATTCTTAGCTTTAGGAGGGATGTTGATGTTCATCTTGAGGAGGAATGGTTATCTGAGAGAGATACTTGTAATGACATGGATGTTTTATCTAGCTTTGTCAAATCATTGGGAGATGAGAAACTTCATCACCAAAATGCTGCAGCTGCTGGGTGTTAGATGAATCTGGGTTTGGATATGAATAATGCATTTGGATTTGGACATGGATATCAGTTTGGATTGAGTTTGAGATTGGGTATAGGCCTAGCTATGGGCTTGGATGTTAGAACATATGCTCCAAAATATTCACAACTGAAACTGCATCTAGAACATGGAGTAATATCAAATACAGATGCCTTGAGATTTAGGGGTTTGATCTCTTCTCCATCCAAGAAGTGGACGATATGTTCTAAGATGTGGGAGTCATGCCTATCTACATTCAAATTCAGTGACAAAGAGGAAGACATATTAGGAAAAGCATTTGGCCAAGTCCATGGTGAAGAAAGAGAGAAGGAAGTTCCAAAAGTTGATCTAGTAAATGATATACTGGATTATCTAAGGACATTAGGCCTTTCAGATGATGATCTTTGCAAATTACTTAAGAAATTTCCTGAGGTTCTTGGTTGCAGTGTTGAGGATGAGCTGAGGACTAATGTTCGGGTTCTGGAGGAGGAATGGGGAATTAAGGGGAAATCTCTTCGAAACCTTCTTCTCCGTAATCCCAGAGTTTTGGGTTATAACGTGGATTGCAAGGGTGATTGTATGGCCAAATGCACTCGCTGCTGGGTTCGGTTTTAGATGGCCACCGCCACTGTACTCTTGCCTTCTGCTTTCGCTACAGCTCCTCCGATTCCAACAACCAAAACCCTCCCGATACGAAACGCTTCTTCTTCTAAGGTTTATCTTCTTCGATTTCCTTCATCATCATCTTCTTCTTATTCTTTTTCTTCTAAGCTTACGTTCCGAAAGGGATTGATAAAGTGTAAAGCTTTAAGAGAAACCTCTCGGGACTCATTCAATGGTCGAACTGTTTATCAAGGAGTTTACGGTCCTTGGGCCGTCGATCCCTCGGACGTTCGTGAGGTGATCTTATATAGAATAGGTTTAGTAACAGCTGCTGTGTCATTCATCATCGCGGCTTCTACTGCTTTTTTACCAGATGGGAACATCTTGGCAGATATTGTAAAATTGTTTTATGCACTAGGAACCGGGGGACTAGGCCTATCACTTTACCTAATTCACATTGTAACCGAGATTAAACAGACACTTGCATTATGGGCGTTTGGTGTCATTGGATATTTCAGCCTCGCTCAACCTGTTGGTATAAGCTTGGCAGAATACGTTGTTGAAAACCCAACGGCTGTGTGGTTTGTTGGGCCTCTCTTTGCTGCACTCACGGGGCTTGTATTCAAGGAAGGTCTCTGCTATGGCAAGCTGGAAGCTGGCTTATTGACATTCAATATACCTACAGTGCTTCTTGGTCACCTGACGGGTTTAATGGATGATGGAGTAAAACTTGGATTATTGGGTTCATGGATGGCTCTCTTTCTAGTATTTGCAGCAAGGAAATTCACTCAACCCATTAAGGATGACAATGCACTTCCAGAAAGAGAAAAAAAGGCATTGCTCGAGAAACTAGAACAATCTGAACGTTAAATGGACCCCGACGCCTTCTCTGCCAGCTTATTCAAGTGGGACCCTCGAGGAGGAGCCGCACCG------GCGAATCGTCTCCTTGAAGCGGTGGCACAGGCCCCAGCCTACCCCACTATACGAAGGGAGCTGGGAGGGCTGGAGGATTTCTTCCAGGCCTATGGTATCCGATACTACACGGCGGCCAAGATAGCGGAGCTAGGGTTTACTGTAAGCACACTTTTGGACATGAAAGACGAGGAGCTCGACGACATGATGACCAGCCTCTCACAGATCTTCCGGTGGGAGCTTCTCGTCGGTGAGAGATATGGCATCAAGGCCGCCGTTCGGGCCGAGCGGCGCCGCCTCGAAGAGGATGAAACCCGGCGACGCCACCTTATTGCATTAGACACCACTAACGCACTTGACGCTCTATCCCAAGAAGGTTGGTATAAGCTCCACTTGACACCTGGGCTTTCGGAAGAACCGGTGCAACAAGAGAAGGAGGCGGTGGGGAGCGGCGGAGGAGCAGGCGGTGGGGGTACGTGGGAGGTGGCAGGCGCGGAAAGGAAGAAAAATAATCGTCGAAGGAAGACGCCGTCGAGAAGCGGGGACGAGGACGAAGATGATGAAGCAGCGGATGAGGAGGGTGGAGTTGGCGGTGGGCGAGAGAGAGGGGAGAACGTGGGGGCGTGGAGGCAGGCGTGCTACAAGCCGTTGGTATCAATGGCAGCACGACAAGGATGGGACATCGACGCCATCTTCAACTCTCACCCACGCCTTTCCATCTGGTATGTCCCCACCAAGCTCCGTCAACTCTGCCACGCCGAACGCAGCAACGCTGTTTCTGCTTCTGCCTGCTCTTCTTCTTGCGCTACCATCGCTCCCCCCTCTACCTTCTAAATGTCATCATACTTTTTGAAGGCAAATGTGGAGGTGGAACAAGGTGATGAAGAGAGCAAAGGTGGAGGCTATGAAGACGCAATTGAGATTAGTACAGAGAATACCGGTTACTTGGACGGTTCCCAGGCTTTCAATGGACATTTTAGTAAGTTTAATTTTACTATCAAGCTCGTTGACAAGGCAGGTGCTAATTACTTGAACATTAATCTCCAAGTCGAAAAGGAGAAGTTGTTGGCACATTCATTCTCAAAGCCAATTGATTTCAAAAGACATCAATCTGCTAAGGCGAAGAAAATAATGGTGATCACTGCAAATGAAGATAAATTAGGGCCGTAT---------TGGATA---CCAGTTTGTCGAAGATTTAGTCCTGATGCTCCATTCTTTGCTTCCAGCAAC---ATAGAAGAGCTTCTCGCCAAACAGGTTGCATTAGATTTAACTGAAGATGAAAAGAATCAGATTCTAGACATGGAGTAT---------------------GAGGGAGGATGGGTTGTATTTTGCCCAATTGTTGGTTGTGGTGCACAGTTGAGTTCTTTGGAGGACTTTGAAGATCACTACCATGCCCGACACACTGCATCTTGTTCAGTTTGTTCAAGGGTTTACCCAACATCACGGTTACTCAGTATACATGTTTCAGAAGCCCATGATTCCTTCTTTCAGGCAAAAGTTGCACGTGGCTTTCCCATGTACGAGTGCCTGGTTGAGGGTTGTGGGATGAAACTAAAGAGCTATAAAAGCCGGCAACAGCACCTTGTAGACAAGCATAAATTCCCCACTTCATTTGAGTTCTTTAAGAAGGCACACCCATCAAAGAAACAGAGGCAGAAGTATCAGCGTAAACAAGCTGACCATAAGAGGGAGGAGGCAATGGAAGAGGAAGAGATGATTACTGGACTGGTTTCGGCAGTCTCAAAATTAAGCATGGACTCTTCTCCTTCGTCTATTAGTTTTGGACATCGCCGCAGCCATGGCCTCAAGTTCACTCCTCGGTCTCTCCAGAAAGGATGAATGCCGAAGAGAACAACTCATACATATTCAAGCGAGGATGCAGCCCCGGACGGTCCCGAATCTGATCTATATGTTTACTACTGCAAACATTGTGGTTCTCATGTTCTCATCACAGATACCCAGTTGCAGAAAATGCCAAAACGGAAAACAGACAAAGCATTTGTTCTAGACAAGAAGAAACACCTTGCAAGGCTGAATATCAGTGAAGCAGGAAAAGTTCTACTAAAACGTGGCGAAGGAAAATTGGAAAAACAGTTCCGTATGAACTGTATTGGTTGTGGACTTTTTGTTTGTTACCGAGCAGAAGAGGATTTGGAAATTGCTCCTTTTATTTATGTTGTTGATGGTGCACTTAGCTCAGTTGCAGCTGAAACCAATCCTCAGGATGCTCCTGTTCCACCGTGCATATCACAATTA---------------------------------------------------------------------------GAAGGTGGCCTTGTTCAAGTGGCAATAGAAGTGGAGGACCGAGCACAACGTTCTGCTGTTACAAGAGTAAATGCAGATGATGTTCGAGTTACTGTGGCC---------------------------------GCACCTGCTGCTCGGGGGGAAGCAAATAATGAGCTGTTGGAATTTATGGGCAAAGTATTGGGTCTAAGGCTCAGCCAGATGACTCTTCAGAGAGGGTGGAATAATAAATCAAAGCTCCTAGTGGTTGAAGATTTGTCCGCCAGAGAGGTCTATGAGAAGCTTCTGGAGGCCGTCCAACCTTGAATGGAAAGCAAGGAGGACAGTGAAGTACACAACTGTGTTATGAAGCTGAGGGAGAATCCTCAGAGACACAAGGAAAAAGTTTATATTGGCTGTGGGGCTGGGTTTGCAGGTGACAGGCCATTGACAGCTCTCAAACTTCTTCAGAAAGTTGAAGAGCTAGACTATCTTGTACTTGAATGTCTGGCAGAGCGCACCCTGTCTGATTGTTACCAACTTATGATATCCGGTGGCGTTGGTTATGATTCTCGGATGGATCCCCTTGGTGCACAGGAAAAAGTCTTAGACATAGCTAGTAGACTGGGGCTCAATGTATGTGTTGCTGTGGCTCATGAAGTTGCTTTATCAAAATCAGGTGTAAGCACATACCTGGGTTCAGCTCCTATTGTTCAGTGTTTGGAGAGGTACAAACCACATGTTATAATCACTTCCCGAGTTGCTGATGCAGCCTTATTCTTAGGCCCAATGGTGTATGAATTGGGTTGGAATTGGGATGACTTGTATATGCTAGCACAAGGGTCTCTGGCTGGTCATCTTCTGGAGTGTGGGCAACTCACAGGAGGATACTTTATGCATCCAGGAGATAAACACCGAGATATGTCTTTTCAGAATCTTTTGGATTTGTCTCTTCCTTTTGCTGAAGTTGGTTTTGATGGAAGAATCTGTGTGGCAAAGGCAGATGGCAGT---------GGAGGGTTTATAAATTTTAGTACTTGTGCAGAACAACTTCTTTATGAG---------------------------------------------------------------------------------------------------------------------GTTGGAGATCCTGCTGCTTATGTTACTCCTGATGTGGTTATAGATTTT---------CGAGATGTTTCCTTCCAGTCGTTGACAAGGAATAGGGTTCTCTGCACTGGAGTAAGGCCATCTGATCAACATGTT------CCTGATAAACTTTTACAATTGGTT------------------CCAAAGGACTGTGGATGGAAAGGCTGGGGGGAGATATCC---------------------------------------TATGGAGGATATGGATGCGTACACCGTGCGAAAGCTGAGTTTCTGGTCAGGTCATGGATGGAAGAAATGCTTCCTGGTGTTAACAAC---------------------------------------------CACATATTTTCCTAC------ATTATTGGACTTGATAGCCTGAAGGCAACCAATGATGACACTTCATTGAGGAGAGATAGTGCAGATGTAAGGCTACGGATGGATGGATTGTTTGATCTGAAGGAACATGCACTTCATTTTATGAAAGAGTTCACAGCCTTGTACACAAATGGACCAGCTGGTGGGGGTGGAATCAGTGTGGTCTTCTCTACTGCCCACTCTGTGTTTGTAAAAAGGTCTCTTCACCAATACAGACTGTTCTCTGCCTTTTTTTTTTTGGGGGGGGTACTGTTT---------------------------------------------------GGTCAGTACCTGGAATTTTTGTTTAGAAAAGGAGGTTGGGCTGGGTGCTCAGTGTTTGGAGGTTTTCTGATTTTATTTCTTGAAGACGTTGGTGTTCCGTGTGACTCAGATTTGTGGTACTGCTGCTTTGAGGCAGGCTTAACACAATCCCTGTTCCATTTTCATTCGGTGTTTTTTGTTTTGAAGTTGGTTGAAATCTTTTTGAAGGAGGTTGGGCTAGGTGCTCATTGTTTGGAGGTTTTTTGAATGGCTTCCACGACCAAAGACGCCATGAAAGTTGACCGTTCTGTTAAATCTGTAGCTGTCGTTGGTGCCGGTGTTAGTGGTCTTGCTGCAGCTTACAAGCTGAAATCACATGGTTTAAATGTCACATTATTTGAAGCTGAAGAAAGAGCTGGAGGGAAAATAAGGAGTGTTTCACAGGATGGTCTAATATGGGACGAAGGGGCTAATACCATGACAGAGAGTGAAGTTGAAGTCAGACGACTACTTGATGGTCTAGGACTT------CGAGAGAAACAACAATTTATTCCTACAAATCCCGTTTCACTTATCAAGAGCAATTTTCTCTCTGCTCAGTCTAAGTTTCAAATAATTTTGGAGCCATTTTTATGGAGTTCTTCTGCAAAGAAAAACAACTCCTCAAAGGTGTCTGACAAAAATTTAGAAGAAAGTGTGGGAGAATTCTTTCAGCGTCATTTTGGGGAAGAGGTTGTTGATTATCTTATTGACCCTTTTGTTGCGGGGACGAGTGCTGGTGATCCTGAATTGTTGTCTATACGGCATGCATTCCCAGAGCTGTGGAATCTAGAGAGAAAGTTTGGTTCAATTTTTATTGGTGCAATTCGATCTAAATTGTCTGGTAAAAAGGAAGCAAAACGTGAAAGTGGAACTTCTTCAGGGCAAAAGAAGCATCAACGGGGCTCATTTTCATTTCAAGGTGGGATGCAGAGACTCACTGACACACTATGTGAAGAGCTTGGCAAAGATAATCTGAAACTGAAGTCAAAAGTACTATCTTTGTCTTATAGCCATGATGAAAACTCTGACAATTGGTCAGTTTCATTTGCTGCAAAACATGATGACCCCTCACAAAAGCAATATTTTGATGCAGTCATTATGACGGCTCCACTATGTAACGTTAAAGAAATGAAGATAACAAAA------AGAGGAAAACCATTTGTGCTTAATTATTTACCACTATCAGTGATAATTACCACCTTTAAGAAGGAGAACATTAAGCAACAAAATGGCTTAAGAACCCTTGGTACACTTTTTTCCTCCATGATGTTTCCTGACCGTGCTCCTGGTGACCTCTATCTCTACACTACCTTT------ATTGGAGGAAGCCGGAATAGGGATTTAGCAAAAGCTTCATTGGATGAGTTGAAGCATACAGTCACTTCTGACCTTAGAAAGCTTTTAGGTGCAGAGGGGGAGCCAACATTTGTAAATCACTTCTACTGGAGTAAAGCCTTTCCCATGTATGGGCGAGATTACAGTTCAGTTCTGGAAGCGATAGAAAAGATGGAAGAAAATCTTCCAGGCTTCTTCTATGCAGGTAACCATAGGGATGGATTGTCTGTTGGCAAAGCAATAGCTTCTGGATGCAAAGCTGCTGACCTGGTAATCTCATATCTCAACTCAAATGAAAAGATGCTTGTAGAAGAATCCTCACTTAGAAAATAGATGGCGTGTACTACAGGAGTATGCCAATCTGGTTGCTACAAGGAGGATGACGACGAGGCGATGGAGTTTGAAAGGAGGAGCGAGTCTGCAACTACTACAACTGCTAATGGTTCTGCTTCGCTTCCAGTTAAGGAAGATTCTGACCATCGGAATCTCTGCTTCAAGTGCAAGGTGGATGAAGCTATCACTGGGGATGAAGCCCACCTTTGCCTTGGCTGTTTCCGCTCTTCTCTCTTCGGCAAGTTCAAGTTCTCCGTCACTTCCCATGACATGATTAACCCTTTCGACAATATCCTCGTTGCCTTTTCCGGTGGTCCTTCCTCTAGGGTGGTTCTACAATTTGTACATGAGATGCAACAGAAAGCACAGAGGAATTTTGATGCCAGCAGAGATAGATCTTTGCCAGTATTTGGTGTTGGAGTTGCTTTTATTGATGAAACTGTTATTTCTTCTATTCCTTCCCATGAATATGAAAAAGCAATTCAAGATATCAGATTGATTGTGTCAAGCTTAGCTCCACCAGAAAAAAAACTGCATATTGTACCCATTGAGAATATCTATTCTTTGGATTCCAAGGGTGAAACAAGTAGGCTGAAGGAATTGTTGCATGCCATTGATGATGACACTGGGAAAGATCTTGTGCACCATTTGCATATGATGTCCCAAAAGATTGCTCTTGACAATGGCTACAACAAATTGGTTTTAGGATCATGTGCATCAAGAATTGCTTGCCATGTCATTTCAGCAACTGTAAAGGGCCAGGGTTACTCTTTACCAGCAGATATACAGTATGTTGATGCAAGGTGGGAGATCCCAGTGGTTCTTCCTCTTCGGGACTGTCTTATACAGGAGCTTAACATGATCTGTAGTCATGACAGTTTGAAGATTGTTAAGCAGCTTGATGGTTCTGGTTCTGGCATCAATGTTTTGGTGTCATCATTTGTAACTCTCTTGCAGAAAGAAAATCCTTCACGAGAGCGCACTATAGTAAGAACAGCAGAAAAGCTTACTCCATTTCATTTCAATAGGCTACCAGAAACTGATGATCCCAACCATGTGTCCTCCCGAAGGCGCCATAAGAAGTTTAACCCTAAATCTAATGAATCTATTCCCTCAGAGCTTTTCTGTCCAATCTGCAATAGCCCACTGAATAAAGTGGATTCAGAGAGGTTGAAAAGCAATTTAAGACACTGCGAAACCAGTGCTGATATTTTGGGTATAAGCTGCTGTTCTAGTTGCCAGTTTCAGATACTACCAAAGAAATCATCATCCAAGGAGCATTTTTACTCACTTCTTCCCCAACCAATGATTGATCGTGCAAAGTATCATATCTCTAGGGACCAGGACTTGCTAAGGGAACAAATAAAAGATTTTCTGCTTTCAGAGGATGAGAATGGAACCTAAATGTCTCTAAACGCACTGGTTCGTCTTCCCTTGTCAAATTCGAGGAGCCATGAAGATCTGCTCGTCAAACATTCTCTATTCACTGGGACTGGTAGAAAACAACAGCATAGACAGCGCGTTTTA---GTTGTTCAAGCAAAGGGGAAGAAAGGAATGCTAGCTCGTCAGTTCCAACGACCTCCCCCTCCTTCCTTGCCCTTTGTTATCTTCATTCGCATGGCCAACGTTTATCTTTGGTACCCGCTGAGTCTTATAACTGGTGGGACAACTGCAAAAATCATGGTTGCAGCTAAAGATAACTTTCTTGGAAAATATATCTACAAGGATACAATAGCGAGAAATCTTGCAGCTGTTATTTACAGAGATGAGAAGGAGATACAGAAGACAGCATTTAGGCAATACCGAGTCTTGCGATCAACTACAGACTTTAGATATGGCTACAAACTTGTTGAAAATAGCAATGTAAGAGCTGCTATTTCTACTACAGACGTTATTGAGCTTCCAAGAAAGGAGGAACTCAAAACTGTGCTTGACAAAGTGAAAGACTTTTTTGGGGACGCCAAAGAATCATTCGGGAAGTTAACAGCCTTAAATCCAGCTACACCTGAGGAGCCGATGGAAACTCCCAAAGAAAAATCAAGGTGAATGGGCAAGTCGTCAACAATCGGGTTTCTCCTCCTCTGTCTATCGCTCTCTCTGTTGTTGCAGAAAAGCCGAGCATCTTCAACATCACCCCCTTGGGGAAATCAGGAGTTGGAAGGATCTGCTGGTGCAAGAACTCTTAAGCAAGAACAGGGGCACAGTCCTGAAGTACATTGCTCTAGAGAAAGGAGTCGCGCTGCCTGGAAAATAACTGAGGAGTACCTGATGCCACCTGACAATGACATGTTCAGAGATCAGGAGCTGCACAAGATTCATATGGATGTAAATGAATGGTTTGACAACAGACACTCCGATTTGCTAAATGTTAGTCATGGCAAGTGTTTGGCAGATGGGGCTTTGCATTGTGACCTTGTTATGGATTCTAAGTTGCGGAAGACCAAATGCAATCCTGCAGCTGCTGAAAGGAATCGTCATCTTTGCGAGAGTCTTGCTGACAACTGTTTCCCCATTGGTGTGCGCTCAGCAGCAAGCCGTCTTCATGAATTGTTCTTACGCCAATTTTGTGATGCCCACACTTGCACTGGTCGGCACAAACCATTTTCTAGAGGGGGCAGGAAACAA------------------------------------------------------------------GTTAGTGTATTCTACATTGCCATTTCAATATTGACTTTGATGTTGCTGCCTGTGTTCTATCTTCTTGTCTATTTACATAGAAGGTATCCATTCTTGACCTTCAATTGCTTCTTGTACAACTCTTTGGATGGCATCATGATGCTTGAGTGTGTTATGTTGCAGAGAAATGAGAACGAGTATCCAAGATCTGAAGCGCATCTCAAAAATTGGACAGAAGACAAAGCCCTTATAATTTGGTCAGGCTTGAGGAGTTGAATGAGATTTAGGGTTTCTCCGATATGGTCCGTATTTCCCAAACGTTTGCAGCACTATCATCTCCGTTCTCACCGTCTT---TACTTGTATTCGTTCGCAAGAAACCTCCAAATCGGTCGAGCTTCTATTAATGGCGGAACCGGCAGATCCGACGGTAATTCTTTTCTGGTGCCAGGCGCAACTGTGGCTACTCTGCTTATGCTTGGCATTCTTCATGCTCGGCGTCTCTATGATGACAAGAAGGTTGAAGAGGCAAGGGAGCAGGGAATTGAATTTGAGTTTTCACCTGATGTGAAAGAAATTCCTGTTCCTTTGCGTCCTTTAATCTACAAAGGCTGGGCACGGGCATTTCATTCAAATTTAGAAGAAGCGGCTTTACCTTTGGATGAATATGCATCATTGCAGGATTTTTTTGTTCGCACACTTAAAGCAGGCTGCAGGCCTATAGACCCTGATCCTCATTGTCTGGTCAGTCCTGTAGATGGTACCATTTTGAGATTAGGTGAACTGAAAGAA------------------------------TTGGGTGCAATGATTGAGCAAGTCAAAGGTTTCTCTTATTCAGTTTCTTCTCTTCTTGGTGAAAGTACATTCCTTCCTGTCCAAGAGGATACACATGGTGAAAGTAACAAACAGAAGAATACAAAAGAAGCAAGTAAAAAATCATGGTGGCGAATCTCATTGGCTTCACCTAGAAGGAGGAATCCTGAACCAGCATGCCCAATGAAGGGTTTGTTTTACTGTGTGATATATTTGAAGTCTCCTGTTGATTGGCATGTTTTTATTCGC---CGCCATTTCTCAGGTCACCTTTTCCCTTTGAATGAACGTGCCACACGAACAATCAGAAACCTCTATGTGGAGAATGAAAGGGTTGTTCTTGAAGGTCAATGGGCCCAAGGGTTTATGGCAATTGCAGCAATTGGTGCAACAAATACTGGATCTATTGAGCTTGTCATTGAACCAGATCTGCGAACAAACAGACCAAGAAAAAAGTTTCTGCACTCAGATCCCCCGGATGAACGTGTCTATGAACCTGAAGGTATGGCAGCATTCAATATGGGATCTACTGTAGTGCTTGTTTTCCAAGCTCCTGTATCGAAATCTCTCCAAAATGATGACACCTCCTCATCAGAATTCAAGTTCTGCGTCAGTCGTGGGGATAAAATTCGTATGGGGGAAGCTCTGGGTAGGTGGTCTGAAAGGTAGATGGATGCTTTAGGTGAGCTAGAGAGAAGACAACTCGGAATCCTCCAACGGATAACCGAATTAGAGCTGTCTCTGTTGCCACAGCAATTCTCGGCTGCTCTATCCGTCTCACCCCACGAAGAAGATTACAGCGACGGCACCACT---------------------------------------------------------------------------------------------------------------------------------------------------------GAATCACGTCTATCCGCCATA------------------------------------------------------------------------------------------CTTCGCGCAAATGGCGTT------------------------------CGAGATTTCTTGTTCAAGAGGGTACCCTCCGACTACTATGATAGACCTATCGAGGCAAGAAGAGAAATCCTCGAGGCGCCGTCCATCCATCATCTCTGCAAGAGCATCGTCCTTGTTAACACACAGGCCCCTGCAAGTGTTACTGATTGTAGCGATCGGAATAATTCAAAGTACTACCTTGTTGTAGTCCAGTATACTGCTAGATTTAATGCTGAAACAGTAAAAAACTTTCTGTACTCACTCAACAATGGCAAGATACCAAAAAAGAAATTCAACTTGAGGCTTGCACCTGAGGACCAGTCAGTGAAGTTGACTGGTTACGAGCACAATGGTGTGACATGTATTGGCATGAAAACAGATATTCCG---------------------------------------------------------------------------------------------------ATCTTGGACGAAGCAATAGTAAAGCTTAATCCCGATTTCTTC---------------------------------------------------TGGTTGGGAGGTGGAGAGGTCGATCTGAAGCTGGGGATCAGGACCTCTCAATTCATCAATTTTGTTAAACCCTTCATTGTCAGCTGTAGTACTTAAATGGCTTCAAGCACTATGGATATCATCACTTTAGGGTTCTGCAGTTATCAATGGGATGTGCTTTACTGTTCGGTGCCAACATCACCTGGAGGTGGCTACCGGAGTGCATTGGGTCGTCTTGTGTTCAAAACTAATGAAATGATTCAGGTTGTCGAAGCTCCAGACATTGTGAGAAATAAGGTGTCCTTTTCTGCATTCGGCTTTCTTGATGGGGAAGTTTCCTTGAAAGGTAAACTGAGAGCATTGGATGATAAGTGGATTCAAGTTGTATTTGAACCTCCTCAACTGAAGGTAGGGGCATTGGAATTCCAGTATTTGGGAGTTGGTTCCCGGGGCTCTCTATTTGTCTTCCAAAGATGCATATAAATGAAACGAGCTTGCTTTGCAGCTGCTTCAATTCTTCGCAAGGATGATTCAAGCACAAATGCAGGCCGAGGTTCAAATTTGACAGAGGATGGCCATGTAGAATGTGATGCCAGTATCATGGATGGTGATTCTGGAGCATTTGGAGCTGTTGGGGCGGTCCCAGGTGTACGAAATGCCATCCAGATTGCTACTTGCTTGGCCAAGGAACAAATGATGGGACCTTCTTTGCTGGGCCGACTTCCTCCCATGTTTTTGGTTGGTGAAGGTGCCCGTGAGTGGGCAAAGTCCAAGGGCATCATTTTACCAGAGACAATTGCAGAGGCTGATGTGTGGCTAGTAACTGAAAAGGCAAAGGCACAATGGCTGAAGTACAAAGCAATGCTTGATTGTGCAGAAGCTGGGAGCAAATCATCATCTGTGGAACTTTCCTCAAGCTCTCATGAAACTGATGTATCGAAGCCAATAACACCATTTGATCCAGTGAGGGGAACTGACAGTGAGCCATCTTTGTTCAACACCTCCAAAGAGGACTGCATTATGGATACAGTTGGAGTTGTCAGTGGACGTGTTGGGTTAGCAGCAACAGTAGTTGGTGCTGGAGAATACCTAATGAAGGGATTTGCAGCTCGAGAGTGCTGCATTTCATCATCACTATCACAGTCAGGCAAGGTTATTCACTCAGTTGTTCAGGATGACAATCCAAAATGTCCTGATAAAAGTGTGGGAATTCTACTTGTGCAGGCTGATGCTCCTAAAATGGTTCCAGGAAATTCCTCTAAGCTGAAAGCCATAGAGATTGCTGCTGCTTATTCTTCCTTGTCTTTTGGAATAGGTTATTTTGGAAGCTCTATGGATCGTCCCAAGGTATTACAAGTATTTGTTTCAATTCTTAGGACTACAAAAAGGCAAACTACCACGAGGATTGACCATTTCGAAGCGCGAATTGATCTTACTATCACGAAATCCTGAATGAACATTGTATTAGGCTTGTGTTCTGAGCGCAAATTCCGGTCTGTGCTGATATCACTGACGATGAGCATCACGCACTCGCTGCAGTCGTTATTTGCCTTCTACCCCAACTATCGTAACTCTCTC------------------------------------------------------------------------------------------------------------------------------------------------------------------------------------------------------------------------------------------------------------------------------------------------------------------------------------------GAGGCG---------------------------------------------------------------------------------------------------------------------------------------------------------------------------------------------------------------------------------------------------------------------------------------------------------------------------------------------------------------------------------------------------------------------------------------------------------------------------------------------------------------------------------------------------------------------------------------------------------------------------------------------------------------------------------------------------------------------------------------------------------------------------------------------------------------------------------------TCCAGGCGTCGCATACCGGAAGCCCCGCAGTTCAAAGCATCACGCACTCGTCGCATACCATTAGCCAATGATGATGGCGTGGAACGATCGAAGGAGAGCATCAATGCATTAGTGCTGTCAGATTCACTTTGTGCTTCCAGATTCTGTTGTTGTGGGAGAAGACGTTTCATCGGAGCATCTGGAGCGGCTCTGCTCCCGATTTTACCTTCAAACGCATCCGAATTAGAGCGTGATACGACTGCTGTGCTGAACAAATTTCACCCTCCCAGACCAGATTGGTATGAGGAATTATATGCATCTATCATGGACAAGAGCATAGCAGCTTATGAGGAAGAGGTTGCAGGTTATAAAGCAGATTTATTTAAAAAATTGAGAGGAAAGAATAAGAAGGTGATGGAGCTTGGCATTGGGACTGGCCCTAACCTCAAATATTATGCTGATGAAGCCGGTGTCAGTGTTGTCAGTGTAGACCCAAACAAGAAAATGGAAAAATATGCCAAGGAAGCTGCAGTAGCTGCAGGTCTACCATTGTCATGCTTTAATTTTATCCAAACTGTATGGGTAATTCAATTGCGGAAGGCATGTAGCCATCCTTACCTCTTTCCTGGTATTGAA---CCAGAACCATACAAGGAGGGTGAACATCTTGTACAGGCTAGTGGTAAACTTATAATTTTGGACAAACTGCTTCAGAAGCTGCATGCTTCTGGACACCGAGTTCTGCTATTTGCTCAGATGACTCATACACTTGATATTCTTCAGGAT---TTTCTGGAGTTACGAGGGTATACATATGAACGTCTTGATGGATCTATTAGGGCTGAGGAGCGCTTTGCAGCAATAAGAAGTTTTAGTCATCAATCAGTTAAAGACACATTTAATGCTCAAGCTGATCAACATGGTGCATTTGTTTTTATGATCTCAACAAGAGCAGGGGGAGTTGGTCTAAACCTTGTCGCTGCTGATACTGTTATATTTTATGAGCAAGACTGGAATCCCCTAGTGGACAAGCAGGCTCTGCAGCGTGCTCACCGAATTGGTCAGATGAACCATGTCCTATCTATAAATCTAGTAACAGAGCGCACAGTGGAGGAGGTAATTATGAGGAGAGCAGAGAGAAAGTTGCAGCTCGTCCATAATGTGGTAGGAGATTATGACATGGACAAGGAAGGAAAAACAGTGGGAGTTGAAGCTGGTGATTTGCAGTCTGTCATATTTGGATTACATATGTTTGACCCTACAGATATCAATGTTGATAATTTAAAGGAGGTCAATACATCGGATTTGAGTACAATGGTTGAACAGGTGACTGAAATGCGCTATGAACCATTGGACAGTGATGGTAGGAAATTTGTAATCAATCCAATGGATCTTCTGAATGGGGCTGATTTTTCAATTAGAACCACTTCATCTATTGATTTTGATCCTGGGCTTGATGAGGCCTCGTATCTTTCATGGGTTGAAAAGTTTAAGGAAGCATCAAAGTTGATTGATTCTCCAACTATAGAGTTGCGAGCACAGAGAAACTTACCTGAAGAAAAACATATGAAGCTTGAAGCTGCAAGGAAGAAAGCTGAGGAAAAGAAGTTAGCCAAGTGGGAGGCACTTGGTAAAGGTCCTGCTTGTCCTATGGTTCAATTTGTTTATGGAGATTGTACAGATCCATCAAAAGTGTGTCCGTCTGAGCCTGCAATAATATTTAGTTGTATAGATAACTCTGGTAATTGGGGCCATGGAGGAATGTTTGATGCACTAGAAAAACTTTCAGCAAGTATTCCTGATGCTTATCGGCGTGCTTTCGAATTTGGGGACCTTCATTTGGGTGATCTCCATCTTATAAAACTCAATGAAGATCATGAAGAGACAGCAGATCAAAAGCGTTCTTGGTGGGTGGCTTTAGCTGTTGTACAGTCGTACAATTCTAGACATAAAGTGCGATGCAGCAATATTTCTTTACCTGACTTAGAACAATGTTTATCCAAGGCATCTTACTCAGCTGCTCAGAATTCTGCATCAATCCATATGCCACGAATTGGTTATCAAGATGGATCTCAACATTCGGAGTGGTACACAGTGGAACGTATTACTTCCGACGTTCTTCATGATAATGTGAAAATGGTCTATTGTCCAGCAGAGTCTTGCATCTATTGCAATGGAAAAGGAGCGGGTGAAAACACTGATTGAATGGCCAACGAAGGTATTGAGATTGAGAGCGGTCTCGTTCGTCTCTGCATCGAGGTTGCCAGCGAAAACGGAGAGAGTGTAGATAAGTGGCGGAGACAGCGAAGAACTCTCGAACGAATGCCCTCCCACCTCGCGGAAGCTCTTTTCCATCGTCTACTCCGTCGTCGGCTCCTCTATCCTTCCCTTCTTGAAGTTTTCCAACATTGTATTGATTTGAAAGGTGAACATTTGGTGGACGCTGAGTGGATGGCATACTTGGGTGCATTTCGTCACCTTCGGTCTTTAAATATTGCAGATTGCCGGGCTATCAATAGCTCTGCTTTATGGGCTATCACTGGGATGACTAGTTTGAAGGAGATTGACCTTTCTAGATGCATAAGGGTTACTGATGCTGGTATTGTGCATCTTCTATCAATTCCAAATTTGGAGAAATTATGTGTCTCAGAAACAGGTCTCACTGCTGATGGAATTACAAGGATTTCTGCCCTTAAGAATCTGTCTATGTTGGATTTGGGAGGTCTACCTGTCACTGATCTGGCATTGAGTTCACTCCAGGTATTGACAAAACTGGCATACCTTGATTTGTGGGGAAGCAAAATATCCAACAAAGGAATTTCTGTTCTTGAAATGTTCCCGAAGTTGAGTTTCTTGAATCTAGCTTGGACCAATGTTACTAAATTGCCAAATATACCTTCTCTTAGATGCCTAAACATGAGTAACTGTACAATCCATTCTATATTTGAAGTGGGAAACAGTGAAGTTAAAGTTCCTCTTCTAAGAAAGCTTCTTCTCACTGGGGCGACATTAGTTGATGTTGATGAGGCATTCTCTCATATTGAAACGAATTACCTGTCCTTCTTGGATTTATCACAGTCTTTGCTTGACAAGTTTCAGTTTTTGGCTGGTATGGGTTCTTTGGAACATTTGGAACTCAGCTTTAGCAGGATGGGAGACGATTCTATTGAACTGGTTGCACATGTTGGAGCAAATCTTAGATATCTGAATCTCAGCAACACAAGAATTAGCTCAGCAGGGGTAGAGATTTTAGCTGGACATGTTCCAAACCTTGAGAGCTTATCGTTATCTCAGACAGCTATTGATGATGTTAGCATGATGCCTTCTTTGAAGGTTATCAATTTAAGCAACACAAATATTAAAGGCTTCAATTACAGCACAAGCACTGAGCTGGATCGGGTTCCCTCACTGATAGCACATTTAGCAAGGTTGAATTTGGAAGATACCACTTTCCAAGAGTTGAATCATTTGGCTCTGAAAAGTGATTTCCTTTCAGACATCTCTTTGCACAATCTGTCATCTATCCCAAAGTTGAATTTTCTCGGGATTCGTGGTGCTGTATTAACCAATGCTGGACTCGATTCATTCAGACCATCAAAAATGCTGGAGACACTGGATCTGAGGGAATGCTGGCTTTTAACACAGGATGCTATCACATCATTTCAGGAAAATTACGCTCCCTCTTGGGACCAGAGTACCTATGATCGTTCGACTACATCACAAGGAAACGCCAAAACTTTACAATTGAGACAGAAGGGCAAAACACTGCTGACCCAACATAGATTCCAGAAGGAAAGATTCATAGATGAAAGGCTGAAATATAGCAGAGAGGAACTACTGGAGTTGCAGTTCTCACTTTTGTCTTGCATTCCTCTTGAAGGCAGTGGTGTTATGCTTCCAAAGATGCTACTGAAGTAAATGGAGGTGGATGACGAGGAGCGGCAGAAGCAATCAGCAGGGGAGGGGGAGGTGGAGGAGGAGAGAGAGAACGAGAGGAAGAAGTCTGTAGTTATAAAGATCCCCTCATATCAAGAAGTCTTTGAGACGTCTCAAGCAAAACCCCCACCTTCTCTCTTCCGTCCCTCTTCCTCCTTTGCTGAAGCCTTCTCCTTCATTAAAAACTCCGAATTCTACTCCACTCCTCCTCCTCCTCCCACTTCGTCATCGCAGTCCGTGCCATCGCAGGTTAACTCGGCTTCGAGGCCGTCAGAGGCTTCTTGTTCTTCATCTTCTGCTTCTGCTTCTGTTCCTTCTTCGGCGCCGTCTCTTTCCGTTCATAATCGTAATGCAATCCTTGTAAGCCATAGACAGAAAGGAAATCCTTTGCTCCATATTCGGAATGTTAGATGGATGTTTGCAGATGTTGTTTGTGACTACTTGCTGGGGCAGAATTCATGTGCTCTATATTTAAGTCTTCGATATCATCTGCTTCATCCAGACTACCTATATTATCGAATAAGGGAATTAAATAAGAACTTCAAGCTCCGTGTTGTTTTGTGCCATGTTGATATTGAGGATGTAGTTAAGCCTTTACTTGAAGTGACAAGGACAGCTTTACTTCATGATCGATATTTGGAGACAATAAAAGTTTACGAAAACAAGCCGGCAGATATCATTCAAGATACAGACTACATGTCAAGGCTGACTCATGCCCTTACAACA---------ATTAACAAAACTGATGTAGTCACCCTTGGGTCGGCT---TTTGGATCTCTTTCTCGAATTATGGATGCATCCATGGAAGAACTAGCTCGATGTCCTGGCATAGGTGAGCGCAAGGTAAGACGTTTGTATGAAACGTTTCATGAACCATTCAAGCGTGTACTGTCCAGCCAACCTGTAGATGTCCCAGAAGCTCCTGCACAGGAGGATGCTGCACCTTGTCCAGTGGAGAATGAGATGCAAGATAAGGAGGCAGTAGGTGTGACGAAACGCAAGAAAAGGGAACCCAGTCTGACAGTTAAAACGGCCCTTACTGCTGCTTTTGCCAAGTACTCGTATAAAGATAAATCGCAGACTGAAAACGGTGAAGAGACAAATGCATCATTAGAAGCAAAAGCTGAAAAAACATCCAATGAAGAACCTGAGAAATAGATGGAAGCCCTAATCAATCCTAATTGGTTCTGCTCTCCATGCCTTAACAGTCTTCTCGCAAAACGACGTTCTATTTATTATCCAACCTCCGTTAGGATTTCCAACAGAATTTCTTCATTGTCTCGAATACTGCTTGTGAAATGCAGCTCGGAAGAGAGAACAGAAGGGAATTTGAAAAACGCTCTATCTGGAATGGTCGATAAGCGAGTAGAGGAACTGTTGAACAGAGAGGAAAATAGGGCTTTGTTAGATGATTTGGACAAAGCATCCCAAAGAGTTGAGATGGCAAGGAAGGAGCTTGCAGAGATCGAAAGACAGCAGATAGAAGCTGCCCAACTGAGAGATTACGTTAATCAACTCGCAGAATGCCAAAAGGAAATATTAGAAGCAAAAGCGATGGTTGAAGAAGCTGAACGCTCTCTTTCTATAAACATGAACGACCTTGAGTCTGCAGTTAATTTTAAGGACAAAAAAAATGAGGGAATTGACAAAGGAGAAGAGAGGTCTATAATATCTGCTATAGTTGGAACAATTGCAGGGCTTCCCATTTCCGTTTCTCAGGTTAGCAGCAGTGCCCAGCTAATACTTCCATTAGCAATCACCTTCATTAGTTGCAGTTTGTTTGGAGTTACATTTCGGTACACTATACGAAGAGATTTGGACAACATTCAACTTAAGACTGGGACTTCTGCAGCTTTTAGCTTTGTCAAAGGCTTAGGGGCACTAGGAGCTGGACCGCCTTTAGAATTAGATATTGGGAGTTTCTTGTCTCATGCTGTTGATGGTGCAGTCTATGTATCTGAGAATCTTTTTATCTTTGCTTTTTCTGCTGTTGCTCTGGATTTCTGCTTTAAGATGAGGTTATTGAGTCCTTTTCCCATAAAAAAATCAGTTACCAGAACCAATACAAGGTAAATGTCGCTTAATTCGCTTATTGTGCTCTGTATTCTCTCTTCCATGACTATGCAACCTAGATCTCTACGATCTCCTCAAGAAATCGAAATTCTTTCACTTCGTCTCTCCAAGGCGGAGAGCACCACGATACCTTCGAATTCGACTTCCATGCAATCGTCTAATGACACGATATCAAATTCTCCTCTGGTTCCGGCATTATTTGTTCTTGGAGATTCGTCAGTTGATTGCGGCACCAACAATTACCTTGGCACGTTTGCCCGTGCTGATTTTTTGCCGTATGGCAGGGACTTTGATACGCACAGGCCGACTGGGAGGTTCTGCAATGGGAGGATCCCCGTTGATTATCTCGCATTACGCCTGGGCCTTCCCTTTGTACCCGCGTTCCTTGGGCAGGACGGAACAGTTGAAGACATGATCCGTGGAGTCAATTTCGCTTCTGCTGGTTCTGGAATTATTTTCTCGAGCGGGTCAGAACTGGGTCAACACATCTCCTTAGTGCAGCAGATTCAGCAGGCTACAGATACCTTCCAACAGTTCATATTAAGTATGGGAGAGATGGAAGCAAATGATATCATCTCAAAGTCGGTCTTCTATCTTTCAATTGGAAGCAATGACTATATACAT---------------------------------------------------------------------------------------------------------------------------------------------------------------------------------------------------------------------------------------GTATCAAGAGTGCAGTCTCTC---------------------------------------------------TATCTGCCATGGGATTTCAACCAGCTCTTGGCAACAATAGTAAAGCGAGCTCTGAAGAACTTGTACAATGCTAGTGTAAGGAGG------------------------------------------------GTGGTGGTGATGGGACTGGCTCCAATC------------GGTTGTGCTCCTCACTACTTGTGGCAGTACAACAGTAAGAATGGAGAGTGTGTAAAGGAAATAAACGACATGATAGTGGAGTTCAATTTTGCCATTAGATATATGGTTGAGGAACTTCGTCTAGAGCTTCTTGATGCCAGTATCATTTTCTGTGATGCATTTGAAGGTTCTATGGATATAATGAAGAACCACAAACACTATGGTTTTGAGGTCACTACTGATGCTTGCTGTGGGTTGGGCCAGTATAAGGGTTGGATCATGTGCATATCACCAGAAATGGCTTGCTATAATGCATCCAATCATATCTGGTGGGACCAGTTTCATCCAACAGATGCTGTGAATGCTATCCTAGCAGACAATGTGTGGTCTAACCTGCATACAAACATGTGCTATCCCATGAATTTGCAGGATATGGTAGTGCCAAAGGCCAAAAAACTTGATTGAATGATCAAGAAGTACTTCCCCATGATCCCGATCCAGAGTATGCTCCTATCCACTGCTCCAGCTCCAATAGAAGCAAGCTCTACGGCCAATCCAACAGCAATAACGGAAGCAGCAGAAATCAGTGGATTCATGGAGCTTGACAACCCTGATTCGGAGATACGAGCAACTGCTGCATGGGTTCTTGGAAAAGCCAGTCAGAACAATATTCTAGGACTT---ACATTGGCAAAGCTAGTAAAGATGGTAAGGTCCAGTTCTCTGGAAGAGGCAACAAAAGCTTTATATGCTGTTTCAGCCTTGATCAGGAGTAACACAGGTGGGCAAGAATTGTTCTATGCAGAAACTAGCAACCCAAGCATTGATGTTAGACTTCGTAGGAAATCTGCTTCTCTTGTAGCTGATTTGGCAGGGTACCAATTAGAAATTACAAACAAAGCAGAGCATCCTTTCTTCAGCAATCATTTCTTCCTGAAATCTGTGGTTGATTTAACTGCTTCAACTGATCTTGATCTACAGGAGAAGGCCTTAATGGCAATTAAAAATCTCCTACAACTACAGACACCTGAAGCTCTGGTCTTCAAGGATATCTGTGGTCTGGATGAAGCATTGGAGAGAATGAGGAAGCAGCTAGAGCAGTTAATGGTAGGGGAAGACCAGACAGATTATGCAAGGGACCTGGAGAGCCTCCGTAAAGAAGTGGAGTGGATTTTCCTTAGAAAGCTAGAAAAGGAGCTCCTTAAGGCTGAGCCAAGAAAGGTACTGTTGTCTTAAATGGCGTCGTGT---------CTGATGAAATCCTTGTTCAAGGCTTCCACTCGTTGT---TCTTGCTCGTCTTTACAGTACCCTCTAAGATTGTCACCGCGGATCTCTTCTCGGTCTTACGCCAAAGCTTCTTCCGCTCCTGTGGCGAACGAGAAGGAGGAGGAGAGAGTGGTAGTCCCAATAGAACATTCCGAAGCTTTCGATGTTCCGACTTCTGGAATCAGTCGCCCGTTGTCG---------------------GAAGTTCTCAGAGAACTTAATAAAAGAATCCCGGATTCCCTCATCAAAGTTCGAATGGAAAATGGGTTATCCGTTAAGTAC---------------------GTTCCTTGGCATGTTATCAATCGGATCATGAAT------------------TTACATGCTCCAGAA------------------------------------------------------------------------------------------------------------------------------------------------------------------------------------------------------------------------------------------TGGTCTGGTGAAATTCGAAGCATCACCTATTCTGCTGATGGGAAGTCGGTATCAGTTGTCTATCGTGTAACACTCTATGGGACTGATGCTGAGATTTTTAGGGAATCGACTGGCACTGCCTCTGTTGATGATACAAATTTCGGGGACCCTGTTCAAAAGGCAGAATCAATGGCATTTCGTCGAGCTTGTGCACGTTTAGGGCTTGGGCTTCATCTTTATCATGAAGATTTGTCATAGATGAAGAAGGAGCTTCTCGCTTCTGCGCCATGGAGGGACGAACAAAAATCCGAAAAGTTTCCGGACGCTAAGCTTAGAGCCACCAACCAGACGCCTACCATGTATGTCCCTCGTAAGTCAGAGATTGACCCGGAGCTTAGATACAGCTTCCAAAGGAACTTTCAGTCGAAGGGTGGTGGTGGGGGTGGTCCGTCATCTAATTCACATCCAGTGTTCCTTCTAGTGGTGGAGAATTACAGAACTAGGCGTTCTTTCTGTGCACCAGAGTTGTGAATGAAGTATTTAGAAGTAAGGGAGAAGCAGTATGATGTGAAGGCTTATCTTGACGCCTTTACTGATCTAGAGTCTATGGTGTACATAGCATCATCAGACAAGATGTCCAATAAGAATTACTTGGGCCCTGCATCACTAGAAGAGATGGCCAACCAAATTGTCCATGCAGAAGGCCCCTCGGGACCCAATAGAGACTATCTTTTCCATCTTGAGAAAGCTCTTCTTCAATTAGGATGTGAAGATAATCATGTCATGGAACTTGCGAAAGTAGTTAGACAAAAGCTCTCACAGAGCAAGGAGACGGATTCATGAATGGTCTTCTCAGCCACTACTCCTCATTTCTTCTGCTCTCGTCCATGGCCTTTCACTCTCTCACCTCTTCAGACCAACCATTCT------------------------------------------------------------------------------------------------------------------------------------------------------------------------------------------------------------------------------------------------------------------------------------------------------------------------------------------------------------------------------------------------------------------------------------------------------------------------------------------------------------------------------------------------------------------------TCTTTGTTACATCTGAACCAATCCCCTCTCTCCACATCATTTCCGATTTCAAACTCAATCTACAGAAACAGCTGCAATTCCCACCATAATTGTAGCTTTGCACTCACTCGGTGTCGAGCCGCTAAGCAGCAGAGGGGCTCCTCCGTAAAGAAGCGACCGCAGGCGAAGAAGAGAGGTAGGCCTCCGAAGACTGTTATCGTTGACGACATCGACTTCGACGATGAGGTTGATGTTGGTGATAACGATTCCACGGGCTCTACTAGCCGGTCCCAATCCTACCAACCCTCGCCGCTACCAAAACCGCCTGCTGGGTTCGTGCTGGATCCTCATGGGAAGGTTCTCATGGCTTCTTCCAAGAGAATTGCCACTATTGTGGACTCTACAAATAATTTTCCATTAGAGTGCATTATAAGAAGGGTATTTAAAAGTTCCCAGGGGGATGACTGCATGCTGTTGTGCCCAGTTGACACGCCTGTCCAAATCTTGAAGAGCACGAATGTTGATGGCTGGTCAGCTGTCAGTGATGAAGAAGTTGAATCCATTCTTCCTACTATTGCTTATTCCCTTGCCAAGATACATATGCATCTGATGATTGACGCCTACTTGAAATCTGGAAACAAGAAAAACTCACTTGAGCTTTTCAATTCCATGCCGCATAAGAACGAATTTTCATGGAATACAGTTATCTCGAGTTTCTCCAAATCAGGGGATCTTCAGGTTGCTAGACAATTGTTTGATGAAATGCCGGTGAAAAATGGGCTTGCCTGGAATTGTATAATTCATGGGTACGTGCGCTTTGGCTTCCCCGAAGAAGCTCTGGCGTTGTTCAAGGATTTGAGTTCGGATCCTGCTGAACCATCACGGAGTGATACCTTCATACTGGCTACAGTCATCGGTGCCTGTGCCAATTTGGCAGCTCTAGATTGCGGCAAGCAAATTCATACCTGTGTCATCGTTAGTGGAGTGGATTTTGATACGGTGCTCGGAAGCTCGCTTGTTAACATGTACTGCAAGTGTGGAGATTTGGACAGTGCAAATCACGTTTTAAATTCAATGCAGGAACCAGATGATTATTCCCTCTCGGCATTGATTTCCGGATATGCCAACTGTGGCCGGTTGATTGACGCAAGAAGAATTTTTGATAGAAGAATTAGCCCATGTGTTGTTCTATGGAACTCCATGATTGCTGGATATGTTACCAATAATGAAGTAGGGGAAGCACTGGAGCTCTTCAACAGGATGCAAGAACAAAGAATCCAAGGAGACACCTCTACTATTGTTAGTGTTTTGAGTGCCTGTTCTAACAAGGCTTTTATTAAAACTGGCAAACAAATGCATTCTTATGCTTTCAAAGCTGGGGTTGTTAATGACATTATTGTTTCTAGTGTCCTTGTTGACATGTACTCCAAGTGTGGAAGACCCAATGATGCCTGCAAATTTTTTTCTGAGCTGAGAGATTATGACACAGTTTCACTTAATTCTATGATCACCGTGTACTCCAACTGTGGAAGAATTGAAGATGCTAGACTGATCTTTGATACAATGCCAAGTAGGAGCCTTATCTCATGGAACTCAATGATTGTGGGTTATAGTCAGAATGGTTTTCCTCTAGAAGCATTGCATCTTTTCTGCAAGATGCATGAGCTGGATTTGAGAATGGATGAGGTTAGCCTTGCTAGTGTAATTAGTGCTTGTGCTAGCATCTCTTCTCTAGGATTTGGCGAGCAAATCTTTGCTCGAGTTATTGTCACTGGCCTTGAGTCCAATCAGATCATCTCTACCTCCCTCATTGATCTCTATTGCAAGTGTGGTAACATTAAAGATGGACGGAAATTGTTTGATCAGAAATCTGATGAAGTCCCATGGAACTCAATGTTGGTTGGTGGTTATGGACTTGAAGCA---TTGAAGTTGTTCGATGAGATGAGACATGTGGGTGTTGATCCAAACAATGTCACCTTTACTGGTAGATGGTTCTATACAATGAAAGAAGATTATCATATTGAGCCAGAGGAACATTACTCATGCATGATTGATCTGTTTGCTCGTGTTGGTTTTCTTGTAGAGGCAATGAATCTAATCAACTGCATGCCATTTGAGGCAGATGCAAGCATGTGGTCCTCAGTTTTGAGGGGCTGTATGGCTCATGGAAACGAGACTCTTGGGAGGAAGGTAGCAGAACATATTATCAAGCTTGATCCTGAGAGTTCAACAGCTTATGTACAGTTATCTGGCTTATATGCCACTTGTGGGGACTGGGAGAGTTATGCACAAATTAGAAAGACTATGAAGGATAGGAAAATCAGAAAAAATCCTGGTTACAGTTGGATTGATTATTGAATGTTCTTCCATCAAATCTCCCGCCAAAAACAGAAGCTCTCCTTCTTCACCCTCACCTCAACTCGTCTCTTCTCTTCATCAATCCCTCCTTCATCTAAGCTCCACGACTACTCATTCAATCCCCCTCTTTCCCTTACCAAAAGAGACCCTCACCAAAACCCTAACCCTAATCGTAACCCTTCTTTTGATTCTCAAAGCGAACTCAACAACAACAAAAAGAAGAAGCAGAAACCCTTGTATCGACCTCCGTCTTCGCTCGACCGGACGGGCTTGAAGCCCTTGCGTTCGGACCTTCCCTTCGATTTCAGGTTCAGTTACACCGAGAGCAATCCTGCGGCCAGGCCCATCGGACTTCGTGAGCCCAAGTACTCTCCATTTGGTCCCGGTCGTCTTGATCGTGCGTGGACTGGGGTATGTGCTCCGGCTGTTGATCCGACTGTAAAGTCGCTGGACGGGAATGAGGACCCCAAGTTGGAGGAGAAGAGACGCAGATGGAGAGAGGCGATTCTCGGAGAACCACTCACACCTGCTGAGAGGAAGATCCTGGTGGAGAAATGTCAGAGGAATAAAACAAAGCGACAAATTAATTTGGGGAGAGATGGTCTAACTCACAACATGCTG------AATGACATTCATAACCACTGGAAGACCTTTGGTAAGATTATCCATAGACATGGTGGTCTGCTTTTGTACAGAGGTAGGCATTACAATCCTAAGAAAAGGCCTGTGATTTTGATGCTGTGGAAACCTATTTATCCAAGGTTGATCAAAAAAGTAATTATTGAGGAAACAAAGGAAATGAGGAAGAGAGGTCTACTTGCAAAAAACGGTTATTATGGGAGTCTTGTACCAATGGTCCGAGATGCTTTTCTCACCGAGGAGCTGGTCCGCCTAGATTGCAAAGGCCTTGAGAAAAGTGACTACAAGAAAATAGGCTGCAAACTAAGGGATTTGGTTCCCTGTGTCCTTGTGACATTTGAGAAGGAGCAAATTGTGGTCTGGAGGGGGAAGGATTACAGCCCTCCAGAGGCTGGAAGGTTCCTTAATGATAGTGAAATATTTGATTATCAAGTCAGTGGATCTGATGGTGCAGAGCAGCTTATCAGTTCTGGCAATCGTTTCAGCCAACAGAAGTACCACTCCGACGATGAGTTGCCTCCTTTTTAAATGCTTTCGCCCTCCTTCTTGTACATTCCTCAATTTCAACCACCCTGTTTGTTTCTTCCTCAACCATCCCAATCGTCAAAAGGGAGCAAGCAAGTTGGGATAAACCAGAAGAAGTACAAGAATCTCACAAAGTATCTTTGTTTTTCTTGTAAAGATCGCTTGTTTTCGAACAGATTACAGAAAACCTGCCATGTTTCCCATTCCGCACAAAACCCAGACGCCGATTTATCTGATTCTGTGTCGAGGGATCTTGGCGTACTTGCTTCCTTGATTCAGTCGTCTTGTACTGTTAAAGAAATTAGAAGATTACATGCAATCGTTGTAAAATTTTTAGGGGCTCCTGTGACGTTTGTAGATAATAATTTGATTTCTAGCTATGCGAGAGTTGGTAAATTATTGGAGGCTCGTAAGGTGTTCGACAGAATGATGGAAAGAAATGTTGTTTCATGGACTGCGATTCTTAATGGTTATTTGAGAGCTGGGTTCGACGAAGAAGCTTCACGGTTATTCAGCGAGTTGGTTGAAAGTGGCGTACAAGCTAACAGTAAAACATTTGTGTGTATATTGAACCTATGCAGTAGGAGATCAAATTTTGAGCTTGGAAGACAAATTCATGCTTGCATTCTAAAAGGGAATTGGAGTAACTTGATTGTTGATAGTGCCGTTGTTCACTTCTATGCCCAATGCTGTGATCTATCTTCTGCATTTCAAGCATTTGATCGAATGTTAGAGCACGATGTAGTTTGTTGGACCACAATCATAACAGCTTGTGCACAACATGGTCATGAAGAAGAGGCTTTTCATTTGTTTGCAAAAATGCAATCTGAGGGTTTTATTCCAAATGAGTATACAGTGTGTAGTGTTCTGAAGGCATGTAGTGAAGTGGAGGATCTAAGTTTTGGGAGACAACTACATGGTGCTTTAGTTAAGAGTATGTTCAAGGATGACGTTTTTGTAGGGACTTCTCTAGTTGGCATGTATGCAAAATGTGGGGAAGTTTTAGCATCTAAAAAAGTGTTCGATAGAATGAGGAAGAGAAATACTGTCACATGGACTTCCATGATAGCAGGCTATGCACAAAATGGACTTGGTGAAGAGGCCATAAGCCTTTTTCGAGTAATGAAGAGGCGAAATATATATGCAAATAAGTTGACCATTGTCGGCATCCTTAGGGCTTGTGGCTCAATTGGGGCCTTAACCACTGGAAAGGAAGTTCATACTCAGGTCTTGAAGAATTCCATCCAAAACAATATCTATGTAGGGAGCACCCTTGTCTGGTTCTACTGCAAATGTGCAGAGTTCATTTATGCTTCCAAAGTTCTTCAATCCATGCCTTTTAGGGGTGTTGTCTCATGGACTGCAATAATCTCTGGTTATGCACATCTTGGATATGGTTTAGAGGCTCTGGAGTTCTTGAAAGAAATGCTGTGCGAAGGTGTTGTGCCAAACCCATTTACTTATTCATCAGCTTTAAAAGCATGTGCCAATGTAAAAGCTCTTTTGCAAGGTAAATGGATTCACTCATCTGTTAACAAGACTTGCTCTTTGTCTAATGTGTTTGTGGGCAGTGCTTTAATTGATATGTATGCAAAATGTGGG---TGTGTTTCTGAGGCA---------------------------------------ATTAAAGTTTTTGATAGCATGCCTGAACGGAATTCGGTGTCCTGGAAGGCAATGATTGTAGGGTATGCAAGAAATGGGCTTTGCCGAGAGGCTCTAAAGCTCATGTATCGGATGCAAGCAGAAGGAATTAAGGTGGATGACTACATCCTTACCACAGTTCTTAGTGCATGTGGAGATGTTGAATTGGAACTAGAGTCCTCATCTGAACGTTGCCTTCAGCCAAATTGAATGGAGATCTCTCAATACCAATTGGAGATGAAAGATCGCAGACCGGATGCTCTTGGAGACTTGCGGGTCCTCCCCGACGAAGTCATCTGTTCTATCTTGGAGAATCTCACTCCTCGAGACGTCGCTCGCCTTGCATGTGTTAGCAGTGTGATGTACATACTATGCAATGAAGAGCCACTGTGGATGAATCTATGCCTTAACAGTGTCAAGGGTCAGCTTGAGTACAAAGGCTCCTGGAAAAAGACAACACTACACAAACAAAATATACCCGATGAAGTTGCTGGATCTGCCAGGAAACCAATTCATTTTGATGGT------------------------------------------AATATAGATTCAACTCTTTATTCCTGTACAAAAGATTGTATAGTATGGGAAGGAGTCGCATGGATACAGTCAAGTCATATCAGGGATCTTCTAACCCAGGTTTTGCTTACTGAACTAGCTGAAACTTGGCCAGCAAGAAGTATGTGGTCGGCAGAACATTTATTACTAAACTATGGAGAGATAGCATTCAAGATTTCTCAAAGAAGTTCTAGGAAAATCACTATGAAGTTCAAGGATTATGTCTCATACATGAACTTTCAGCATGATGAGGACCCTCTCTACATTTTTGATGACAGGTTTGGGGAAGTTGCACCAGATTATGATGTGCCTCATCTATTCCGGGAAGACTTTGATATCTTAGATAGAGATCAACGACCACCTTTTAGGTGGCTAATTATTGGGCCAGAGAGGTCTGGTGCATCTTGGCATGTTGATCCAGCTCTTACCAGTGCCTGGAATACTCTTTTGTGTGGACGGAAAAGGTGGGCATTATACCCTCCTGGCAGAGTACCTGTGGGTGTTACAGTACATGTGAATGAAGAAGATGGTGATGTAAATGTTGAGACTCCATCATCTCTGCAGCCAATAGAGTGTACACAACTACCTGGTGAGACAATATTCGTTCCAAGTGGATGGTGGCATTGTGTACTAAATCTGGAGACCACTATTGCTGTTACTCAGAACTTTGTGAATTCAAAGAACTTTGAATTTGTATGTCTGGATATGGCTCCAGGCCATCATCACAAGGGAGTTACTCGGGCTGGGTTGCTTGCTATCGACAATAGCAGTTTTGAAAATGCTGAAAAGAATGGATTCCATGATAAAAATCAGTCTAGTTACTCAGACATTATCAGAAAAAAGAAGAGGCTCAGACTTTTTGAACAGGGGGAAAATAAATTTTGTGGCAATGAGCAAGGCACTACAAAAGATACTTCAAAAGGTTATAGTAATTTGCAAGATCAAGATTTCTCTTATAGTATTGACTTCTTATCCATGTTTTTAGAAGAAAAGAGAGACCACTACAACTCCCCTTGGAGCTCTGGGAATTGCATAGGACAAAGAGAGATGAGAGAATGGTTGTACAAGCTTTGGGTTGGAAAACCAACTCTGAGGGAATTAATATGGAAGGGCGCATGTATAGCACTAAATGCAGAGAAATGGTTAGCATGCATGGCGGAAGTAGCCTTCCATAATTTACCTTCTCCCTCAGATGATGAGAGGCTTCCTGTGGGCACGGGTAGTAATCCTGTTTATCTCATTGCTGACCATGTTATTAAGATCTACGTTGAAGGAGGGTTGGAATCTTCTCTTCATGGCTTGGGCACCGAGCTTGAGTTCTACAGTCTACTTAATAAAGTCAGATGTCCTCTGAAAGATCATATTCCTGATGTTTTTGCGGGGATTGTCGAAAACGGATCTTATAAAGCTGTGCCATGGGATGGAAAAGGAGTTCCAGATGTGATTTCCAAGTACAACGTGACTTCGGGAAATATATCAGCATTTGGTGTATGGAGCAAGAAAATATTTGAGTGTAGAAAAGTTGGCTCACCAATAAATGAATCAACTAGTTCTGTTGAACATACAAGGATATGGCCATATATAATAACTAAACGATGCAAAGGACAGATATTTGCTCATTTAAGAGATATACTATCATGGGATGATGATCTAAATTTAGCTTTGGGAAATCAACTGCGTAACCTTCACCTCTTACCAGTACCTGCTTTGGATGAGTCCATATGCTCAGATAGTCAAAGGAAGATAGATTTGCCTTTGGTGACTTTTACAGAAGTTACTGAGAGGTTCAGAGTACCAGCAGAATGGGTAATTTTTGTTGAAACAATGACCGATCCAATTCCAAGCAAGGATGAAGATGGACAATACAAGGCTTGCAGAACTTCTACCTGGATACACTCTGATATC---ATGGATGACAATATTCACATGGAACCATGTTTGCTTGGTTCTGAAAATGGTTGCAGTGACATAAGGGAGCAGCAGAAATGGAGTCCTAACCACATTCTTGACTTCAGTGACCTGTCCATAGGCGACCCCATATATGATTTGATACCAATACATCTGGATGTATTTAAGGGAGATTCACGTTTATTTTGGCGCTTCCTAGAAAGCTATAGGCTTCCTTTTATGAGGAAAACATCAGAGTGTAGACCACTAGAAAGTGGAAATAAGTTTGAACGACTCTCATACCATGCCATGTGCTACTGTATCTTGCATGAGGAAAACGTCCTAGGAGCCATCTTTAGTTTGTGGAAGGAACTGAGAGGAGCCAATTCATGGGAAGAAGTTGAAAAGACTGTGTGGGGTGAATTGAACAACTATGAGGGCTTCTGCTAAATGGCATCAAAACTAGGGAGAACCATAAACACCAGTAAGCTATTTCCTCCTAAAACCTTGAACCCTTGCCATCTGATTCCGTCTTTCGTTCATAAAAAGAAAATATCTATCAATGAACATTCTCCCTTCTTTCCCGAATCGAACATTTATACCGAATTCAGTAGACCGTACCATTCTTCTGAAGATGCTGTTTCTATTCATTCCGACTCTACTACAGTTGTAGAAGAACTTACTGCTATTTTCACCAACCAGCCGCTTCTCCGGACCAGTGAAGAGTTGACAACCCTCGGAACAAAATTAAACACAGAGACCGTAGAATCCGTCTTGAAAGGTCTAAAGAGTTGGAGAATTGCGTACGAGTTCTTCTCATGGGCTGCAGACCAAGATGGGTACAGACACAACTGTTACACATACAATGCTATGGCTTCAATCCTATCTCGGGCCAAACAGACTGCCAAATTGAAAATCCTAGCGAGGGATATGGTTAATTCCCGCTGTCCTATGACTCCGGGGGCACTTGGGTTCTTAATCCGGTGTTTGGGTAGCCAGGGATTGGTAGACGAAGCTAACTACATTTTTGATCAGGTCAAGCTTTGTTTTCCGAATAGTTACACATATAATTGTCTGCTGGAGGCTCTTTCTAAATCCACTTCTGTTGATTTGGTTGAAAAGAGGTTGAGGGAGATGCAGAATTCAGGATTTGGTCCAGATAAGTTCTTGCGGGTGTACTGCAATGCT------GGGAAGTTTGAAAAGGTTCTGGATGTTTTCAATCAGATCCGTGATCGAGGGTGGATAGATGGGCATATCTTTACTATCTTGATGATATCGTTCAGCAAGTGGGGTGAAGTAGATAAGGCTATGGAGTTGATTGAGAGAATGGAAGATCTCAATATTAGCCTGAACGAGAAAACATTATGTGTGTTGATTCATGGATTTGTGAGAGAGTCGAGAGTAGAGAAGGCCCTGCACCTGTTTGATAAAATGCGGAAATTGGGTTTTAAGCCGGATCTCCCACTTTATGATGTGCTAATCAGGGGGCTTTGTCAGAAAAAAGAGCTTAGAAAGGCTTTAAACTTGTATATGGAGATGAAAGATTCTGGAATTCTTCCTGATGTTAGCATAATTTCAAAGCTTATTTCATCTTTATGTGGAGAAGGAGATCTGGCTTCAACGAAAATATTACTTGAGGAAGGGGAGCAAGCTTTGGATGCCAAAGCTCTCATTTTGCTATACAACACCTTATTAGATGGGCTTGTTAATCATGGTTTGGTAGATAAAGCTTATTTGCTTCTACGGGTCATGATGGGAGCAGAAAGTGTCAGTGAAGCTGTCAATGACCTAGTCAGCATTAAGAAAATAGTCAGCCCGGACTGTACTTCTTTTAGCATTGTTATTGATGGTTTTTGCAACATGGGGCAGTTAGATTCAGCCCTAAGACTATTTTGGGACATGATTCGAATGGGATGGAAAGGAAATGTCTTGTTATATAATAATTTGATCAATGAGCTGTGCAATGCAAATAGGGTAGATGAAGGTTTTGAGCTTCTGAAGGAGATGAAGAAATCTGGGTTCAAGCCGACCCAATTTACACACAACTCTATATTTGGATGCTTTTGTAGAAGGGAAGATGTTTCTAGAGCCATTGACTTGGTTAGGGAGATGCGGGAAAATGGACATGAACCATGGATAAAATACTATTCCTTGTTAGTGAAACAACTATGTATACATGGCAAGGTAATTGAAGCGAGTGATTTTCTAAATAACATGGTTCAAGAAGGCTTCTTGCCTGAAATAATTGCTTACTCAATAGTTATGGATGGGTTTTTTAAGATTCAAGGAGTGGATAAAGCTACTAAATTATTCAGGGACATTTGTGGACGTGGGTATTGTCCTGATGTAATTGCTTATAACATTTTAATGAATGGGCTTTGCAAAAGGAGA---------------------------------------------------------------------------------------------------------------------------------------------------AAGGGAGTTGTGCCCTCAGTAGTTACATTAATCGATTGGTGTAAGACACATGAGATTGACCAAGCCATCCTTTGCCTTTCTAAAATGGTTGAGAAAGCAAGGGAGCCGACTGTGGTTACTTACTCAACTTTGATAGATGGGTTGTGCAATGCTGGAAGACCAAATGATGCTCTCATACTTTGGAAGATTGCTTACACAGCTCTCATCCATGGTCTTATCAAGTGTAATAAGGCCGATATAGCTGTAGTCTTTTTCCATGAGATGAAAGAGAAGGAAATGAAACCTGATAGATTTGTCTATCTAGCATTATTAGACAAGGACTATCCACTTTGCATCAGTGCTCTGCACAAGTTGTCTGAAGATGTTGTAACATCTTCAGATGTGAAGAATCTTATTGTACAGGGCCTCATTCCAACAATAGGCAATGTCTCTGACATGGATGTTAAAAGTGTGGTTGAACCTAGAGATTAAATGCTTCAGGTTGGCTGGATTGAAGGGATCAATGATGGAATTCTCAATTTATCACTTACGGTTCCCGTACCCAGGGTTTTGGTTGATTTGGACTCTTCC------------------------------GTAGATTTTAGAGCGACGGAGGATCACATTAAGCTTGCTCTGCTTCTTCCAGTTGATCATCCGATCGTTACGCTATCTTCTTGTGGAGGGTGCAAGAATTGCTCAACTCAGTTGACAGTGAGGCCTCTGGAGCCAAGGGAGTTCCCTCCTCTGAGATGTGCAGCAGCAATGAGATTTTTTGTGGAAATGCCATCGGTTAATTGGAGAGAGGTAGCTGATAACTGGTTTGGAGCCTGCTGCTGTTCGTTTGGAGGTGCAAGTGAGAAGATGGTAACTAAGGCCAATTCATATGATTGTGCAGAAGGTACTTGCCTAGTAGATGCAGCATCTGTTGTTGTCTGCGAGAGTGACCTTGCTGGATTACCGTTCCATAAGTTAAAACATGGCTCAGAACCTGATCTTATTGGTGAAGTTGATCGTGCTGAAGCTCTGACAGATTCTTGCAGTATTGATTGTCAAAGTGACCAGACATCTGATATCAATGAGAGATTATTCTGCATGTCGCTTGTGAACAAAAATTGTTCTGCAAACATTCATGCTGAAAAGAAAAAGGACTCTAGTGCTTTACTTGGCACATCTCCTACAATGTCAGATGGATATGTGACATCAGCAGATGAACTTTCTGCCAAGAATTGCTCACATAATGCATCTGTAATATGTTCTAAGTTTGAAGCACAAGAGTCTAGAGAACATATTGGACATCTAGTAAATCAAATGCCACTTCTGAATGGATATCTTGGA------AGTGGTTTTATGGTCAGATCCTCCAATATCGATGTTAAGTGGATTGAATTTCTGTGTACTCAGTGCTCATCTCTCCTTGGAGCTTACCCATGTGCTAGTAACAATGACGTGCCACTAGATGGTGGCATCCGGCTATTTAAATGTTACATTTCCACTGGTTTGCCAGTTGGTGGATCAGGCGACGTATTTAGGAAGCACACTCTGCAAGGCATGCTTGTCAATCAGCTATTGGAAAGTGCAATGGATGAATTATCATTCCGAACATTGGTCAGGGATCTGAGTTCCAAATTACCTGTTCTATGTATTGTCCTCCTAAATCCTGATGCTTGGTGTTGCACTGGACATTGTTTAGAAATGGAAGGGACTGTTGGACCTGTTTCAAAAATATATCTGCACCCTGTTGTTAAGGTGTTATTTTCTGAATGCAGTGATCCTTCAGAAGTCCAAACAAGGTTAGTTGGGAAGCAGGATGAGGGAAGGGAGCAATGTAGGGTGGGCTTGGATTTGGCAAAAGGGACATTTCGATGGTTCAAAACAGAAAGGATGAGGGTGGTTGGAGTGGTATCAGCTTTGGGTTGGAAGAAAAGCAAGGAACCGGAGCCTTTGCTGAAAAAGCCCAATTGCTGAATGGAGAACTTCTCTTTCCTCCGAAATAGATACTGGGTTCTGAGACATGGTAAAAGTATTCCCAACGAAAGAGGCCTTATCGTTTGTTCCATGGAAAATGGCATGCTTAATGAATATCAATTGGCTTCAGAAGGTGTTAATCAAGCACAAATAGCAGGAGAAGCATTTAAAAAGGAACTTAAAGAAAACAACATACCGCTTGAAAATGTCCGGATTTGCTATTCTCCATTTTCAAGAACAACTCATACTGCTAAGGTTGTTGCTTCTATTTTGAATCTTCCATTTGAAGGTCCTCGATGTAAGATTGTGGAAGAACTCAGAGAACGTTACTTTGGTCCTTCCTTTGAACTTAACTCACATGATAAATATGCAGAAATATGGGCTCTGGATGAAAAAGATCCATTCATGCGGCCAGATTGTGGAGAAAGTGTTGCAGATGTTGTTTATCGACTTACAACTGCTATAATAACCATGGAGGCAGAGTTTGAAGGATGTGCCATCTTGGTTGTCAGCCATGGTGATCCTCTTCAAATCTTGCAAACAGTTCTCCATGCAACTAATAAGAATGCAGGTTCTACTGGTACAGATTTATTATCAAGGATAGAAGCAATTAAAGTACCTTCCATCTTATCACAGCACAGAAAGTATGCATTACTTACTGGTGAACTCCGACAAATCATATAAATGGGTTGGAGAGGGATACTGGGGTTTGAATACGGAATTGTTCAGGCCCCGTTGGGGCCAGATATTTCAGGTCCGGAGCTTGTAGCTAACGTTGCTAATGCGGGTGGGGTCGGATTACTCAGAGCTCCCGATTGGGAGTCACCAGATTACCTGAGGGAACTTATAAGGAAGACAAGGTCCTTAACGAACAAACCATTCGGGGTTGGTGTTGTTCTAGCATTTCCACATGAGGAAAATATAAAGGCCATACTAGATGAAAAGGTTGCAGTATTACAGGTTTACTGGGGCGAATTTCCAAGGCAACTTGTACTCGAAGCTCATCGGGCTGGGGTTAAGGTTATTCACCAAGTTGGTAGCCTTGAAGAAGCTGAAAAAGCTCTTAGTGCTCAAGGACATGAAGCAGGGGGACATGTCATTGGTCAGGATGGATTAATAACACTGTTGCCAAGAGTAGTTGACATTGCAGCTAGTGTCATTGCTGCTGGAGGTATTGTGGACGGACGGGGTTATGTTGCTTTGGCCCTTGGTGCTCAGGGTGTTTGCCTTGGAACTAGGTTTCTGGCAACAGAGGAAAGCTATGCTCACCCAACATACAAACACATGTTAGTTGAACTAGACAAAACTGAGTATACAAATGTATTTGGCCGTGCAAGATGGCCTGGTGCGCCTCATCGTGTCCTGAAAACACCTTTCTTTAGTAATTTGAGGCCCCTCCTTGAGGATGAGAATGAGGTCAGCCAGCCAGTTATTGGTCATTCAACAATACATGACATGGGAAAAGAGATCCGGTTGCTTGCAGGTACTGTTCCAAATGTAACAACAATTGGTGATATTGAACGAATGGCCATGTATGCTGGTCAAGGTGTGGGCCTCATCAAGGAGATTTTACCAGCAGGTGAAGTGATAAAGAGGTTAGTTGAAGAAGCTCAGGTCTTGATCGGACAACAAATTTGTGGACCAAACCCAATTAATGGGGCGAAATAGATGGCCACCCACCAAGACGATCTTGATCTTCTTCTGTCTCTTCAAGATAGGGTTTTGGAAACCCCACCTGCTTCTCCTTCTACCACTCGCTTCTCGGAATCAGGTTACATTTCGGATGATGGGTCACCGAAACGAAAGGGCTGTAATGCGGACATGTCTGTATTCAAAAATGCTGTTGAAGACTACCTCGAAGATCTGACCAAGCCCAAGAACTTAAATGATGCTGATGTTGAAAAGTTTTCGGGTTTGCGAATTAGGAATCAGTTGCTCTCCCCCGCTGAACTGAGCAGCCATTTCTCTGATATCCGCTTTGTCCGATTGCCCGTAATAAGGAATTTGCTGATGGGTGATACTCTTTCCGGTTGTTGGGCGACTGTTGGAGTTTTGACCGAGAAGGGGAATCCAAAAGTGAGCTCCACCGGAAAGAATTATTGTAAAACTGTTCCTGTTTTCTTGTTTGGAGATGCTTATACTAAGTACTGGAAGGAACATGCAGCGACTGTATTTGCTTTTTTCAATTCCAATATTCGAAAGGATGCCGAGGGCAAGGGGTTTTCTCTGAGCGTGTATTCAGCTGGTATTTTAAAGATCGGCACCTCTGTGGATTATGGAATATGCAAAGGAAAAAGGAAGGACGGGTTGACTTGTACAATGATCATAAATAAACGCCATGGCATGTTTTGCAAGTACCATATGTCGAAAGCATCCCAAAAATACTCTGTTAGTCGTCCAGAGCTCAGAGGAGGGCAAAAAAAGTTTCCCTTCATGTTCATCAGCAACTTGCAGACAGCCTTTATGAAACCCCTGAAGTCTGAAGGAATATACTTGGTTGATCCTCTCTCAGACAAAAGTAACTTAAGAAAGCCCATGCAACCAGTTAAAGTGTTATCTGTGGATGGACTAAAGAAGGCATTAAGTAATGCAGGTAAAGTGACAACTAATGCTCACTCACAAGGAATAAGATTCCTCACGGAAGTTACAGGAAAGATGCATCCTAAAAGTTCAAGTAAAGGATATGAGATGCATGATCAGAAAAATGGTAGCTCTGGTAGCTCAGAGAAGAGGTTATCATCAGCCATGATGTCGACTTGCACCAATGTAAAAAACCAAAATTCAGAGGCAAAAAGAAAGAAAACTGATCAGACGGTGAAGATGATTGAATTGGATCTTGTTAGCTCAGATGAAGAAGGGTGAATGGAGAACTGCATACCAGAAGGAGAGAATCTAGAGCTTTTGCCCTCTGCTATCCTCGCAACCATAATGGCGAAGCTCGATGTTGCATCGATCTGCTCCGTTGCAGCCACATGTAAGACCTTCAACGGCTGCGCTTCTCAAGTCCTCTCATTCCTCCCTTGTTTCCATCTGCTCGATATAGCTCCATCGATCGATTTGTTGAGGCCTTTGTTGCCGCCGAATCCTTACCTTCGCAGCCTCAAAGTTGATTGTAGCCAACTCAGTGATTCCTCTATCGAGCATCTGGTCCGGCCTTATCTGAATGAACTTTGCCTTCATAATTGCCAGGATTTTAGCGGAAAGCTGCTCTCGGAGGTTGGAGGTCGATGCAAAGACCTAAGGACTCTCTACTTGGGTTCAGTAGCTGAAAAAAGGGGACGAGCAATCCACATTTCTGATCTAGAGGAGTTACTTGGTGGTTGTACTCAATTAGAATCACTGAGCCTGATGTTCGATGTTTCAATATTTCTACGTCATAATTTTGGTCGAGTCTGGGCAATGGCTTCAGAAAAACTTTCTGCACTTGAGATTGGTTATATTTCTTCAGTAATGGTAACTGAACTGCTTAGCCCAACTGTGGGATCTTATCCGTGTCCCAATTATGTGCAATCACCTATTTTACCACATATTCAGAAGTTATGTCTTTCTGTAGACTATATCACTGACACTTTAGTTGGCACGATATCAAAAGGTCTTGTATTATTGACCCATTTGGATCTTCGTGATGCACCCATGATAGAACCAACAGTGACATTTGACCTCACCAACCCAGGCCTTCAACAGATCAATCAGCATGGGAAATTGAAGCACCTGTGCTTAATTCGAAGCCAGGAATTCATTTCCACATACTTCAGGCGAGTTAATGATCTCGGTGTCCTCTTAATGGCAGACAAGTGCTCGAACATCGAAAGTATCCATCTTGGAGGTTTCTGCCGTGTTACAGATGCAGGATTCAGGGCAATCTTGCATTCATGTTCAAGCTTACACAACTTTAGGGTGTTTCATGGGACCCAACTTACTGATCTGGTGTTTCATGACATTACTGCCACTTCCCTTTCTTTGACAAGTGTAAGCTTAAGATGGTGCAACCTCATAACCAACCTAGCAGTTGTACGCTTGGTATCCAACATGGATCTCAGCTATCTGGACTTGAGAGTTTGTCGAAATCTTGGGGATGAAGCATTGCAAGCCGTCAGCACTCTACCTAAGTTGAAGACCTTG---CTCTTGGATGGCTCTGATATCACTGATGTTGGTTTATCATACTTGAGAGGGGTAATGAAATCACTAGTCTCATTATCTATTAGAGGCTGCAAAAGACTGACAGATAAGTGCATTTCGGCTATATTTTATGGTCAGGAGTTGCAAGATTTGGACCTTTCTAACATTTCTAATCTCTCAGACAATGCAATTCTGCTACTAGCTAAGAGTAGGGTTATGCTTACTGAACTCCGGTTGCGGGAGTGCCCATTGATTGGTGACACTTCTATCATGGCATTAGCTTCAATGCAAATTGGTGATGGTGGGTGGCATGGGAGCATCTTGCGTTTGCTGGATCTTTATGACTGCAGAGGCATTACACAGCTTGCAATCCGATGGTTGAAGAAGCCTTACTTTCCAAGGTTAAGATGGTTGGGACTGACAGGAAGCGTGAACAGGGACATGGTTGATGCTTTATCTAGGAGTCGGCCATTTTTGCACATGGCATGTCGTGGTGAGGAGCTGGGAAGCGACCATTGGGATAGTTCAGATGGTTTGTATGGCCATGACGAAGAAGAAGTAGATGAACTTGAACAGTGGTTGCTGGAAGTGGAGGAGAGTGGTGGAGAAGAGAGAGAGGATGATGAAAATGATAATGAGATGGAAGGGTAAATGGATTTAGGCACATTAGCCTCCACTCTTGTCTATGCCTTTCTGTTTGGCACAATCGTTTGCCTGAGGCTATGGCTGATGAAGTCATTGCAGAGCAAGGGAAGGCTGCCTCCAGGCCCACCAAGATGGCCTATCTTTGGCAACCTTCTTCAATTGGGCCCCCTCCCACACAGGGACTTTGCTTCCTTCTGTGAGAAGGTCTATCTTCGACTTGGGAGTGTTGATGCTATCACCACGAATGACCCCGAGATCATCCGTGAAATACTTCTCCGACAGGATGAAGTATTTGCTTCTCGACCTCGAACCTTAGCTGCAGTACACCTAGCTTATGGATGTGGTGATGTAGCATTGGCTCCATTAGGGCCACAGTGGAAGAGAATGAGGAGAATATGCATGGAGCACCTACTGAGCATCAAGCGGCTCGAGTCATTTGCGGACCATCGTGCTCGCGAAGCTCACCATCTCGTTCAAGACGTATATGATCGGTCTCAAACCGGGAAGCCTGTTAACTTGAGACAAGTCTTGGGAGCCTTTTCCATGAACAATGTGACAAGAATGTTGCTAGGGAAGCAATATTTTGGCATTGAGTCAGCCGGTCCTCAGGAAGCAATGGAGTTCATGCATATCACTCATGAACTGTTTTGGCTTCTAGGGTTGATTTACTTGGGTGATTACTTGCCCATATGGAGGTGGCTTGACCCTTTTGGGTGTGAGAAGAAGATGAGGGAAGTGGAGAAGAGAGTGGATGAGTTTCATATGAAAATAATTGAAGAACATAGGAAAGGGAGAGAGAGGAAGAAGGAGAAGAAAGGAGAGGATGATGACAGGGAGATGGACTTTGTTGATATCTTGTTGTCTTTGCCTGGTGAACAAGGGAAGGAGCACTTGGAAGATGCAGAGATTAAAGCTCTAATTCAGGACATGATAGCAGCTGCTACAGATACATCTTCAGTAACAAATGAATGGGCCATGGCAGAGGTGATCAAGCATCCAGAAGTCCTTGGCAAGGTCCAGGAAGAACTAGACTCTGTTGTCGGCCCAAATCGCATGGTTTCTGAGTCTGATCTGGCCCATCTCAACTACTTGAGGTGCATTGTTCGTGAAACCTTCCGAATGCACCCAGCTGGGCCCTTTCTCATTCCACATGAATCAATTCGTCCCACAAAGATCAATGGCTATGACATTCCTGCCAAGACTCGAGTCTTCATCAACACTCATGCTCTTGGACGGAACACCCGAATTTGGAATGATATCGACGAATTCCGACCGGAAAGGCAT---------------------------------------------------------------------------------------------------TTGCCGGCAGATGGAAGCCGAGTCGAGATAAGTCATGGAACTGACTTCAAGATTTTGCCATTCAGTGCTGGCAAGAGGAAGTGCCCTGGTGCACCACTGGGGCTCACCTTCGTCCTCATGTCTCTGGCCAGGCTATTCCATTGCTTCGACTGGATTCCGCCGGAGGGATTGAAACCAGAAGACATTGATACAACTGAAGTGTATGGGATGACCATGCCCAAGAAGCCCTTGATGGCTATAGCCAGCCCACGCTTGGCAAAAGAAATGTATTGCTGAATGTTGATCAGAACGATTGGACAAGTGAAGAATAAGTTGTGTAAGAAGTTTGCGAGGTTTCTGGGAGGATCACTATCTGTTTGTAGCAAAGCTGCAGTGGAAATGGCTGCTAAAGACGGAGAGTTAAGGATCTTCATGGTCTCTGGAGAAGTTTCAGGAGATGTCATAGCTTCTCGTCTCATGGCGTCTCTTAAGAAACTCTGTCCATTCCCAATCCGTTTCGCCGGTGTCGGAGGAACTCTGATGACCAAGGAAGGATTAAAATCCATGTTTCCCATGGAGGATATTGCAATAATGGGCATCTGGGAACTGGTGCCACACTTGAACAAAATTAGGGTAAGTTCTAGATATAGGCATCAAGGATTAGTTGGTCCTGTCCACTTCCATTACGTGGCACCGTCGTTTTGGGCATGGAAGGGTGGTGAATCAAGGCTCAGAGGTCTATGTGAGTTTGTGGATCATTTATTGTGCATTCTTCCATTTGAGGAAGAAGTTTGCAGATCAAATGGACTCAATGCAACCTTTGTGGGCCATCCCATACTGGAAGATGCTTTAGACTTGAATCTGGGAAAAGATTGCTGTCTAAATGAATGGAAGGTGCAGGGTGATGGTGAAGGATTCCGAAATGAACATAGAATATCTTCGGGAACAACAGTCATCACTTTGCTTCCTGGCCAAGAGGTTACTCGCATGCTTCCAATATTTTCAGACACTATTAAGTTATTAAAGGGATCTTTTCCTGAGTTGACAACAGTCATTCCTGTAGCACCTAATTGCCATGTGGAGAACTATATCAGTAGAGCCATTCAAACATGGTCTGTGCCAACAATATTGATTCCTGGAGAATCATTGAGATATGATGCCTTCAGTGCAAGCAGGGTTGCTTTAACTACTTCTGGAACTGCTGCCATAGAGTTGCAACTTGCAAGATTACCATGTGTTGTCACTTATCGAGCTCATCTCCTAACTGAATGGGTTCTCTTTCAGGCTTGCACGCCAAAGAATCTTGTTGAATTCCTCATAAAAGTAATTCATGATGAAGGGCTTCGGAAAGCACAAGCAATCACAGCTGAAAAGGTGTTGAGACTCCTCTGTCCTTCCCAAAATTATATAAGCAAATTGTGCCCAGAATTGAGACCATGTTCTCTTGACTACAGCCCAAGTATGATTGCAGCATCCACTATACTAAGCCATACACAACAGTGCTGAATGAGCTTCCGACCGTTAAAGTCACTCCCGCCAACAGAAACCCTAGAAATCGGGAGCGGTCTTTCATTGGTTCCTCGCGTGAAACTCCTCCTTACCATCTACCGCTCGGATCCCTCCGTCAAACCCATTGACGAGTGGCAGCTCAAACGTGCTCTCATAGACTTCCTCAAGAACTCCCTCTCTGTCTCCCTCACCGTCCCCGAAGAAGATCTCGATATCCGCAGATTCAAGGATCTGAAAAAGCGCAAGCGCGAAGATCCAGTTGCCTCCGGAACTCTTTACGTGCGAAGTAAGACCAGTAAGAACAAGAATTTGACTTATGAAGACGACGAGGAAGAAAATGTTGAGGTGTTAGAGAAGAAGTTCTTCGACTGGAAAAGATCCCTTGTGGATAGGTTGGATGGTATCGAGTTGAATGAAGGAGTGAAGTTCAGGTTGAACGTCAGTATCCCTCCTTGTGATGATTTTGAAGGACTGAAGAAAGCTTGGGAAGATTTTTACGCGTTCAACAATCGAGGATCTTATTCAAGGGGTGGGAGACAACAGCCCGACACAATTATTTTGAGAGGTGTTCCATCGAGATGGTTCGCGGAACCACGAGTTTCTTCCAAGCCTTCTATGCTG---------------------------------------------------------------------GTTACACATACTATTTTCTCTGTATTTGGAAGGATAAGGCATCTTAATGTTGCGGAGGACAATGATCTAGGTAAGAATTCGGATGAGGAAAGTGAAGATCTTGTGTCAGGTCTCCAGTGCAAGATTGTGGTTCAGTTTGAGAAATACGAAGACTTCCATAATACTCTGAAAGTGTTTTGTGGGCGTTCTATACAAAAGCAAGGATCACGCCTTAAAGCTGACTATGAGGCAACACCTCAACCACAGATTGCACGGTTTGCACGGCTGAAGAGGTTCAAGGAATAAATGATGAAGTATATGAAGCTGGATTTACTGAAGTCAAACACAGCAGGAAAAGGACGGTTACTTGGATTAGATGTTGGCCTTAAATATGTTGGTTTAGCTGTTTCAGATCCCTATAATAAAATTGCTTCTCCTCTAAGTGTACTGGTTCGAAAGAAGTCAAATATTGACTTGATGGCTAAAGATTTTCAATCTTTGGCT------GTTCAAGTGAAGCTTTTTATTGAGGATCTCCGCAAAATAGGAAAACTTGAAGATGTGAAGTATACATATTGGGATGAACGTTTTACATCAAAGTGTGTGGAATTACTATTGAAGCCTTTGAATCTGCATCCGGTAGAATCCAAGACAATTCTTGATAAATTTGCTGCTGTTGGAATACTCCAGGGGTACCTGGATTACGTAAACATGAACTTGAAGTTGGAGAAAGAGGTAAATGATACATAGATCAACAGAGATTTGAGATTTGCGCGCTTACCTTTCCTCGCACCGTTCAGGATCATTTCCGAATGCCAGCAGGGTTTTTGGTTAAAGCGCAATTATAGAAAAATGAGTTTTGATTCTTCTCGCTCGGCGAATTCAGTTGGCAAGTCGAAGAGGAATCTTAATTCCAACTCTTCAAATCCTTCCGAAGGAAGCAATAAGAATAACAAGAAAAAAAAGATCAACCAGAAAACTCTTGGCATGGCCTGG---GGTGCCAATTCCCTCTCTTCTTCCAGATCCTTCTCTCGCAATTCCCCTTTCACTGATTTTGGAAGCTACATGGTGGATAAAAACCGAAAACTTCGAAACCAATTCGATGCGGATGCTTCAACTTCTTCGCTTAGCGAGTCTGGTAAAGCTATATTTCATGGGGTTTCAATTTTTGTTGACGGGTTCACAGTTCCCTCTAGTCAGGAGCTTCGAGGTTATATGTTGAAACATGGAGGCCGCTTTGAGAATTACTTTTCGAGGCATCGTGTTACTCATATCATCTGCAGTAATCTTCCTAACAGCAAACTTAAGAACTTGAGGTCCTTTAGTGGTGGGCTTCCAGTAGTGAAACCAACATGGGTATTGGACTGCGTTGCTGCCAATAGGCTTCTGAATTGGGTTCCT------TATCAACTAGACCAGCTTGTGAAGGAAACATGTAACCAGAAAAAATTGTCGGCCTTCTTTTCTCTCAATGGAAACTTTGTATCTGAGGGTTCTGAAACTTCTGCAAGCTTCCATGAGAAGCTTGAAACTAAGGACTCATTGTTAAATGATTGCATGATTAAGAATGCATTGTTATCTGAACCAGAGGAATCCATAAATGACACAAAACAATGCATTGGGGAATCTGTCTTGCATGAAAAGTCTTCTGAAGTGGTGGAAGAACAACCATCTTCTGATGATGTAAAATATGGTGCAAGTTCCACTGACATGGAAGATGAAAACAGTGTCAAATTGGTGTCTCAGTCGAGACCTGACAGCCCTTCGACTTCAGTCAACTACTACTTTTTGGATAGTAAAAATTCTGAAGGATCACCAAATTCAAGAAGAAAGAGTCCTTCTAATCAGTTGCATTCAACTCTTGGGGATCCTAATTTTGTGGAGAACTATTTCAAGCATTCAAGGCTGCATTTCATAGGAACATGGAGGAACAGGTATCGTAAGCGTTTTCCTAGCTTGCCTGATGGAGATAAATTTGGAAATCCTCATAATAATGCTCTGACTGTTCCACGGAAAATTTGCCATTCCAACAATCCCAGGGGCACAGCTGAAATTTCATCTGCAAACTACCCTGCTCGGGATTATGGAGTAAGGGCTGGAATATTTGTCAGAGATGCAAAAGCACTTTGTCCTCACCTTGTTATTGTCCCTTACGATTTTGAAGCATATGAAGAGGTTGCTGATCAATTTTATAGCATCTTGCACAAACACTGCAACAAAGTGCAGGTCCATATGATGCAGCATGCTGTAAGCTGTGATGAAGCATTTTTAGACGTGACAGACCTTGAAGATGAACATCCTGAACAGTTGGCTTCAATTATCAGAAAAGAGATAGATGAGACGGGATGCACTGCAAGTGCAGGCATTGCTCAAAATTTGCTCATTGCTCGCCTTGCCACAAGAACTGCTAAGCCAAATGGCCAATGTTACATCCCTCCTGAGAAGGTTGATGCTTATTTAAGTGAACTTCCAATC---------AAGGCACTTCCAGGTGTTGGGCATGTTCTAGAAGAGAAATTGAAAAAGCGTCAAATTTGGACTTGCGGCCAGGTTTCTGAGATTTCATGCTTTGTCAAACGGAATTGTATAGCTGCTTCATGCTATAGTGAACATTTATGTTTGATGATGGTGGAATCTCTT---CTAAAGACTGGTGATATGCTTTGGAGTTATTGTCGTGGAATTGATAACCGGATGGTTGGAATGGTTCAGGAAACCAAATCTATAGGTGCTGAAGTGAATTGGGGTGTGCGGTTCAATGATTTGAAAGATAGTGAAAATTTTATTGTGCACCTTTGCAAGGAGTCCTTG------------------------------------------------------------------------------------------------------------------------------------------------------------------------------------------------------------------------------------------------------------------------------------------------------------------------------------------------------------------------------------------------------------------------------------------------------CGCTTGCAGGGATGTGGAGTGCAGGGACGCACTATT---------------------ACTCTAAAGTTAAAAAAGAGGAGAAAA---------GATGCAGAGGAACCT---------------AGAAAG------------------------------------------------------------------TACATGGGATGTGGAGACTGTACGGTAGTCCCAATTCCTACTGATAATGAGGATGTTCTTCAAAGGATACAACTTTTCAGTTCTTTTCACATTGATGTGAAGGAAATTCGGGGCATTGGCTTGCAAGTTTCAAAGCTGGAA---------------------------------------------------------AGTGCAGACACAGGGCATGACAAAAATGCTTTAATATCATGGCTCACCAATGCCTCAACAAATACAGGGGAACCGCATGAAGATAAAGAGGGGGTTGATAGAGATTGTGGGAAACAGAGTTCAGATGGAAAGTCTCATCAATTCAATAATTTGAATGGTCCTCCATGTCAAATGCACACTAATCAATCAAGTAAAGCTTGTTTAAATCAGGTCTCATCATTACCACCACTGAGCCATCTTGATATGGGTGTTATAGAGAGTCTTCCTTCAGAAATCATTTCAGAAGTAAATGAAATGTATGGTGGGAAGTTGATTTATTTAATTGAAAAAGGTAAAGGCAAGCTCACGCCTCTCGCTGGGATGATAAATGTAGAGTTTGGCAGACTATCATTGTCATCTAACATCATACCCCATCTGTCAAGATTACCTATTGTTTTACCCTGTTTGACAGATTTGCTTGCTGCCAGGTATAAAGATGGAGAACGTCTAACAGATGAAGATGAAAAGGCTGTGGTAGAAAAGCTTCTTGCTTATCATCCACATTCTGAAGATAAAATTGGATGTGGCCTTGATTCTATTATGGTTGATCGGCATCCTCAATTTAGACACTCAAGGTGCTTGTTTGTGGTACGAACAGATGGTGGGTGGATAGACTTCTCCTATCAAAAGTGTCTTAGAGAATACATTCGAAATAAGTACCCATCTCATGCAGAGAGGTTCATTCGAGAACATTTTAAACGTGGAAGTTATGGTGGTGATATGTTTAACAGTTACGAGAATCCTTCTGGTTTGGTTGATATGGTTCTCGAGAAATTTGATGAACTGCAAACTGTCAAACAGATTATCTGCTGGAGGCAGTTTGATGTATGCAGTATGCCAAGCAGGCCAATTGTCTACTCTGATTGAATGAGTTTGAGTTTAGGAGTTGGTTGCATTCTCTCGAACCCACTTTTACTCCTCCGATTTAGCTTTCCATCCTTCTTTTATTCTTCTTCTTCTTCTTCTTCTTCTTCTTCTCTCCCTCGCCATCGATATCGATCCTTCTCCGCCAATCCATTTTTGACCAGGCGTAAGCCCATCTCAGGAAATAATAAATTGCTATTCCGCGCTCTAGATATTGGTCATCTGAGTGAACAACAATCAAACAAGACGATGAATTTGGCTCAGGAATGCCCGGAGGTGAATAGGAACCTTTATGCACATATTGAGCCGTATAGTTCAGGTTTTTTGAAGGTCTCTGATCTTCATTCGATCTATTGGGAGCAGTCCGGCAATCCAAATGGACATCCAGTTTTGTTTCTTCATGGGGGACCAGGAGGAGGAACATCTCCTAGT---------------------------------------------------------------------------------------------------------------------------------------------------------------------AATAGGAGATTCTTTGACCCTGAATTCTATCGGATCATTCTATTTGATCAGCGAGGTGCAGGTCCAGAATGGCAGGTATTTGGTGGGTCATGGGGAAGCACACTGGCCCTTGCATATCAATCACATCCTGAAAAGGTCACTGGCATGGTCTTAAGGGGTATTTTTCTGTTACGGAAAAAGGAGCTTGATTGGTTTTATGAAGGCGGTGCTGCAGCTATATTCCCTGATGCTTGGGAGCCCTTTAGAGATTTTATTCCAGAGAGTGAGAGGGGTAGTTTTATC---AATGCCTACAAGAAGAGATTGAACTCTGATGATATTGAAATACAATATGCGGCTGCTAGGACCAAATGGGAAATGATGACTGCTCATCTTCTTCCAAATGAAGAGAGTGTGAAAAGAGGGGATGATGACAAATTTCTTTTGGATAACATCGAAAAAATAAGGCATGTCAAGACTACAATTGTACAGATATAGATGTTCAGAACCATCTCTCTCTTGCGTGCTCCAGTCACCTCTCTCTCCCAGACCCTTGTCTCGTTATCCCATCATTCGCTGTGCTCGAAGCCCAGTCCAATCTCCTACAAGGTTACTGTCTGCCCGACGTCCCCAATTCCTTCGTATCCATCAATTCCCATTCTCCTTATTTCGCCATTCTCGCATTCGTCGCGGCAGAGAAATGAAGATGAACACGATGATGATTTCGTGTACAATAGAGACCCAAAAAGCCCTCCCAAGCTGGTCGTCGTTCAACCTCGCCTGCGGCCCGATACGCTTTTACAGGCTAAGCTATCTGAAGCTCTGAACCTCGCCAATTCCCTGGAAGAGCAGCGAGATGGATACCTCGGTGAATTTGGGAAAAGGGATTTGCCGCCGCATCTTGTTGTTCAGAATCCCGCTGTCAGATCGTCT------------------------------AAGGCGCAAGCAGACACATATTTTGGACCAGGGACCGTGGACACTGTGAAATGTCATCTAAATGCCATCGAGTCAGAGGCAAGCGAGGATTATTTTCCGTCATTTATTTGTGTTTTATGTAGTTATTCTACTGTTCTGCTCTGTGTTGATGAGTTGGATGCAGTTTTTGTGAACACAATTCTTTCAGGGATTCAACAACGAAATTTGGAGCGGGCTTGGGGGAAACCTGTTTTGGATCGTGTGGGCCTTATAATAGAGATATTCAATGCTCATGCCCAGACAAAGGAAGCAAAGCTACAGTCAGAATTAGCAGCTCTAATGTACAAGAGGACTAGGCTTGTTCGTGTCCGTGGAGCATCTGGAGCTGAAGTTGTCAGTGCCCGAGGGAGAGGAAGTGGGGGACGTGGTTTTACT---AGTGGTGCTGGAGAGACTCAACGGCGAAGAATATTAGAGAGGCGGAATCATTTACTATCCCAAATT------------------------GAAGAGGTTCGTCGGACCCGGGCACTGCAACGTGCTTCTCGCAAGCGTGGCTCACAAGGTCAAGGGTTAGCAACTGTTGCTGTTGTTGGGTACACAAATGCTGTATCATGCAATTTTAATTTGTGCAGATTGTTTGCAACAGTGGATCCTCGATTAAGAAGTATAGTTCTTCCTTCAGGGAGGAAAGTGCTTCTTAGTGATACAGTAGGGTTTATTTCAGATTTACCCGTTCAGTTATTTCATGCAACCTTAGAAGCAGACCTTCTTGTGCATGTACTAGACTCTAGTGCACTCAATCTGGATGAGCAACGGTCTGCAGTACTGCAAGTATTGCAGCAGATAATGATTGAAGTTTGGAATAAGATAGATCTCCAAGAAAGTCAACTTGGCACTGACAAGTCTCTAGATGAAGGTGAAGATGATGAAGCTGGTAGTGTCTCAGATGCAGGAGAGGATTATGTAGCATCTAATATGATGTCACCTTTTGAACCTATTGGTGAGGATAACCATGGTATTGCATCTGAGTTGTCTCCAGAGGAGATTCCAGAGGTTATGGATGATAATCAAGGTGATTTCACAGAAGAATGCAAGACTTTGAATGAGACACAAGAAAAGGCCTCAGAAGATTGGAACAAGTTTTGCAAAGATTCATATTCTCAACCTCAAGATGTTCAACATGTGGAAACATCTGCCATTATGGGAGTTGGCTTGCAGGAGTTGCTGAGCCTGATTGATGAGAAACTGAAGACACAGAAAGCCCTGGAAAGGAGTAGCTTAAATCGTAAATGGAGACCTCCTCAAATTGTGGATGACAAAATGGCAGTCGAGCAGTAGATGGCCATGGCTCTGCTCACACCACAGGCTTCATCTTCGTCTCTCTCTTCTTCTGCTTCGTCTCTGTTTCTGGGTTATCATGAAGGATTCGCTTTGAAGCACCTCCATTTGAAACCTCGAAATCGTGATTTCAGATTCAGACCCAAGAAGTCCTATTCAGGTTGCAGAGCATCATGGCAAGAGCTCGCTGGAGTTCTCATCTTCTCTGCGATTCCTTTCACTGCCGTGAAAGCCATAGCTAACAGTTCCATAGGAGCAACGCTTCAGAGGCGAATGGAAGAGACGAAGAAGGCTTCAATTGAGCGTTCCTCGAATTTCAAGGCTTTATCCAAGAAAGCGAGAGAGGAGAGTTTTTGGTATGGAGAAGAACGTCCTCTTGGTCCAATCAAG------TACCCATCATATCTCACAGGAGAACTACCTGGTGATTATGGTTTTGACATTGTGGGCCTGAGCAAGTACTTCAACTTTGAAATACTGCATGCTCGATGGGCTATGCTTGCAGCTCTTGGTGCTCTGATTCCCGAATTGTTGGACCTGTCAGGCACTGTTCACTTTGAGCCTGTATGGTGGCGTGTTGGCTATGCAAAACTCAAGGGGGATACTCTTGACTACCTCGGCATCCCGGGGCTTCACATTGCTGGAAGCCAAGGAGTGATCGTTATAGCTATATGCCAAGCCCTTCTCATGGTGGGACCTGAGTATGCAAGATATTGCGGTATTGAAGCCCTTGAGCCTCTAGGAATATACTTGCCAGGGGACATCAATTATCCTGGAGGTACACTTTTTGACCCTTTGGGCCTATCCAAGGACCCAGTGGCTTTTGAAGAACTGAAGGTGAAAGAGATAAAAAATGGGCGTTTAGCCATGGTTGCCTGGTTAGGTTTCTATCTCCAAGCAGCTCTAACTGGTAAAGGTCCTCTACAAAATCTTCTTGAACACATCTCAGATCCCCTCCATAACAATATACTTTCCTTTCTTACGTCCATGTAAATGGCCAAGAGGCGAGTTACGGCCGATCGGGACCGTCGTCGAAATAGGGTCCAGCCGGAGGTTCAAGAGGATCAAACTGGAGGCGCTGCTTCCCAACGCCACCCCGACCGTCGCAAGTTCGTCGCCTTAGTCTTCTTCTCCATCCTCATTCTGATCATATCGCTAACACTATACCGCATAAAATCTAATCCACGTTCGACGAACGAGCTCCTTTCTGTCTACGACAGAGGCCTCGTTCGAACAAACGTCAATTACCAAGAAATCCTCGCTGAAAATTTGAAGGTCTCAGAAAATACGTCTTATCGGCACTTTAAGTACCCTGTACTAGCCTATGTCACTCCGTGGAATTCCAAAGGCTATGAATTGGCAAAGAGATTCAACTCTAAGCTTACACACATATCACCTGTATGGTATGATTTAAAGAGTGAAGGCACCCAGTTAGTTCTGGAGGGACGTCATAATGCTGATTTGGGATGGATTTCTGAGCTTAGAGTGAACAGACATGCTCTGGTCCTACCTAGATTTGTTCTAGAAGCATTTCCCAAGGAACTGCTTAGAAAGAAGAAGCAATGGAACAAAGCTATTGATCTTATTGTAACAGAGTGCAAAGAGATGGGATACGATGGTATCGTACTAGAATCCTGGTCAAGGTGGGCACATGATCCTGATATGCGGAGTAAGGCATTGCAGTTCATCAAAAAGCTTGGACAAGAATTGCACTCAGTGAGCTCAGACAGGAACCCAGAATATCATCTTCAGCTGGTTTACGTTATAGGTCCACCACATTCAGAGAACCTCCATGATTTTGGCCCTGACGATCTTCAAAACTTGAGCAATGCTGTAGATGGTTTCTCCCTCATGACATATGACTTCTCAGGTCCTTATAACCCTGGTCCAAATGCTCCTTTGAGCTGGATCCGTTCCACCCTAAAGTTGCTTATAGGTGCTACCGGCACAAGTGAAAAGGGCCTAGCCCACAAGATATTCCTTGGCATCAACTTCTATGGAAATGATTTTGTGCTTTCAGAAGGCTCAGGTGGTGGAGCTATCACTGGGAGGGAATACATGTCTTTATTGGAGAAGCACAGGCCGATGTTGCGGTGGGAGGACAACAGTGATGAGCACCTGTTTATTTACACTGATAACCGCGGAATTAGGCATGCTGTGTTCTACCCATCCTTGAAATCAATCTCCTTGAGGCTGGAGGAGGCTCATGCATGGGGGGCTGGCATTTCAATTTGGGAAATTGGGCAAGGTTTGGATTATTTTTTCGATCTTCTCTAAATGTCGAAGGATTCCTCAGCTGATGAACCCAATGTCTCTCGCATGATCTTCCGAGTTGCAATTGTTTCAAGACTTTCTGTTCTAGTCCTAATTGTCTTTTGGAGATATCTTCTGAGCCCTTACGACACCTCCGCCTCCTTAAACCCTAGTTGTCTCTTGGATTCCACCAATCAGTCTTCAGTTGAATCCGTTCTATGGCCAAGGGTTCGAGTGGCGGTTGAGGATAGCATTGTATGGGACAGTGTTTACTTCGTCAGAATCGCGCAATGCGGATACGAGTACGAGCAGACCTATGCATTTTTACCTCTTCTTCCGGTTTGCATCAATGTCTTATCTCAAACTGTTTTTGCTCCTTTGGTTCCACTTATTGGGTACAGAGCGGTTTTGGGCTTATCAGGCTACATACTCAATAACGTTGCGTTTCTATTTGCGGCACACTACTTTCATAGGCTTTCAATTATAATTTTGAAGGACACAAAGGCAGCTTTACACGCTTCCTTTTTGTTCTGCTTCCCTGCTTCCATATTCTACTCATCAATATATTCAGAAAGTCTTTATGCCCTATTTTCACTCGGATTATTATCTAGTTCAAATAATATTCTGCTGTTTGCTCTCTCTGGTTCTGCAAGGTCAAATGGGGTGCTTAATGCTGGCTATTTCTGCTTTCGGGCTATGCATCAGGCTTATGATGCTATCTTCCAAAGAAAGAATATTATTTTGGCAGTGGAGGTCCTTATTGTTGGAGCTGTGAGATCTCTTTGCGTTTTTGCTCCATTTATTGCTTTTCAAGTGTATGGATATTTTAATATTTGTCATGGCCATTTGCCAGATGAAATGGAGCCTTGGTGCAAAAAA------------------------------------AGATTGCCTCTTCTGTAT------------------------------------------------------GATTATATA---CAAAGCCATTATTGGGGAGTGGGTTTCTTGAGATACTTCCAGTTGAAACAGTTGCCTAATTTTCTTCTTGCATCTCCAATACTATCTCTGGCACTTCATTCAATTTTACATTACACAAAATTACGTCCTGATATTGTTTTCTCATTGGGTTTCCGAGCTCCTTATGAGGAAAAGCATGCCGCTGCTGTGCTCTATTGTCTGAAGACAGGCCAAAGGCAAAAAGAGGCTCAAATTTCCAACAATATATCTTCTAAATTCCTTGGATTCATGGCATTTTTTGTTATGCATGTACAGGTTGCAACTTTCCTGTCTGCAAACCCTCCTCTCTACTGGTTTGCCTCA---------GGCATTAGTAAGAGATGGGGTTACTTGATTTGGGCATACTCTGCAGCTTACATCCTACTTGGCAGTTTGCTATTTTCAAACTTCTATCCTTTCACATAAATGAAGTACCGGTTATCGGAATTCAATATCCAAGCTGTACAAGAAAATGAGGGGCCTCGGAGGCTTGTTGACATCATCCGGTTTGTGCCAGAGCTCTCTAGGAACTACTTTAGAAGCCCTTCTCGAAGGGCATTATTTGGTGGCATATCCTTACTGAGTGGGTTTTATGTAGCACAGACTATCTCTCTCTCATTTGGGGCCCTTGGTGTGAATGATGTAATTGCATCTGTGCTTTGTGTTCTTCTCACAGAGTATGTAACTAGGTTCTATTACAGCAGGCCCAAGGTTTTGGGCAAAAGGGTGAGATGCAACGAGAACACACATCTCAATTTTTGGGACGCAGGGTCTCACCAAAAAATTGCAACCCCACTAAGAAAGGCTAAACGCCATCCAATGGTTTACTCACCAGCATCATCTCCGGTTTGCATTGCTAGAAAACAACTTCCGGCTTCCGGCGTTTGCCTCTTCCAGAAAATGGCTTCCGGCTTCTGGCGTCTGCCTCTTCTAGAAAATGACTTCCGACTTTTGGCGTCTACCTCTTCCAGAAAATGAATGAATGAAAGAGGAGGAGATGCGAAGAAA---------------------------------------------------------------------------------------------------------------------------------------------------------CCGGTGATCAAACCCAAGCGGGATCTCCAGATTACGCGCCTCAGAGATACCCATCTCTTCACCGTGCAGAGTTTCCTCACTTCTGCTGAATCTAGGGCGTTCATTAAAGCTGCAGAATCTATTGGTTTCGTCCACCAAGGGAGTCTTGGTCCAACAAAAGGGGAAGCGTATAGAGACAACGATCGCATTTCAGTGAACGACCCTGTTCTTGCTGAAACCATATGGGAATCTGGCCTTAAAAGTTTTTTTACCGATATTAAAATTCGGGGGAAAGTT------GCCGTCGGCTTAAACCCAAATATTAGATTCTACAGGTACAAGGTGGGCCAACGCTTTGGGCGACATATTGATGAAAGTGTTGATCTTGGTGATGGCCGCCAGACACATTACACACTGTTAATATATCTAAGTGGTGGGTCAAGACAGAAGGCACGTGATTCTTCTGAGGAGCCTCTAGTTGGAGGGGAAACAGTCTTTTATGATTCCAGAAGAGGTGTTGTCGCTGAGGTGGCTCCTATTGAAGGGATGGCACTCTTTCACATTCATGGGAATAAATGTATGCTACATGAAGCCCGCAATGTTACAAAAGGTGTCAAGTATGTATTTCGTTCTGACTTAAAGCAGAACATGAGAAGATGAATGCTTTATGAGGAGGAATTCATGACACGTATTACTACATCTTGTGCTGATCTTGATAACATTCTGGGCGGAGGAATAAGTTGCAAAGAAGTTACTGAAATTGGTGGAGTACCAGGCATTGGTAAAACACAACTTGGGATCCAACTTGCAGTTAATGTGCAAATTATTGATTATGGTGGCCTAGGTGGAAAGGCAGTTTATATAGATACAGAAGGCAGCTTCATGGTGGAGCGTGTTTTTCAAGTTGCTGAAGCATGCATTGAGCCACAGAAGGATTTTCAAGCAAGGAAAAACAAAATGCAGTTTTATTTCCGTGTCTGCAGTTACACTGAGCAAATTGCCCTGATAAATTACTTGGACAAGTTTGTTGCAGAGAATAAAGATGTAGGTAAAGTAGTATCTATAGTCAAAAGTGTCATTGTTGACAGTGTGACATTTCACTTCCGCCAGAATAGGATTATTTTGTACTGGAATGGAAACGAAAGATATGCATACATTGATAAATCACCCTCTTTGCAATCTGCATCAGCAGCATATTCTGTGACTGGAAAAGGGATAAGAGATGCAGCTTCACACTGTAAGAGAGTCAGAATAATGTAAATGCTGTCTCCAGTACTGACACTCTCTACTGTATTTTCGCGCTTTAATTTGCTTCGCGAGCCATCATTTCCTCGTTTTGTAAGAACGCTCAGAACCCATTTGAGACAACATCAAAGACAGAAACTCATTTGGTCTCCTTTGATTTCTCCCGTCAATTCTCCTGCTGTTGGTCTCTCTAATTACAGTTTCCATTCCCTCGACGCAGAGACTAGAATTTCAGGAACCGGAGATGATTTGGTTGTTCTAGGTATCGAGACGAGCTGTGATGACACCGCTGCCGCCGTCGTTCGCGGAAATGGAGAAATTCTCAGCCAAGTGGTGTCTTCTCAAATTTATTGCTGGTGTGATTTGCAATTTGATATCAGAGTAGGTTCTCATCTTCTTCAATTTATTCTGTTAGGCCCATACACTGTGTGTATGGAGAACTTATTGGCTGATTTATTGGCAGCTTATAAAGCCCAATTTGGAAGGGTTTTTGGAGAGGAATTTACTCTTAGTCTGAGGCCCAAGACAGAT------------TTGCTTGCACGATATGGAGGTGTTGCTCCTAAAATGGCAGAAGAAGCACATTCTCAAGTGATTGATCAGGTAGAACAGGCACTTGGCAAAGCAAATTTGACCGAAATGGATCTCTCTGCAGTTGCTGTTACTATTGGACCAGGT------------------------------------TTAAGTCTT---------------------------------TGTTTACGTGTTGGT---------------GTGCGGAAAGCTCGAAAAATTGCT------------------------------GGGAAGTTCAACCTATCAATGGTTGGTGTTCATATGGAAGCTCATGCTCTGGTTGCCAGGTTAATTGAGAGAGACTTGCAATTTCCAGTTCTTGCTCTTCTTGGCCAATATATACAACTTGGGACCACAATAGATGATGCAATCGGTGAAGCATATGACAAGGGGCTTGATATGAGAAGAGGAGGTGGCCCAGCTCTAGAGGAGCTTGCTCAAGCTGAATCTATCAAATTCTCGATCCCACACAAGGACTGCAATTTCTCATATGCTGGTTTGAAAAAAGTTTCGGATGAAAACTCCTTTGTTGGATGCGACCAAGGTTTGGAGCTGGAGATGGAAGCACTCTTCAAGCTTAATCTAGACGATCAAGTCGACACTACAGCCGAGAACCATTTTCACAGAGGGCCCCAAAATACTGAAGGTGCCCAGACTGACGGGGGAGCAAGTGATGTGGTGGGGGAGGTAGCAGCAATTGATGCTGTGGGGGATAATAGAGAAGATGATGGTAGGAAAACAAGGTTGGTAGAAGATAGAGAGAAAGAAGTTGAGGATCATGGGGAGGGTGAATCTGATGAGGAGATAACACTAAGGAAGTGGGTTGAGAAGATGGGGCTGAAAATTTCGCAATTAGGC------TCAGACAAGTTT---------------------------------------------CAGAAGGAGGAG------------------TTGATTGAAAGGGAGAAACTAGAAAAGAGGCGGATGGCATTACCGATCCAATCTCCATGTTTTGCGAAGAAACCCTCACCTTCTCTTCTGTACCCATCTCCTTGCTTTCCCGCCAGAGTCAGGCTAACTGTAAGGGCAGAGGCATCACAGAACAAGAGTTTAACTGAATCAACTCCTGAGCAGGCCTCCATTTTAGCTGCTTCCAAGAAAGCAAACACAACCGGACTTGGGTTCGGCTCGTCTACTTTGGATAAGACGAAGGAGAAGGAGGGAGCAAACGATACTTCCAGTACTGCCAAGAAGAAGAAGAAGAACAAGAAAGGTAGAGAAAGGACATCGTCAATAATTCGTCGATCCCCACTAGAGAAGCCCGCTTTTCTTTCCCAGCAGGGAGAAGCACAGTCCCAAGAGCAGAGAAAGAACGAAAGCGCTTTCCTTCTCACTTGGTTGGGTCTCGGCTCTCTAATTCTCATTGAGGGTATCGTTCTTGCTGCATCAGGCTTCCTGCCAGAGGAATGGGATAAGTTCTTTGTGAAGTATCTGTATCCATCATTCACCCCAACAGTCTTCTTGTTTGTTGGTGGAACAGTCGCATATGGAGTGTTGAAGTACCTGCAAAGTGAGAAAACGAAACGCATGGCAACCGGAATAGATCCTAAGAAGCGTCTCGAGCGGGATGCCGAAGCCCGGGAAGCCTTTCAACTTCAAATCCGCGAAGAACAAGAGCGTCGCCGAGCTCTTCGGCAGTCTGCGGAGCTGATCGAGTACTTTCTCGATACTGAAGCTCAGGAGCTTGAGTTCGAGGTTGCAAGGTTGAGGCATCAATTAAATGAGGAATTTTTCTCACATCTGCAATCAGAAGTGGGACAACTAAGATTTGCTGTTACGAGAACAGAGGCTATGGAAGACCTGGAAACAATGCAAAAGGTTCTGCTTGAAGCAACAGAAGCTTATGATAAGATGCAAGTTGACCTCATCACAGCAAGGGAAAGCCTTACCAAAATATTGACATCAAAGAATATAAAAGCAACGTTGTTGGAGATGGTTGAGCGTAACAAACTGAATAGATCCTTATTGACACTTCTTGATGAAAATATAGCAGGCGCACAAAAAAGCAACCAGAAAGAAGCAGCAGCATTCATGGAGAAGGTCCGCTCAGCTGTTGTCAAGTATATGACAGTTTAGATGCTATTCTTTCCACCCCGGTTTTCTATCTCCCTTAACTCTCCTCATTTTTTCGTCTCTCCCGCCTACACCTTTGCCCTGACAGCCAGCACCGTCGCCACCGCCTGCGGCAGCAGCAGCAACAACAACCACAACTGCATCAGAAAATCCTTGAGAGTCTCTATGTCTACTTCTTCTTCAACCCCTTCACATTCCGTTGTTCATTCCAAAGACGACACTCAAGAGCAGCTCTTAAGCCAGGTTCTGAATTACCACAACCAGACCAAACACGCCTTCAACAAATACGCGAGAGGCCCTCACGGCCTTGACTGGGCCAATCAGCCTAACCCGTTTCGCCGCTATGTCTCCTCTCTCCTCCCTCTCCAGCACCTCCCTCCACAACAACGCTCACCAGACAACACTGACCCTCTTTACTCCTCTCTCTTCCACTCTCTCCCCTCCCCAAAACCCATCTCTCTATCGACGCTTTCTCAATTCCTCTACGACTCTCTCTCGCTTTCCGCCTGGAAAACCACCGGATACTCCACTTGGTCTCTCCGTGTAAACCCTAGCAGCGGCAATCTTCACCCTACCGAAGCCTACGTCATTGCTCCCCCCATCGATTCTCTCTCTGACTCCCCATTTGTTGCCCATTATGCCCCGAAGGAGCACTCCCTCGAGCTTCGAGCTGTAATCCCATCTGATTTCCTGCCCAAGTTCCCCGAAGGCTCCTTCCTTGTTGGGATCACTTCAATTTTCTGGCGTGAGGCCTGGAAATATGGAGAACGCGCGTTTCGGTACTGTAACCATGACGTGGGTCACGCGATTGCTGCCGTCGCCATGGCCGCTGCTGGGCTTGGATGGGATGTTAAGCTCCTCGATGGGTTGGGTTATTCTGATCTGGAGAAACTTATGGGGTTGGAGTTTTTCCCCCATTTCAAAATTCCGTCTCGTCCGGTGAAGGGTAAGATGCCCGAGATTGAATTCGAACAC---------------------------------------------------------------------CCTGATTGTGTTCTTGTTGTTTTTCCCTATGGAAGAAATGGTGAACTTTCTGTGGATTATAAGGGTCTGAGTTCTTCGATATCCGAATTCTCAAAATTGGAATGGAAGGGGAAGCCTAATGTTCTTAGTAAAGAACACGTGTGTTGGGACATAATTTATAGAACTGCAGAAGCCGTGAAGAAGCCTCTGACAGCCGGAGATCAATTTACAATCCACCCATTTCAGAGGAGCGCATCATTTGGTTCATATAAGGGTCTGACGATGAGAGAAGTCGTTCGGAAG---CGGAGGAGTGATGGAACTGTAATAGGGAAAGAAACTTTTTATCGAGGGGCAGAGGAGAAGCAGGGGAAACAGTTGGCATTGCCGTTTCGGGTACTTCCTTGGGATGCAGAGGTTCATGCTGTTCTTTTTGTTCATAGGGTAACGGGATTGCCGAAGGGTTTATATTTCTTAGTGAGGAATGAAAATCACTTCAATGATCTCAAACGGGCTACAAGATCTGAATTTGAATGGGAGAAGCCGGAGGACTGCCCTGCTGATCTTCCTCTATATAGACTTGCTAGAGGCGATTTTCAACAGCTTGCTAAGCGTCTTTCATGTCATCAGAATATCTGGATGTATCCCCGGTTGTTCTGGGAGACTGGTATTCTTGGTCAGGTGTTGTACCTAGAACCTCATGCAGTTGGGATCTCTGCAACTGGGATCGGTTGCTACTTTGATGATGCTGTCCATGAGGTTCTGGGGTTGAAAGGATCAGATTTTCAGAGTTTGTATCATTTTACCATTGGAGGTCCAGTTCTAGACAAGCGGATAATGAGCCTTCCTGCCTATCCAGGTCCTACAATTGATGCATGAATGCAGCCACAACTACAAACGTTATGCATCATCCAACAAGCTTCTTTACTTGTTTCACGCGATCTGGGTCCTGTTCTACGCAAGGTCACTCCTACTCCTATCTCATGGCAATCTCCTCTGAAGGTTCATATTCCAAGTAAGATAAGAGCAGTGTCTATAGATGAAATTCCTCCAAATGCCTTCCGTCGGAAGATTGATCCACACTGGAGAGGTGGGTTCAGTGTGGGAGTAGACTTGGGATTATCTCGGACGGGTGTTGCTGTCAGCAAAGGCTTCTCTGCCCGTCCTCTAACTGTTTTAGAGTTGCGAGGACAGTCGCGTCTTCTCGAGATTGCAGAACGAGAGGAAGCTGATGAATTTATAATCGGGCTCCCTAAATCTCGTCATGGAAAGGAGACACCGCAATCGAACAAAGTTCGCAGTGTTGCCGGTTGGAGGGTATACCTGCAGGATGAACATGGGACATCAATGGAAGCCCTTGATTTTATGATTGACACGGGCATCAACAAGTCCACTCGGCAGGGAAGAATTGACGCTTTTGCTGCTATGATGGTTTTAGAGAGATATTTCTCTATGTCGGGTCATGGAACTGAGCTTGTTCTTCCCAAGCAGTTGGATCTTCAAGAAAAACTTCGAAAAGGTCCTCCCAAAGATGAAGATTTTTTCCCAGAAGATTTTGAGGCTTGAATGGATTCCAGCCAACTTATCGACTCTCTCACTGCTCACGTAGCCTTGTATCACTCATCCGCTTCTTCAACATCTTCATCTCCTTCTATCAACCCTAGAGCCTCAATACTTCGCTGGTTTTCATCTCTCAATGTGCACCAGCGACAATCATCTCTCACAATCGTCGACGCCAAGTTTACCCAAATTCTCATTCAAATGCAGAAAAAGCTACATAACCACGGCCATGGTTTCTTC---ATCATCCTACCCGATCTTCCCTCTCGCTATCATCCGCTCCCCAGTCTCTGCTTTCGA---AGATCGAGAGGTCTCCTAGCTAGGGCCAGTTCTTCTAACGAGTCGGAACTGTCGATCTTTAATGCGGTGCAAATGTTCAGTTCCATAGAAGGAGAGGGAGTTGAAGGATGTTCCTGTTCCGTTGGTGGCCTTGACTCAATCACTGTTTCTGAAGATTTTGTCGGGGAGTTGAATCATTTTGTTGCGGTGATGGACGGCATTTCCAATGGGCAGTTTCTGAGAGGCGAAGGCAGCATCTTGGGTTCTTCTTGGGAAGAATTACCGTGGCTGAAGGCAAAAGGATATTACAGCATGGAGGCATTCGTGGCGAACAAGTTGGAACTCGCTTTAAGGTTGTCATGGTTGAATTGCAATGCAGGAAAGAAGCGCGGACCAAAATTGAAAGAGAAAGCCAATATTGCAGGTATAGCGGCAAATGTCTACTGGAGGAAGAAAGGATGTTTAGACTGGTGGATTGGGTTGGATTCTTCCGTGAGGAAGAAGACTTTTCGGGTAGCTTTAGGCGCCAAATATCTGACA------------AATGAGATTGTGAAGGCGGCGAATGACACATTGGGGAATGAAGTTTGTTTTTGTAGTACAAGAGCAGAGCAGTCATTG---TACAGTACTATCTCACATCAAAGGACTGCCAGGATGCTCTCAGTAGCTGAATTAGCCAATCTCGGACTTCTTGTGCTTCAGGAGTCTATGATGGTATCATCATGTCGGCATGGTGGATATGAAAAAGAAAGGCTAAGTACACTGGGTTCTGTCCTCACCATTTCAGACTGCATACTACTTCTAGGAGAGGGGAAATTGAAGGCATCCATAAATAAATCTGAACAGAAGCTTGGTGCTGGTAGCCGGAGAGGGAAAGGAAAGAGCCGTAGTCTGAAAAGGAAAAATCTTGTTCTGAAGTCATCTGGAGCTAATTTTGCAGTTGAGAAATGTCCTGAGGAGCATGAGTGCAGATTGGCCCACCCAGACCATTCC---------GAACTTGTTAAGGCTAATGGGGAGAGTGGTGCACATCTGGGGAAGGATTCTCATGATGAGACCTCATTACCAGGGGTTCAGATGGAACATGCCAAAAACAAGGTTCAAACTACTGGAAAGAAGCATAAGAAAGAAAGCTCTAGAAAGAGATCTAACTTAAATGAAACAATTAAGCTTGATTCTGATGTAAGAACTCTACAAACTACCTCCCAGCCTGTTACTTTTCAACCTGAGGTTGCAAAAGATAACATGTTATCCAATACTTCAGCTGTTCATAATCTGCCAACT---GATATTCCAATGGGTGGCAACAACATTATACCAAATTCAAGTTTTTGTATATCCACGAGTAAGCCTAATAAAGAGGATAGTGCTGAAGTGGCTCAACCAAACACAACAGCTGGAACTAATGCTACTTCTAGAGTGGAGACAGTACATGCCACACCTGCCTTAGAGCTTGATAATATCATAAAAAACAAGGAGCACATACGTGAAGGATCTGGACAGGAGCCTGATAATGTTATAACAAATAAAGAACTCAAGCATCAAAGTTCTGGACAGTTAAGTGCTACTGCTGCTGTTTCTCCATTGTTAAAAGAAAGCATCAACTTCAATGAAGAAAGCACCCTCTTTCAGAAGCAAGAAAGTGGGAACTGTTATTCTCATTGCCCCACAAGTTCTTCTGGGTGCACATCATATGAATGGCCCAGTATTGCACCTGTTCATTTCCCATCTGTCAACTCTCAGCATCTCCCAGCTGCCACTGATAGATTGCATCTGGATGTTGGTTGCAACTGGCGTAATCAGTTCCATCAATCCTATTTGTCCACAAGGCATCAGTCAAGAAATTCATTAGTTGGTGGCTGCAGCCGGATCATGCCTCAAACTTCATTGAGTTTAGATTGGCCCCCAGTGGTACAAAGTAGCAGTAGGTTGACTCCTTCAGTGGCTTGTAACTATGACTCTGGATTTATTCCAAGGATGCAGTCTCCATTTCGGCAGAGTTTCACACCTCATGGCCTTCAACTTAATGGAATGATGCCTGAGGATGACAGGAAGCATTCTGGGGATGTTATAGACTCATGTGACTTAACAAAGGCATCTGAGCTAGCAGATGATTGTGATAGCCATTGGGTATCGGAAGAAGAATTTGAGATGCATGCATTTTCTGGAAGAGATTATAATCAATACTTTGGTGGTGGAGTGATGTACTGGAATACCTCGGATCATGCAGGCACAGGTTTCTCTCGTCCTCCTTCTTTAAGTTCTGATGATAGTTCATGGGCTTGGCATGAAGCGGATTTAAATAGAACCATTGATGATATGGTTGGCTTCTCTTCTTCATATAGCACAAATGGTTTGACATCTCCACCTGCATCTCCATTTTGTTCTCCTTTTGATCCTTTAGGATCTGGGCACCAGTCCCTTGGTTATGTTATGTCAGGAAATGATGTAACAAGCAAGGTTCTGCACTCTTCATCAGTGACAGATGGAGTGCCAGAAGAGAACACAACTGGATCTTTGGCTAATTCACCTGGTGGTGTTGTAGAAGGGCAGACTGGGGATTCACTTGCATATCCCATTTTGCGACCAATTATCATTCCAAACATGTCAAGGAAGGGTTCTGAGTTTAAGCTCAGTCGTGATCATAAAAGTCCATGTATTCCTCCTACCAAGCGAGAACAACCTCGGATCAAACGACCACCATCACCTGTAGTACTTTGTGTTCCACGAGCTCCACATCCACCTCCACCTTCTCCTGTTGGTGATTCCAGAAAACAGAGAGGTTTCCCAACTGTAAGGTCTGGTAGCTCTAGCCCTAGGCACATGAGAAGTTGGTATCACGATGGAACTAACTGTGAAGAAGCTCGCCTCTGTGTGGATGGTGCTGAGGTTATTTGGCCTTCATGGGGAAACAAAGGCCTTTCAGCTACATCAATGATTCAACCTTTACCTGGATCTCTGTTACAAGATCGCCTAATTGCAATCTCTCAGTTAGCTCTTGATCAGGAACATCCAGATGTAGCATTTCCTGTGCAACCTCCTGAATTACTGAATTGTCCTGCTCGTAAGACATTAGTTTCTTTGATGCACAGTCTCCTTCACGATGAAATTGATTCATTCTGCAATCAGGTTGCTGCCCAGAATTTGGCTAGGAAGCCATACATT---------------------------------------------------------------------------------------------------------------------------------------------------------------------------------------------------------------------------------------------------------------------------------------------------------------------------------------------------------------------------------------------------AATTGGGCTGTTAAGAGGGTTGGACGGTCTCTCCAGGTCCTATGGCCACGGTCCAGGACCAACATCTTTGGTTCATATGCAACTGGGTTGTCCCTGCCAACCAGTGTGGTTTGTCTTCCTCCTGTGAGAAATTTGGAACCTATTAAAGAAGCTGAAGGTCGAAATGGGATTAAGGAAACTTGCCTTCAGCATGCAGCTAGATACCTTGCCAATCAGGAGTGGGTTAAGAATGACTCCCTTAAGACTGTAGAAAATACAGCTATACCTATTATCATGCTTGTAGCTGAAGTTCCTCTTGATCTTAGTGCTACTACTGGAAAACTTTCAAATGTGCAAACACCAAATATAGAATCAACCCAAATGACTGGCAAACTTGACTGTACCACTCAGTCTGATATAATGGGTTTAAGCAACTCTTCTTGGCCAAAGTGCTCATCGGTGGAAAATGATAATGCCATGGATGTCAAGTCGGTTCGTCTGGATATCAGTTTTAAGTCACCATCACACACGGGACTCCAAACTACAGAGCTGGTTAGAGGACTCACTGAGCAATTTCCTGCAGCTACACCCCTTGCTTTGGTACTGAAACAGTTCTTGGCAGATCGCAGCTTGGACCACTCCTACTCTGGTGGCTTAAGTTCATATTGTTTGATGGCGGTTCAACTATCGGGTTTATGGCTCCCCACTACAACAATCTCACCTCACCCTCTCCGCAGTCGAAGCAAATCGTTAGCAACTGCTCTTGCATCAGTTTCTCCTTCACCCATCCCCTCTATTCAGATTGTGGATGGAAAGGTTCCGGGATGGTACCATGACAAAAATGCCAATTCTAGCAATACATTTGAAGGCTACCAGGGAGAAAGTGATTGGATTGATTTGGATGCTGAGCTTTACCATTGGACAAAGCCTTTGCGTCCTGTTCAGTGGTATCCTGGCCATATTGCTAAAACAGAAAAGAAACTTAAAGAACAGCTCAAGTTAATGGATGTTGTGATAGAGGTGAGGGATGCAAGAATTCCTATGTCCACAACTCATCCACAGATGGATTCCTGGCTTGGCAACAGGAAGAAGATTCTAGTTCTGAATAGGGAAGACATGATTTCTACTGCAGACAGAAATGCATGGGCTACTTATTTTGCACAACAAGGAGTAAAGGTTGTTTTCTCCAATGGGCAACTAGGAATGGGCACCATGAAGCTAGGGAGGCTTGCAAAGTCACTAGCTAGTGGGGTGAATATCAAACGTAGAGCCAAAGGACTACTTCCTCGTGCGGTTCGTGCTGGAATACCAAATGTGGGTAAATCATCTTTAATTAACCGTTTGCTAAAACGACGAATGTGTCCAGCAGCTCCCAGGCCAGGTGTCACAAGAGAACTAAAATGGGTTCGTTTTGGGAAAGATTTGGAGTTGCTGGACTCTCCTGGTATAATCCCAATGCGGATTAGTGACCAGACAGCTGCAATAAAGCTGGCAATTTGTGATGACATTGGAGAGAGATCATATGATGTCGTTGATGTGGCTGCAATCCTTGTACAGATGTTGACCAGGCTTCCAACAATAGGTCCAAAAGCTCTTTACAACCGTTACAAAATTGATGTGGATGGTCTCTGTGGTAAAATATTTGTTGAGAAGATAGCACTTCAATTGTTTAATGGAGATATCAATCAAGCAGCATTCCGTGTGTTGTCTGACTTCCGTAAAGGGAAGTTTGGTTGGGTTGCATTGGAAAGGCCACCCAGGTAAATGGTACAGTTCCATGAACACATAATCTCAGACCTTCTCGAAGACTCGAATGGAGGTCTAGTCATTCTCTCATCCGGCCTCGCTCTCCACAAACTCATCGCCTCTCTCCTCCTCCTCCACTCCCCATCTCAAGGGACTCTTCTCATCCTCTCCGCATCCCCTTCTCAGAAGTCCTCCATCACCCAATCCCTTCAATCCCTCCAAAACCCTAATCCCAACCCCGATCTTCCCACCGAGATCACATCCGACCTCTCCGCCCAACTCCGCCACTCCCTCTACTCCTCCGGCTCCATCTTCTTCATCACCTCCCGGATTCTTATCGTCGATCTCCTCAACTCCAAAGTCCCCACCTCCAACCTTGCCGGTCTCATCATCCTCAACGCCCACAACCTCTCCGAGACCTGCACAGCCGTTCGTATTTTCCGCTCCCTCAATCGCACCGCCTATGTTCGTGCCTTCTCTGATAAGCCCCACGCCATGGTCTCCGGCTTCTCCAAGGCCGAACGGATCATGAAGTGCTTGTTCGTCAGGAGGTTGCATCTCTGGCCGAGGTTTCAGGTCTATGTATCTCAGGACTTGGAGAGAGACCCTCCCACGGTTGTGGATATTAGGGTTCAGCTGTCGCCCCTCATGAATGGAATTCAGAAGGCGGTAATTGAGGTTATGGATGCCTGCTTGAAGGAGATGCAGAAGACGAATAAGGTTGATGTTGAGGATTTGACGGTGGAGAAAGGGTTGTTTAAGTCGTTCGACGAGATCATGAAGACGAAGCAGCTAGTTTGGGATTTGAAGACTTTAAGGAAATTGGTGGATTATCTTGTCAGGTACGACGCAGTGGCTTTTTTGAAGTATTTGGATACTCTCAGAGTGTCAGAGGGTGTTCGGTCTGTTTGGATTGCGGATTCAAGCCATAAGATATTTGAATTCGCGAAGAAACGGGTTTATCAGGTGGTGCGATCGGATGGTGTAAACCTGGCTGCGAGCAAGAGGAGGAAAGTGAAGGGGGATGCAAGTAATGAAAAAAATGCTAATGGGGATTCTGCTGGCACGAGTGCGAATTCTGGCATTGTGGAAGAGATAGCAGAAGAAAGACAAAATCAAGCTCTGTCAGGAGAACTTATGGTTGAAGGAGTAGAGGATAGCAGCCTTGTTTTGGTAGCTAAAGATGAACGGTCATGCATGCAGCTTGAAGATTACATAATGAAGGGCCCACAGCCGGTCATGCGAGAAGAGTGGGAAAAGTACCTGTGGAGCAAAGTTGATCTGCATGGCTTACAAACACATAATAGAAAGAAATATAAGGAACCTAAAAGTTTTGGTGTATTTGATGGAAAATTTAAGGAACCTAAAGGTTTTGGCATTCTGAATGGAGTGCTTCCAAGTACACATGGGCAGAATGCAGAAACTGCCAGTATCAGCAAGCTGGAGCGTGATGCCTTATTGGCAGCAGCATCGGGGTTAAGTAATCCAGTAGCAGAAAATATTTCTATTGGAGATAATCCTCCTCCTACTCCTGGTGTTGGAGGATGTGGAAAGGGAAAAGTGAAGAGAAGGGGCAAAAAAGCTCTAGTAAATGCTAAGAGTTCAGGATGTGAAGACGATGTTAAGAAAAGAGAGAAAACCAATAGATCTGAAACATGTATATCTGACAATGAAGGCAAAAGTGGTGAAAATGACCCAGTAGAAGTGGATGATTTCAATAAAGGTGAAGATGGAACTCTATATATACAAAAAGGGTTTCTCCGGAAGCACAATCAAGGGGTTGATGCTAAAGGCTTGACTCATGCTAAGCCACTCCCACCAGTTCATTTTCATGCCCTAGAAAGTGAGCAGCATAATATACTTGATGATCTGAAGCCTTCTGTAATTGTTGTTTACCATCCAGACATGGCTTTTGTTAGGGAAATTGAAATTTATAAAGCAGAAAATCCATTAGCCAGATTGAAAGTTTATTTTCTTTTCTATGAAGACTCTACTGAAGTACAAAAGTTTGAGGCAAGTATTAGAAGGGAAAATGGAGCTTTTGAATCTTTGATAAGGCAGAAGTCACTAATGATTATTCCTGTTGATCAGGATGGTCGATGTCTTGGATTGACTAGCTCCTATGAGGCACAATCTCTTGCTTCACAAAACTCAGTAACTAGAAAGGCAGGTGGAAGGAAGGAAGTGGAGAAAGATATGCAGGTTATAGTGGACATGAGG------------------------------------------------------------------------------------------------------------------------------------------------------------------------------------------------------------------------------------------------------------------------------------------------------------------------------------------------------------------------------------------------------------------------------------------------------------------------------------------------------------------------------------------------------------------------------------------------------------------------------------------------------------------------------------------------------------------------------------------------------------------------------------------------------------------------------------------------------------------------------------GAGTTTGCAAGCAGCCTTCCAAATGTTCTCCACCAGAGGGGCATGCGCATTATACCAGTGACCTTGGAAGTTGGAGACTATGTCCTTTCACCATTAATTTGTGTGGAGAGAAAGAGTCTCCAAGATCTTTTT------------------------------------------------------------------------------------------------------------------------------------------------------------------------------------------------------------------------------------------------------------------------------------------------CAGAGTTTTTCGTCA------------------------------------------------------------------------------------------------------------------------------------------------------------------------------------------------------------------------------------------------------------------------------------------------------------------------------------------------------------------------------------------------------------------------------------------------------------------------------------------------------------------------------------------------------------------------------------------------------------------------------------------------------------------------------------------------------------------------------------------------------------------------------------------------------------------------------ATGGTCCGCTACTATCGCATACCTGTGCTAATTGAGTTT---TCACAAGACAAAAGCTTCTCCTTTCAGTCTGCAAGTGAGATTGGTGATGTTTCACCAACTAACATAAAGTTGTCATTGCTTTTGCATTTTCCCCGCCTGCGCATTATCTTACACGCCACAGAGATTTTTGCTTCACTAAAGGCAAATCAGGGGGTGACAGATTCCAACTACAGGGCTATTATGGATGGGTGTAATAGTGGTGGTCAGAAAGCTGCTCGGACGCTGAGGGATTTCCTTGATGCCAAGTATCCAGTAGTGAAAGATAAGGATACTGCTTATGTTAATGATTGAATGCCCTTAAATCCTAAGCTG---TCCTTGAAATCAATCCTAACACTTTCAATGACGGACGACGACTTTCAGAATCCCGTCGCTGCCATTTCTCGCACCCGGAATTTCAATATTTCATCATTCGGGAAACTGAAGCCCTTTAATGGTACTCGCTCATCAAAGAAATCGAAGACTTGTCCGTTATGTGGATTTGACATTTCTGTTTTGAATGAGATGCAACGACTTATCCACACCAATGATTGTCTCAATAAGGAAGCACAGCTGGTCCCCAAAGAAGATTGTTGTGTCATAGATGAACTAGGAAATGATTTTCCATCATATGGTGGCGTTTCTACTGATCACAGTAAGGAAAAGGGGCTTAAATCCGAGACATGTTGTTCGTCTAACTCAATTGAGTTTAGCTTACCAGAATCAAGCACACAATACTCTTTCAGGGTAGATAGTGCTTGTAGTGTTAATGCTAGTCTTGGAGATAGTGTCTCAGCTGGA---AGTGATGATAAATGGAAATGTAAATCAGATAAAGGTAGAATCTTGCCTTCAAATGAATGGGCTATGGATTTGAACATGGATTGCAATTCTAGGGTGGATGATGAATGCTTGAAAGATGATATGTTCAATAATAGCGTTCCAGCTTGGTGCAATGGGAAAAGGGGGTCCAAGTTGGAGACAGTTTATTTATCAAATTCCATTGAATTGTTGGCATCAAGGACAGATAACAGGTCTGTTGTTGATAAGTGTTGCTTGGATGAGGGCAATTGGGTGGATTTTGTTCCAGGTTATGAT---------------------------------------------------------------------------CAGGAAGATCATTCAAGTGATGTTCTATTTGAGTGTCCCTTATGTCAAATGGAC------------ATTTCTGATTTAACTGAGGAACAACGGCAGCTTCACATCAACAATTGTCTTGACAAAGTGGAACAACAACAATTCTGCACTGATGATTGTCATGACAGATATGTAACTCAAAAGGTTGTTCCTCCCAGTGATGGCATGGAATCTAGACCTCCTGGCAAGCCAGTTGATGTTTCCCCGGTTCTAGAGTGGCTACAGAGGCTGGGCCTATCAAGATATGAAGAAGCTTTTGTCAAGGAAGAGATTGATTGGGACACCTTGCAGTGGTTAACAGAAGAGGACCTACTCAGTATAGGTGTTACTGCACTTGGCCCTAGAAAGAAGATGAATGCCCTTAATGAACTTAGAAATGGAAGCACAAGTGGGGAAGACATACACGCTGGTGATTCTTCTAGAATTACACCTAAGGATACCAGTAAGCTTGCTGGGAATAAGTTAATTACCGAATATTTTCCAGGTTCTTCTATTAATAGGCCAAGACAATGTGCACTCATCAAAGGCAACCGTAAGTTAGAAAGAAGCAATAAAGATTCTGGTCTTGGAAAGATCTCAGTCAGAAATCACAACAAGAATGGAAAACTAAGAGATCTTCCTTCTTGGTGTTGCATACCTGGAACACCTTTCCTAGTGATTATCAGGGCCTTACTAGAGGCTTCTGTTATGGGAAGATCTACCACTCTTCAAAAATTGGGATTCATTGGGGATAGATTACAAATCTTACCGCTCAACCAGAAGATTAGCATAGCAGGTGTTGGTGTGACATGCTTGGATGCAAACCATTGCCCAGGTTCCATAATCATTCTCTTTGAACCGCCAAATGGTGGGGATTTCCGATTTAGCAAGGAAATGGAGAGCATGTGTGTTTTTCAGGGCTGCCCCATCCATACTCTTATCCTTGATACCACTTATTGTAACCCCCAGTATGACTTTCCAAAACAAGAAGCTGTGGTACAGTTTGTCATTGATGCTATCCAAGCTGAGGCTTTCCACCCAAAAACTCTATTTCTGATTGGTAGCTATACAATTGGGAAGGAAAGGCTGTTCTTGGAGGTAGCTCGTGTACTTCGTAAGAAGGTGTATGTTGGGTCAGCAAAGTTACGCCTTCTTGAATGCTTGGGACTTCCTGAGGAAGACATGCAGTGGTTTACTGTAAATGAACAGGAGAGTCACATACATGTCGTGCCAATGTGGACAATTGCAAGCTTCAAGCGAATGAAACATATATGCAATCAATACTTGGGTAGGTTCAATCTTATTGTTGCATTCTCTCCTACTGGTTGGACATATGGTAAAGGAAAGAAGAAAACTCCAGGGAGAAGGTGGCAGCAGGGTACCATTATCAGGTATGAAGTCCCATATAGTGAGCACAGTAGCTTCACAGAACTAAGAGAGTTTGTTCGGCTTGTATCTCCTGACAACATAATACCAAGCGTGAACAATGATGGCCCAGAGTCCGCTCATTCAATGGTTGCCCTTCTGAACTCTTGAATGGCACCTGATTTGGATTCCGAGGAGGGATTAAGCAACGAAAGTTCGCTGCAATCTATCTGCTACAAGCGAGGTTCTCTCCGGCTACTCGATCAGAGAAGGCTGCCTCTTGAAACTATCTATTTGGATGTCCGCGATGTCACAGATGGATGGAATGCAATAAGGGATATGGTGGTCCGTGGTGCGCCAGCAATTGCTATAGCAGCAGCGCTCTCCCTCGCTGTAGAAGTGTTCAACTTGGAGTCTTTTGTTGGGACATCTGGTGATGCTGCCTCTTTCCTTATTAAGAAATTAGAGTACCTTGTCTCCAGCCGACCAACGGCAGTTAACCTTTATGATGCTGCAACAAAGCTTAAAGATGTCATATTAAATGCTGCTTCCACTACTGGTGAAGCCAGATCTATTTTTCATGCCTATATAGAAGCTGCTGAAACCATGCTTAATGACGATGTTGCTTCAAACAAAGCAATTGGGGCATATGGATCAAGCTTTCTTCAGAGCCAACTGAAAGATTCCAATAGGCTGTCGATTTTGACACATTGCAACACTGGCAGTCTTGCAACAGCTGGGTATGGTACTGCACTTCATGCTACAGGTGTCCTAGAAAGGGCATTTTGCACAGAAACACGTCCTTTTAACCAGGGGTCCAGGCTCACAGCCTTTGAGTTGGTTCATGACAAGATACCTGCCACTCTTATAGCTGATTCAGCAGCTGCTGCATTAATGAAATCTGGTCGTGTTGATGCAGTTATCGTTGGAGCATTATATCATGGGATTCCATTTTATGTGGCTGCACTATCCCTTCCTTCTGGGCAAGAAGTTGTAATAGAGGAAAGGTCAGCAAAGGAATTACTGAATTCACGTGGAGGACTTGGGGAGCAGGTAGCTGCGTCTGGGATCTCAGTCTGGAATCCTGCTTTTGATGTCACCCCAGCTAATCTGATAACTGCTATAATAACTGAAAAGGGGGTTGGCACCGAGTCTTTTGAAATCAAGGATTTTGTACATAAGGCTGGTTAAATGGAGATCGAAGGACTAGACGGTTCCACAATTCTGGTTAGAAATGGTATCAAGGAAGTGTTTGGAAGGGGTTTAGGGTTTCCTGACGATAGAACTGTTTCTCGTCGCCACGTTTCATTTGAACTTGACAGCACTGCTGAGAAGGATGTCAGCGAAGAT---TTTGAACCTAGGGTTTCGTTTGAAGTTCTCGGGAAAAATCCTATTTGGGTGTTAAGCCGTGGTAGCGGGGAAGTCAGGACTTTTATGAGGTTCGACAAAGGGAAAATGAGCGTCGGTGATAGGTTCTGTTTTACTCTGAAGAGAAGTGGGTTCGAAGGACATAAAGAAAAGGAGAAGAAGGTTTCGGAGGCACGGGGAAAAAAGGAGAAAGAATTGGCAGATAGTATAAGTTGCAATGGAGAGATTAGAGGGGACGAGGATTTTGGGCTCGAGCTTGATGTTACAGATATTGATCCAGTTAAAGAGTTTGGGTTTGTGGTGGAGTTTGACAATTACCCAAGGCAAAAGATCCGTGATATTGAGTGGGACTGGTTCCTTGAAGAACTAGAGGAAGAGAGTGAAGATGAGGAGCTTCTTGAGAAAGATAGTTCAAAGAGGAAGAAGGGTATAGGGAGAAAGAAGAAGAAAAAAGATGAGGAAAATGAGGATGAAGACTGGATGGGTGAGAGCAAGGATGACAAAATGCTAATTGCAAAAGCCAAAAGACCTAAATATTCTACAACTAGGTCGAGGAACCATGAGAAAAGCTCAAAGGATGTAGTAAGTAGTAAAATGTTGGTTCAGGAGAAATTAACAAAACCTAGTGAACATGAGGATGATACCCTAGGTGGTTTCATTGTTAATGATGATGAATTAGAAGAAGATTTTGATGAAGAAGAAGAAGAGGAGGAGGAGGAGGAGGAGGAAGATTATGATGAAGATGATATCATTGAGGAAGAGAGATAAATGCTAGTAGCTCGAAAGCTGTTTCCTTCTAAACTTGTAACCCGTTTTCTTCCACTCGCTTTTGCTGCTTCATACTACCCACCCTCGTGCCACCACTCCCTTTTTGGTTTTGATACAACAACAACAACAACAAGCCCCTTTTATTCTCCAAGTAACCTTCTCTTTACGATACATAGATCTTTCTCTTCAGAAAGCAAACCGTTTCCGAAGTCCTTAAGAGATGGAAATTACGATGAAATCACCTCTCCCCATCTCCTTGTTTGCCCTGGTTGTGGTGTTTACATGCAAGGCGATGATCCCAAGCTCCCAGGCTACTTCATTAAACCCTCCAGGAAAGACACTGATTATCATTCCCCCATTGATCGTCAACCTGTTGCTGAAGAATCAGAAATCTCGGATTCCCTCAAGAGGGGATTTCTCAGTGAACTCATCAACCCTGAATACCCTACCACTGATCTTAATTTAGTTGGGAAACCAGTGGTTTGTGCTCGATGCCATTCCTTACGCCATTATGGGAGAGTAAAAGAT------------------------------------------------------------------------------------------------------------------------------------------------------------------------------------------------------------------------------------GCTAGTGTTGAGAATTTG---------------------------------CTCCCAGATTTTGATTTTGACTACACTATTGGTAGAAAA---------------------------------------------------------------------------------------------CTGGTTACGACCATGGGGACTCGTTCAGTTGTTATGATGGTGGTTGCTGCAGAT---------------------------------------------------------TTTGATCCTCGGAAAGTTGCAAAGCTGGTTTCAGCAACCAACTCTGCCGCTTGGAAGCAGGGGAAGTCGGGAAATGTTCCTCGAGTTGTACTTGTGATTACAAAGATTGATCTCCTTCCACCGTCTTTATCTCCAACCAGATTAGAGCACTGGATTCGACAGCGAGCTCGGGAGGGGGGAGCAAATAAGCTGACCAGTGTTCACCTTGTTTCATTGAAGAACTGGGGGCTGAAGAATCTGGCTGATGATGTGTGCAGATTGGCTGGGCCAAGAGGGAATATTTGGGCAATTGGGGCTCAGAATGCAGGGAAATCAACCTTGATTAATTCTTTAGGGAAGCACATTGGGGGTAACATTACTCACTTAACTGAAGCTCCAGTGCCTGGAACTACTTTGGGGATCATTAGGGTTGAGGGTGTCCTTCCTGGGATGGCGAAATTGTTTGATACACCTGGGCTTCTGCATCCACACCAGATCTTGACAAGGTTGACCAGAGAAGAGCAAAAACTGGTGCATATAAGCAAGGAAACATACAGGATCAAGATGTCTGGTTCCTCGTTTTTCTGGTGGCATCCCTTCAAGCGAAGAGGTCGAAACCTGGTCTGCCTTGTGATGGAGGAATCTGCAAAAGCCGGTGGTGAGAAGGATGGAAGGGAATAAATGAGATACTACCACCACCGCCATAACCATTTGCAACTACAATTGGTCTACAGCATTTCCAAGCGCCGTTTCGCCACCAAATACAGCGGCCGAGTTGTCGGCGAAGCCCAAAATGGCCGAGCGTTTGCCATTGAGGTGGAGACCCCAAACATCCTCAGAGACGTTAGGGGCTATGCCCTCCCCCGTCGAGACCTCATCTGCAGAATCTCCAAAATCCTCCAATCTCCTTCCTCCGACCCTTTTCTTGAACTCTCCGATTACCTGCAGACCTTGGGCCTAAGTCTAACCCCTTCGGAAGCCAGCGAAGTCCTCAAAGCTCTCCGGACCCCTCGAAAAGCCCTCGATTTCTTCCGCTTTTGTGCTTCTTCTGTTCCTGGTTTCCGCCATGATTGTTTTACCTTCAATAGAATTCTCACCATATTGTCTAAATCTTCGGCACCTGATGCACTGGATATGGTTCGTAGAATTGTCGATGAGATGGAACGGTCCGGTGTTAGAGGTAGCATCTCCACTGTTAATATCTTGATTGGGATCTTTGGGAGCGGCACTGAGGGGGTTGGGGAATTGGAAAGGTGCTTGGGCTTGGTCAAGAAATGGGATTTGAGGTTCAATTGTTATACGTACAAGTGTCTTCTTCAGGCTTACTTGAGGTCTAATCAATGTGCAAGAGCGTTTGAGGTTTATGTGGAAATGAGGAGGCGTGGATATATCCTGGACATTTTTGCCTATAATATGCTTCTGGACTTTCTTGCCAAAGATGAAAAGGTTGAGCAGGCTTCCAAGGTTTTTGCAGATATGAAGCGGAAGAATTGTGAACCTGATGAATATACATACACAATTATGATAAGAATGACGGGAAAGAGTGGGAAACCAGATGAGTCCCTTTCTCTTTTCCAGGAGATGATTAAAAAGGGATGCACCCCTAACTTGATTGCCTTTAATACTATCATCCAGTCACTAGCTAGGAACCTGATGGTGGAGAAAACAATCTTTATATTCAATAAAATGGTTGAGAGCAATTGTCGGCCCAATGAGTTTACATATAGTGTTATTTTGAATGTTCTGGCTGCGGAAGGGAAGCTTGGTAGACTAGATGAGATTGTTCAAGTATCAAAGAAATACATGAACAAGTCAATTTATGCATATCTTGTAAGGACACTAAACAAATTAGGCCATGCCAATGAGGCCCACAGGCTGTTTTGCAACATGTGGAACTTTGAGGACAGTGGGGATAGGGATGCTTATATGTCGATGTTAGACAGCTTATGCAATGCAAAAACTGTAGAGGCCTTGGACTTGCTTGATAGGATTCATGAAAAAGGAATAATTATTGATACTGTCATGTATAACATTGTATTCTCAGCTCTCGGAAAGTTGAAACAAATATCCCATATTCATGATCTTTATGAAAAGATGAAGAAAGATGGCCCTTCGCCAGACATATTCACCTACAATATCATGATTTCCAGCTTTGGTAGAGCTGGAAGAGTTGATGAAGCAGTTAGACTTTTTGAGGAAATGGAGAATAGCACTTGTAAACCTGATGTTATCACTTACAATTCTTTGATTAATTATCTTGGGAAGAATGGTGACCTTGATGAAGCTCACATGCGATTCAAGGAAATGCAAGAGAAGGGGTTGAATCCTGATGTTATAACATATAGCACACTCATTGAGTGCTTTGGAAAGACGAGTAAGGTTGAAATGGCTGAGATGCTTGCTGAAGGTTGTTGTCCTAACATAGTGACATATAATATCTTACTTGACTGTCTTGAGAAGAGTGGAAAGACAGCTGAAGCATTGGAGTTGTATGCAAAAATAAAGCAACAAGGTCTAACTCCAGATTCTATCACATATGCTGTCCTTGAGCGCTTGCAAAGTGGTGGACATAAGACTGTCAGAATACGCAGGCAGAATCCTATTACTGGTTGGGTGGTGAGTCCTTTAAGGTGAATGGCTGCGGACGGAAAACTAAGCATATACAGAGCTTCGAGAAGCATAAAAAGGAAGGAGAACTCCCTATATAATGCTCTTCGGTCGATTTACGAGGACTCTATCTTTGTCGGAGAAATCTCTGAGCTCTGGCCTGACCTTCCCCTCCTCGCCAATCTTCGATGTGGCCTCTGGTACTCTCCCAACTTCGAATCCACCTGTTATTTCAAATCAACCGATGGCCATTGTAACAACTGGTCCTTTAACACCTCTCGCCTCAATCTCCATGTTGCTCATCTTGCCGGACAGAAGGGTCCGGACAGCATGTCGAAGACGATACCCATATGGACCTGTGTCCTGAACAGGGCACTTCGCAATTATTCAAGGAAAATGTGCGAAAATGAAAACATTTGGAGGATGGAGACGGAGTTGGATACTAACGTGGCTAATACTCAACTTGTATCTCTTGATTGGGATTGTTCCTTGCATCTTCCCCTCTGGATCTCCAAAACCGAGAGAGCATCTATTGAGGATCGTTTAGAGCAATGGACCAAGCAGTTGGAAGCTAGTGGTGCTGATGTTGGCTCTCTTGCTTTGTCCTTGAAAAAGCCTCTACGTCCCTTATGGATTTCACAAAAAACTGTTATCTGGTTGAATGAAGTTCCTGATTGTGATTCTTGGGATTTCACACCCATCATCCTTGTCTCTGCATCCTCATCAAGTAGCATATTTCAGCAGAGGACAACTTCAGAGTTCAGTTGGCATTATATATCAGGAGCAGGAGATGATGAAGAAAGTTGGGCAAGGGGCTTAACACCTAATCTTTTCTGGAAGCATGTGTATGATCTGATAAACTCAGGGCCTGATGTATGCAATCAGAAGGTAGCTGATATTGTAAAGGATAGAGTTTATCGTTCTCAACGAGGACAGAGTGCTCCCCAGGTCACTGTCAAGCCT---------------------------------------------------------CGGAAGTTGCCAGTGAGTAATGGTCATACTGATAATGAAGACAAGTTTCTAACCAGTAACAGCCATATATCCGATGAGGATTCCTCGTTGTACTCTGAGATTTCAAACAGGAACACTCATGTGGAGTCCTTTGGTGAAAGTCATGCAATTTATTGGCTTGGTTCAACCAATCTTGCTGTGGGGGGAACTAGTCAACTTGCTGCAGATGTGCCTAATTTTGATTGCATATTGAATTGTGACAATGAGTGGATATCCACCTTTCTTCAGGATGGTGAATTGTATTTGCATTTACCTATGATGACCTCAAAGTTGGATCGGTTTTCCTTGCTAAACAATCTTCCGTCTGCAGTTCATTTTGCAAAGTTGAACCTAAGAAAAGGGAAAACACTTCTAGTTTGCTGTCATACCGGGGAAGATATTAGTATATGTGTATGCCTTGCCATTTTAACAACCTTGTTCGATGATAGAGGAACTTTTGATGATGGGAAGTCCTTCAAT------------GAAACATGTATAACCAAATTAGAAATGCGGAGGCGGTTAGTGTTTCTCTGTAAATATGCAATAAATGCCCGACCATCTAGAGGAAATCTGAAGCAGGTCTTTAGTTTTCTTAACAAAGGTAGAGTTGATTCAGTTTTGTAAATGAAGCTCAAGCAATTAGAAGGTCTTCTCGGAGATCTTCAGCAGTTCTCCAATCCAAAGGCTGAGAATTCGTTTGGTGATATAAGTGGGAAGGTGGTAGCAGATTTTGGTTGTGGCTGTGGTACTTTAGGTATTGCAGGTGCTCTTTTGGGGGCAGAGTACGTCGTAGGAGTTGATATCGATTCTCAATCTCTTGAGCTTGCCTCACTTAATGCAGAAGATCTTGAGTTGGACATAGATCTTGTTCTGTGGGACATCAGGAATTCGAAGTGGAGAGGCCGGAAAAAGGGGGCTGACATTGATTTTCTATCCACTGCTTTGAAAGTTGCCTCTCAAGCTGTCTATTCCTTGCACAAAACCACAACAAGAGATCATGTGAAGAAAACAGCTTTACGGGATTTGAATGCTAGAAGTGCTGAGGTTTTATGTGAGCTTCGGTTTGATGTACCTCAACTTTACAAATTTCACAAGAAGAAAGAGGTTGATATTGCTGTTGATCTGTGGCGATTTGTTCCCTAGATGCAGTCTCTTCAGCAGAAGGCCTCGGAGTGGAGCGGAGTCTCCACCAGCGATGCTTTTGCCATCGACGAAACAAATCTTTTCGAGTTATTAGGTCTTCAGACCTTCGTTACTCTCTCTACTAATTTCTACAACAGGGTTTACGATGATGATGAAGAGTGGTTTCGGTCCATCTTTGCTAACTCGAAGAAAGAGGATGCGATTCAGAACCAGTATGAATTCTTTGTACAGAGAATGGGAGGTCCTCCTCTTTATTCCCAGAGGAAAGGTCATCCAGCACTGATTGGACGTCACCGGCCATTCCCTGTGACACATCGAGCAGCAGAGAGGTGGTTACACCACATGCAGCAAGCATTGGACAGTGTCCCAGAAATTGATGCCGATTCAAAAATCAAAATGATGAATTTTTTCAGGAAAATATTTACTCCCATGAATCACCTATTTGCCATTAATTCCCAATTTACATTCTTTCTAGTGACTGGTGATGAGTTGAAAAACCAAAACCAAGGAGTCCCCTGTAAACATGGAGCTAACAAACCAGCTGCAGTGTGAATGAAGGCTCATACAAATTTGAAAGCCAAAGGACCCAGCAGGGCTGGCACACAGCAAGCAATTTTTGAGCTCAAGCATCGGGTGGTTCTTGCGTTGAACAAGCTTGCAGATCGGGATACTTACCAGATTGGGGTTGAGGAATTGGAGAAAATTGCTGAAGGTTTAACTCCAGAAGGGATTGCGCCATTTCTTTCTTGCATCATTGACACTGATTCGGAGCAAAAGAGCACAGTTAGGAAAGAATGTATTAGGATTTTGGGTACACTAGTGAGGTTTCATGAGGGGCTTCTTGCACCACACCTTGGAAAGATGGTGACTAGCATTGTTAAAAGGCTCAAGGATCCAGATTCTGTTGTGAGGGATGCCTGTGTGGAAACAATGAGTGTCTTGGCTTCAAAAGTAAGCAGCTGTGGGGGAGAAAGTGATGGGTTTTTTGTTGTTCTAGTGAAGCCTCTTTTTGAAGCCCTGGGTGAACAGAATAGACAGGTGCAGTTTGGTTCTGCATTATGTTTGGCCAGGGTGATTGACAATTCAAATGATCCTCCAGTCTCCATTTTGCTGCGTATGCTGCCTCGAGTTATTAAATTGCTTAAGAATCCACACTTCATGGCAAAACCAGCGGTCATTGAACTGATTAGAAGCATATTGCAGGCAGGGGGTGCTCCAACACAAAATTCATTCTCTAGTGCATTGACTAGCATCCAAGAAGCTCTCAAAAACAGTGATTGGACAACACGCAAAGCTGCTTCTGTAGCATTGGGGGGAATTGCTGTAAATGGTGGTTCTTTTTTG------GGATCTTTCAAGTCTTCATGCATCCGTTCTCTTGAATCTTGTCGTTTTGACAAGGTGAAACCAGTTAGAGATTCAGTGCTACAGGCCATACAGTACTGGAAAAGTATTCCAGGGTCTGATTCTCCTGAACCTTCAGAGGCAGGATCTTCTACAAAAGAAAATTTCTGTGGAGGTGACTACAGTGATCTCACTAGTGCCAGTGATGGTGGATGGAAAGATGTAACTTTCAAGAAAGTTAGTGCAAGGTCACTGAAGAAGAGAATTCCCCTAACTGTCAGGAAAACATGTTTAAATAATGTAGAAGATTCTCAACATTCCAAGGCAAATGATTGGCATATTGAAATTGCTGTTCCAAAGACCCATACTGTTTCATTAGCTGATACGAATGAAGAATCTGAGGGTAGTTGTGTAACTAAGACTTTTGAAAGAACAAATGGGGATGCTGCAGGAGGAAAGGATGTTGGATATGATTATGCACCAATTGATGACAAACAGGAATGCGTGTTGAATCTAGTTAACTTTGAGAATAAGCATGTTACAGTTGCTCGTGATAGTCTTGAGGGGGGTGGCGTGGTGCAGCCAGTGGGGATAAATCACCGGCCTGCAGCTGAAAAGATTGTTAGTGAACATCGAAATTGTTCTGCAAGGATAGAGGAAAGAAAGAGTTTGGATTCTACCATCACAGAATTGAGCAATGTCCATGGATGCTGTGCACAAACAGTAAATGAAATGGCCTTCATTCGCAAGCAACTCTTGGAGATTGAAAACAAACAATCAAATTTACTTGATCTCTTACAGGTGTTTATGGGGAACACCATGGAGAGCTTGTCTATGTTGCAGTCCAAGGTGTTTGGATTAGAACATGCAGTAGATAAAATAGCTCAAGACATTGTTTACAGTGGGAACCACTCTAACATGGCAAGTTCCAAGCTTTTGAAGAACTTAAGCGTCTCTTCTTCTCCAAGACTCTCCAAAAACAGATCAAATCCTATAGCAAAAGGTGTCCAACAAAGCTTTCGACGTGTGCCTCAAAGTGGGGGATGCTGTCAAACAAAAAAAACTGAAGATTCTCAGTCTACCAGTAATAATAACTCGTGGAAACGTGTAAAGGATTTTCTATGTGCA---GGGGATCTAGAAGAGGCTCTTTGCTCTGGTGATGATCTTATTTTGATTGAGCTTCTAGACCGAACTGGTCCTGTTTTGGAAAGTTTATCTCATGAGACAGTCAGTGAAATCCTTAGCACCTTGTCAGCACAGTTTCTAGATCAAAGATACCTGGACTCCATCATCCCGTGGTTGCAGCAGGTGGTGGATCTGAGCAATACCCATGGGCCGAACTACCTTGTACCTTCTGCAAAAGTAAGGAAAGAATTCTTATCTGCAATACAGGAGGCAGCCACAATGGATTTTCTAAATCCAGCAGAGAGGAGATCCATTACACAGCTTGCAATGAAGTTGAGGCAACTCTGGGAAGTGGGGAAGTTACCTCTTCGACTGTACTATCACATTCTCAAGAAAACCAAGGCTATGGAAAATGCTCTTGATAATGAAGACACCAAAATCATGGGCATTAACCTGGAGCCAGATGTCCGCGGTTATGTTTACTTGTGAATGGTAGTGTCACTGTGTCAGTTAGAGGCTATGGCGCTCCGACTGTTTGCCCCTTCTCCAACCAGCAGAGTTCAAGCGAGATCTATCGTGATTTACCCACCATTGGCATCAAAATTACACGTCGCTTCCTCCTTCTCCAACTCGATCTCCAGTTTGATCTTCCCCTTTCAATGGCGAAACAGAATACTTCCATTTTCTCGCCAACTTAGTAGTGCCACTACTACGAAACTAGAAGAGATAAACGCATCTGAAACTGAAAATGAGTGGAAGGTATCGGCCGTTCTGTTTGACATGGACGGAGTTCTTTGCAATAGCGAAGAACCATCTCGAATGGCCGCAGTTGACGCTGAAATGGGCGTCGAAGTAACAACCGAGGATTTCGTGCCCTTCATGGGAACGGGCGAGGCGAATTTTCTAGGTGGTGTTGCTTCAGTGAAAGGGGTTAAAGGGTTCAATCCTGAGTTGGCAAAGAAAAGGTTCTTTGATATATATCTTAGTAAGTATGCAAAACCAAACTCTGGAATTGGATTTCCAGGT------------------------------------------------------------------------------------------------------------------------------------------------------------------------------------------------------------------------------------------------------------------------------------------------------------------------------------------------------------------------------------------------------------------------------------------------------------------------------------------------------------------------------------------------------------------------------------------------------------------------------------------------------------------------------------------------------------------------------------------------------------------------------------------------------------------------------------------------------------------------------------------------------------GCCCTTGAACTC------------------------------------------------------------------ATTATGCAGTGCAAG---------------------------------------------------------------------------------------------------------------------------------------GAAAATGGCCTC------------------------------------------------------------------------------------------------------------------------------------------------------------------------------------------------------------------------------------------------------------------------------------------------------------------------------------------------------------------------------------------------------------------------------------------------------------------------------------------------------------------------------------------------------------------------------------------------------------------------------------------------------------------------------------------------------------------------------------------------------------------------------------------------------------------------------------------------------------------------------------------------------------------------------------------------------------AAGGTTGCAGTTGCATCTAGTGCTGACCGAATCAAAGTCGATGCAAACTTGGCTGCTGCTCCTGTGTCAATGTTTGATGCAATTGTGTCAGCTGATGCATTTGAGAATCTAAAGCCTGCTCCAGATATTTTCATAGCTGCATCAAAGAGTGTAATTGAAGATGCACTAGCTGGAGTTCAAGCTGCCAAAGCTGCTAAAATGAGATGCATTGCTGTGACAACTACATTATCAGAAGAGACTCTAAAAGAAGCTGGTCCATCAGTTATCAGAAAAGAAATAGGAAATGTTTCTGTTCATGACATTCTCTATGGTGGTGGTGGTGGTTCTGATTGTCGTAATGAGAAGATGCAGGGTTCCCAGAGTGCTGACTCTTTGGTACAAACTTCTAGAAGAATGCTCAAAGAGAAAGTGGATGGTGGGCCAATCCTGGAGAAATACTCTACTGATGAAAGTGTCCTTTCTGTTGGAGGGTTGCAGGGTTCTCGCCGAGATATTTTAAGATATGGAAGTCTGGGAATTGCCATCTCTTGTCTCTTCTTCACAGTCACAAATTGGAAGGCAATGCAGTATGCATCTCCAAAGGCTATTATGAATTTATTGTTTGGTGTCAGTGGTCCTACATTTGAACAGAATGAAGGTAACAATACTTGTTTCAATGATGTCTTTGCAAAATCATGAATGGCCTCCATTCGCAGGCTTCTTCCTTTCTGTTCTTCATTACAGAGGACGGGCTTTTCTCTTCGAGGAACTGCAGAAGGGTTTGGAGTCGGAGGTTCATGTAGAAGCTTCAGTGCTACAGTAGCGTCGGAAGAAGCTATTTTCAAATGCCCGGACGAAGATGGACGGGTGGAACCAGAGGTTCTGGTTATGGAAGATGAGATCGCAAAGATCCGACGTGAATTTGAGGCGGCGAAACAAAGCTTCCTCAAGATTCCAGAGGCTCTCAGAGAAATGCCCAAAATGAACCCTCGAGGTATATTTGTCAATAAAAACCTGAGGTTGGACAGCGTGCAAGTCTATGGCTTTGACTATGATTACACGTTGGCTTATTACTCTTCTAACTTACAGAATTTGATATATGACCTTGCCAAGGAACATCTTGTGAATGAGTTTAGGTATCCTGAGAGTTGCTTGGGATTCAAGTATGATCCTTCATTTCCCATCAGAGGTTTATATTATGATAAACTGAAAGGATGCCTCTTGAAACTGGACTTTTTTGGGTCTATCGAGAGTGATGGATGCTTCTTTGGGCGTAGGAAGCTTAGCAAGAAGGAAATAGAAGAGATATATGGAACACGCCATATTGGTCGAGATCAAGCACATGGACTTGTTGGTCTTATGGATTTCTTTTGCTTTAGTGAGGCATGCCTTATTGCAGATATAGTACAACACTTTGTAGATGCGAAGTTGGAGTTTGATGCTTGCTACATCTACCAAGACGTAAATCGTGCGATTCAGCATGTTCATCATAGTGGTTTGGTTCATAGAGGAATTCTCTCTGATCCTCAAAAATACCTAGTAAAGAATGGCCAGATGCTACGCTTTCTCAAGATGCTCAAGGAGAAGGGGAAGAAACTATTCTTGCTGACTAATTCTCCATATTATTTTGTGGATGGAGGGATGCGTTTTGAGGACGCAATAGGAACATGGAGGGAGGACGTTGTGATTGCTCGAGCTAATAAGCCAGGCCACCCATTCCGCTGCTATGACATTGAGAAAGATACCTTAGCTTTCTCCAGGGTGGATGCATTTCTTCCAAATCAAGTCTATTACCATGGATGTCTTAAATCTTTCCTCCAAATTACTCGGTGGAAAGGTCCTGAGGTGATATATTTTGGGGATCATCTATTTAGCGATCTAAGAGGACCTTCAAAGGCTGGTTGGCGTACTGCTGCTATTATTCATGAACTAGAAAATGAAATATGCATACAAAATGGAGAGAACTACCGCTTCCACCAGGCAAAATTCCACATAATACAAGAACTGCTTGGAAAATTTCATGCAACTGTAGCTAACAGTCAAAGAGGAGAAGCTTATGACTCACTTCTGAACGAGCTGAATATGGAGAGGAAGATGGCACGGTCCGTGATGAAGAATATGTTTAATAGCTCATTCGGTGCTACTTTCCTCACTGACACGGGTCAGGAATCAGCTTTTGCATACCACATTCATCAATATGCAGATGTGTATACCAGTAAGCCAGAGAATTTCTTGTTGTATTCACATGAAGCATGGCTTCATGTACCCTTTGATATCAAGATCATACCGCATCATGTAAAGGTTCCATCCAGCTCGTTCAAGACTAATCAATGAATGGCTGCAAGAGGACATATACCTTTTGGGCGTCCTATCCAAGCCCCAATGCGCCATGGTCCATTTGGACTGGGCCCTCCTGCTGGTCAGCGTGTTCTTGAGCCACTTCCTCCTGAGCTTCTAGAGAACGCTGCAGAAATGGAGCGACTTGCAAGGGAA---AATCATAGACTAGCAGACACTCATGTC---------ACCCTGAGACAGGAGCTTGTTGCTATAGGAAGTCTTAAAACAGAAAGTGATATTCAGATTAGAGTTTTGTTAGAGGTTCGAGTTGGTCTGCAACAGGCACATATGGAGGCACAGGCCCAAATTCAGCAAGTTAAAAAATTACCTGAAATGCATGAAAAGCTTGACAGCTTGAGACAAGAA---CATCAGAGGCTGCGCGCTGCGTTTGAGTATGAAAAGGGTTTGAACATGGAGCAAGTGGAGCAAATGCAAGCAATGGACAGGAACCTGGTATCCATGGCAAGAGAAGTGGAGAAACTACGTGCTGAGGTGTTAAGTGCAGAGAATAGAGCACGCGCACCAAACCCTTATGGGGGATATTATGGAACCGCAGATCCTTCATACCCACCACCTTCTGTTCAAGGTGGCGGTATCTACATAGATGTTGAAGTGAATAGTTTAAATGAGATTAGAGATTTAGAGCTTTGTATTCTATCGGTGAGGTTGATAAGAGAAACTGAAATCTGCCGTTTGATCCTAAAGCAACTCTTGGAACAAAGGACCGAATCTGAGGTGAAGGAGAAGAGGGAAGGGCCGTCATGAATGACTGGTTTTAAGAAATCTTCATTTCCCCGCCAATCTTCATACAATTCGCTCTATGTCAATCCCCTCAATGAAATCAAGCACACCCGGAGCAGTAGTGAAGGGGACCGCAGCAATGGTGGGGTGCTCTGCCATAAGATAAACCAGAATCTGGATAGCCCCTCACATGACAAGGAAAATGCCACACCCAACAAGGAGAATGTTGTGCCCAATGTCTCCAACGGCAAAGAGAATTCAGCAACGGAGAAGGGGGGTTTTCTTAATAAGGGTAAACAGTTGCTTGATGGGAGAACTCCTCCTTCATTGGGACCCAAGAACAGGATCTTGAGGCCATCTTCCCTTCAGCTATGCATGCAATTGAACGAGCCTGATACGACATTTGGGTTGAAGATCTGGGACCCATTAGAGTCTGATAAATCCAACTCGTCAAACATGTGGGACTATTCAGATTCGGAAGCTGCACCTGCTTCTTCTTGGTCTACTCTGCCTAATAGGTCTTTGTTGTGTAGGCCTTTGCCTTTGGACGTAGGGAGGTGCACTTGTGTT---------------------------------------------------------------------------------------------------------------------------------------------------------------------------ATAGTGAAGGAAGCCTCAGTAGAGGGATTGGATGGGGGAACTCTCTATTCACTCTATACCAATGAGGGTCGCGGAAGACAGGATCGAAAACTAGCTGTGGCTCACCATCGACGGCGAAATGGACGGTCTGAATTCACAATAGCTCAGAATACAAAGGGGATATTGTGTAGATCAGATGAGACTTTCTTAGGGACTGTTACAGCTAACCTCATGGGATCAAAATATCAAATATTAGGCCAGGGTAAGCCGTCTAAGTTATTGCTTGCAGTAGTAGCATATACGCCTACAGTAACCACCTTAACAGGAAGTTACAGAAGCATGAGAGCATGGATACCCAAGCACCAGTCCATGCAATTAAAGAACACTTCTCAGATTCAACATATTAGCGGACTTCACAAGGACTGGCAGGGGAAATTAAATAAAGTCCATCAACTCTTCTCAAGAGTTCCACATTACAACAGTATTTCAAAGAGATATGAATTAGACTTCAGAGAGAGGGGAAGAACCGGACTTAAAATCCAAAGCTCAGTAAAAAATTTCCAGCTGACAATGGAGGAGAATGGAAAACAGTCAATTTTGCAGCTTGGAAGAGTAGGGAAATCGAAGTATGTGTTGGATTACAGACAGGCTTTCTGTATATGCTTGACATCCATAGATTCAAAGCTCTGTTGCACAATGTAAATGATAACTGTTGATGGTGAAGTTGTTAAAGATCCTCACACAATTCTCAGAGCGGGTTCCGAATTAATGTATCACCGCCTTCCTTGGAAAGAGCCTGATGCACCGTACCTACTCGAAATTCTATACGAAGATGATGATCTGGTTGCTTTCAATAAGCCTTCCGGTCTCCAAGTTCTACCTGGTGGTCTTTTCCAGCAGCGGACTGTTTTAACCCAACTTCAATGGAGAGAATGCCAGGGAATTCAACATCCAGTTCCTGTTCATCGCGGAAGGGGAACGTCAGGAATATTACTTTGTGCTAAGTCAAAGCTTGCCAAAAGTCGCCTTGCTGCATATTTTGCAGAAGGCACATCAGTTGTTGGAGACAACAGAAAATCCAATATGGATCTTGGTGGAGTGAGAAGAATTTCTAAGGTGTATCGAGCATTGGCCTCAGGAATAATTGACAAGGATGAGGTTATAATCAAGCAGCCAATTGGAATCATGCGATATCAAGGGGTAGCAAATGGGCTTTATGTGGCTTCTTCATCAGGGAAACCAGCATTGAGCAAAGTTGATGTTCTGGAGAGAGATATACCAGGCAACTGCACATTGGTCCAGGTGGTCCACTTAACAGATGTTGAGATTCAGTCAGGACGACCACACCAAATTCGCATTCATCTTTCATTCATAGGACATCCACTTTTAGGGGATCCCCTTTATGTTACTGGTGGCCATCCAAAATGCTTCAACTCAGAATCAGGAGAAAATGATTTTGCCCAAGATGGAGGTTATCAGCGGCCTATCAATCCTGTTCCTGGAGACTGTGGCTACTATTTGCATGCCCATCATCTGGTTCTTCATCATCCAACCATGAAGAAGGTTATTGAAATTATTGCACCTCTCCCACATGTCTTGCAAACGCAAAAAGAAGCCAGTCAGGAGCATTGTGCTCAGATTACGGGAGTTGCATCTGTTAGCTGAATGGGCTCCATGGTGTATTATGGTTTCAGGTTGTCGTTGCGGCCACGTTTGAACCTTCGCATGGTTAGAGCTCTATGTTCTATTGAACCTGGTGGTTCACGATTGCAGATTTTGGAACAAGTAGATAAGGAACTAGCAAGCGGGAATGATGTGGCGGCACTATCTCTTGCTAGGGATTTACAGGGAAAGCCCGGGGGTCTCCGCTGCTTTGGCGCAGCAAGGCAGATCCCCCAAAGGCTCTATACTTTGGATGAACTGAAGTTGAAC------------------------------------------------------------------------------------------------------------------------------------------------------------------------------------------------------------------------------------------------------------------------------------------------------------------------------------------------------------------------------------------------------------------------------------------------------------------------------------------------------------------------------------------------------------------------------------------------------------------------------------------------------------------------------------------------------------------------------------------------------------------------------------------------------------------------------------------------------------------------------------------------------------------------------------------------------------------------------------------------------------------------------------------------------------------------------------------------------------------------------------------------------------------------------------------------------------------------------------------------------------AATATAGATACTTTATCTCTTCTATCACCGGTAGATGCAACACTTGGTTCAATAGAAAGAAATCTACAGGTTGCTGCTGTTCTGGCAGGGATTTCTGCATGGGTTGCTTTTGGACTTACACAACAACAAATCCTACTTTTATCCCTTGGATTGTTATTTCTGTGGTCATTGGACTTGGTTTTGGTAAATGGAGGAATTGGCAGTTTGGTTCTTGATACAATTGGTCATACTGTTAGTCAAAAATACCACAATAGGGTCATTCAACATGAAGCTGGGCATTTCATAATAGCCTACTTGCTTGGAATTCTTCCCAAGGGTTATACACTGTCAAGTTTGGAAGCTCTGAGAAAGGAAGGATCCCTCAATGTTCAAGCAGGGACAGCTTTTGTGGATTTTGAGTTTGTTGAAGAAGTAAATAAAGGGAAAGTTTCTGCTCAGATGCTGAATAGGTTTTCATGCATAGCACTGGCTGGTGTGGCAACGGAATATCTTTTATTTGGATGTGCTGAGGGAGGTCTTGCTGATATTGACAAGTTGGACAGATTACTGAAAGGCTTGGGCTTTACACAGAAGAAAGCAGATTCTCAGGTGAGATGGGCAGTATTAAACATTGTTCTACTTCTACGTCGTCATGAAGGAGCTAGATCAAAACTTGCAGAGGCCATGTCCATGGGAAGGTCTGTTGGCTTCTGTATTGATACCATAGAGAAAGCTATAGACGATATGGAGGAGCTAGGTTTTGATGGTGAAAGCATAGGGAGAATACTTAGTCGCTGTCCTGAAATATTTGCTGCTAGCGTCGACAAAACTCTCAAGAGGAAGCTCAAATTTCTTGCTGATATTGGTATCTCCAAGGAT------------------CACCTTACCCGGGTTATTAGGAAATATCCAGAGCTTCTTGTGTCTGATATAGATAAAACATTACTGCCAAGAATGAAGTATTTGATGAAGACTGGATTGTCTAAGAGAGAGGTGGCATCTATGGTTCGTAGGTTCTCACCTTTACTAGGCTACAGTGTAGAGGAGGTTTTGAGACCAAAGCTTGAATTCCTTGTCAACACCATGGAAAAGCCTGTGAAGGATGTTGTGGAGTATCCAAGGTACTTCAGCTACTCCTTGGATAAGAAGATAAAACCAAGGTTTTGGGTGCTCAAGGGCCGCAATGTGGAATGTAGCCTAAAAGATATGTTGGGTAAGAATGATGAAGATTTTGCAGCAGACTACATGGGTATTGGAAAGATGCTTGTTCCTCCTCTATGAATGCCTACCTTAAATCTGGTCACTAACGTTCCAGTAGATGCTGTGGTAGCTTCGGACATCCTCAAGGACGCAACCAAGACCGTTGCAAAGATCATTGGGAAGCCTGAATCTTATGTGATGATCTTGATAAACGGAGGAGTACCCATTGCATTTGCTGGCACTGAAGAGTATGGTGAATTAATATCCATTGGGGGACTTGGCCCAAGTGTTAATGGAAAACTGAGTTCAGCAGTTGCTGATATTCTTGAAACTAAACTCTCTATTGATAGCTCTCGGCTTGTTAGAGGTAGTCGGAAAAGAGGCAAAGGAGCGGATGCCTCGGTTCGTGCCGGAGCTCTTGAGCGCCTGAAAGCTCTCCGTAGCGGTGGGCGGCGTTCTGAAGGTGGATTTCAGGTAAAGATAGAAGATCCGATCTACGACACTGTTGCCGAAGAAGACTACGCCGCCCTCGTTGCCAAACGACGAGAAGAAGCTCGTGGATTCATCGTAGACGATGACCTCGGATACGGCGACGAAGGCGAGGAAGAGGATTGGTCCCAAGATTGCTTTCCTCCCTCGTCCGATGAATCCGAAGGCGAACATGAAAGACGCAAGAAGAAAAAGACGGAGAAGAAGGATCCAGCCCCCAAGAAGCCTTCAGCCCTCTCTGCTGCCGCAGCTCTTATGGGGAAGCAGCGTATCTCTTCAATGTTCACTTCTTCGGTTTTCAAAAAGAGTAGGGAGGACAAGTCGAAAGGTTTGTCCTCTGATAGTATCGTTGATGATGTCATTGCCGAGTTCGCCCCCGATGAAGCTGATAGAGAGAGGCGGCGAAGGGGACAAGCGGGAATTCTGTCGGGTGTAAGAAGTTCTGCGCCCATTGATCCAATTAAGAGAGAGAATCAACCTATTGTTGGTACTGGCTTGGTTGCCAAGTGTGAAGTAGCTGAGGTTGCAAATGGTGATTCTGAGGCGCGGTTCCAAGAAAATCTTAACTTGGTTCCAGGAATGGCGACACCTAGTGAATCAGAAGGTGAGAGAAGTTTTCATTGTGAGGTGGGTTCGGATTCATTTCCACAATTCCAAAATTCTTCACCGAGAGAAAACGTGGTTGTGGAGGCGCCACCAAACATGAGTGAAGTGAATGTAGACCCAATGAAGAGTACAGAAGTATTCTCTCTTAATGCCAAGATTAAAGTAGATAAAGACCCAGCATTAAGCGCCACTGCCGGATGGAAGGCTATACGGAACGGAGAAAATGGGAATTCTGCTTCTGAAGGAGGTTTGGATTCCAGTCCTGCTTGCGAGGATAAATCAGATCTTACGTTGGATTCAGATGGATCGCTGCTTTTCTACATCATTGATGCCTACGAGGAGTTTTATGGCGCCAATTTGGGGACTGTCTATCTCTTCGGGAAGGTTAAAACAGGAAATACATATCAGAGTTGCTGTGTGGTTGTGAAGAATATGCAGAGATGTGTTTATGCAATTCCAAACATTTCTGTGTTCCAAAAT---------------GATGCAATATTGGGGCTTGAGAAAGATGCTATGGAGTCCCGGATTTCATCCACAATTTTCCGAACAAAGCTGCAGGAGATGGCGTCAGGGTTGAAGAATGAAATAGCAAAGAAATTGTTAGATCTCAATGTGTCAAGTTTTACCATGGCACCGGCTAAGAGGAGCTACGCCTTTGAGCGATCTGATATACCTGCTGGGGAGCAATATGTTCTTAAGATCAATTACCCATTTAAGGATCCACCTCTTCCATCAGATCTCAAAGGAGAAAACTTCTCTGCCCTTCTTGGAACACACTGCAGTGCTCTGGAGCTTTTTCTAGTCAAAAGGAAAATAATGGGACCTTCTTGGTTATCAATTTCAAGGTTTTCCAACTGTCTGTCCACTCAGCGGGTAAGCTGGTGTAAGTTTGAAGTTACTGTTGATTGCCCAAAGGAGATACGGATCTCAACTTCTTCAAATATCAAGCTGGAGATTCCTCCAGTAATTGTTTTGGCATTAAATCTGAAAACAATTATCAATGAAAACCAAAATGTAAATGAGATCGTTTCTGCCTCAGTCATATGTTGTCGCAAGACCAAGATTGATGCTCCAATGTTGGCAGCAGAATGGAAAAGAGGGGTACTCAGCCATTTTACTGTTGTTCGTAAACTTGAGGGTGGCATATTCATGGGTTTCGTTACTGATAGAAATGCTGGCTCAACTGTTCTGGCAAGAGCCTTGTTAAATCGTTTGATCACTGAAATATACAGTTTGGATGGTGATGTACTTGTTGGACATAATATCTCTGGGTTTGACCTTGATGTTCTTCTTCACAGAGCTCAGGCTTGCAAAGTAGCAAGTGGCATGTGGTCCAAAATTGGCCGCCTCAAGCGTTCTGTGATGCCTAAGCTTATGAAGGGAAGTTCCACTTTTGGGTCTGGAGCAAGTCCAGGGGTTATGTCTTGTATTGCAGGTCGGCTCTTATGTGATACCTATTTGTGCTCCCGTGACCTATTAAAGGAGGTAAGCTATTCTTTGACACAGCTTGCAAAGACCCAGCTGAATAAAGATAGGAAGGAGGTTTCTCCACATGATGTTTCTGCTATGTTTCAGAAATCAGAATCCCTCATGGAACTTGTTGAATATTGCGAGACTGATGCTTGGCTATCTTTGGAACTGATGTTTCACTTGAGTGTTCTTCCCCTTACACGTCAACTGACTAATATTAGTGGTAATCTTTGGGGCAAAACTCTCCAGGGTGCTAGGGCTCAGAGAGTTGAATACCTCTTGTTGCATAAGTTCCACTCAAAGAAATATATTGTCCCTGATAAGATATCTTCACGTAGACAAGAAGTGAAGTCAACAAAACGGAGAATGACTTGTGCCGAGGGTGAAGACATTGATGATTTGAATGTCAATGATGCCCATTTTGAGAATGAGCATCGACATGATGAACAAGGAAAAGGAAAAAAGGGTCCTGCCTACTCTGGTGGACTGGTTTTGGAACCAAAAAGAGGTTTATATGACAAGTATATATTACTTCTGGATTTCAATAGTCTATACCCTTCCATCATTCAGGAATACAATATCTGCTTTACAACAGTTGAAAGATCTTCTGATGGATTAGCTCCACGTTTACCCTCTTGTAAAACAACTGGAGTTTTACCTGAGTTGCTGAGAAACCTGGTTGAGAGGAGGAGAATGGTTAAGTCCCGACTCAAGTCTGCATCAGGTCTCATGGTTCAACAGCTTGACATTCAGCAGCAAGCATTGAAGCTCACAGCCAACAGTATGTATGGATGCTTGGGGTTTTCCAATTCAAGATTTTATGCAAAGCCACTTGCAGAGCTTATAACATTACAAGGAAGGGAGATCCTGCAGAGCACAGTTGATCTTGTTCAGAACAATCTGAACCTAGAGGTTATTTATGGAGACACAGATTCAATTATGATTTACAGTGGACTTGATGATATTGCAAAAGCCAAGACAATTGCAGGAAAAGCCATACAAGAAGTCAACAAGAAGTATCGGTGTTTAGAGATTGATCTTGATGGGCTGTACAAGAGAATGTTGCTTCTGAAGAAAAAGAAATATGCAGCTGTCAAAGTGCAATTTAAGGATGGGATGCCATATGAGGTGATTGAACGCAAGGGTGACATGGTTCGACGTGACTGGAGTTTATTATCAAAGGAATTAGGGGATTTCTGCCTAAGCCAAATATTATCTGGCGGGTCATGTGAAGATGTTGTTGAATCTATTCATGGATCTCTCATGAAGGTACAGGAGGAGATGAGGAATGGGGAAGTTGCACTTGAGAAATATGTCATCACAAAAACATTGACAAAACCACCAGAAGCATATCCAGATGCCAAAAACCAGCCTCATGTGCAAGTTGCACTTAGATTGAAGCAAAGTGGTTACTCCATTGGGTGCTCTGCTGGAGATGCTGTTCCCTACATTATTTGCTGTGAGCAGGGAGCTGGTTCAAATTCTTCTGCAGGTATAGCTCAGAGAGCTAGGCACCCTGATGAACTGAAAAGTGGAAATGACAAATGGATGATTGACATTGACTATTACTTGTCACAGCAGATCCTTCCTGTAGTATCACGTCTATGTGCTTCAATTCAGGGGACAAGCCCAGCACGTTTAGCTGATTGTCTGGGTCTTGAC---------------------------------------------TCA------------------TCCAAGTTCCAAAGTAGAATAAGTGAAGTTACTGGAAAGGAC---------------------------------------------------------------------------------------------------------------------------------------------------CCTTCATCATCACTTGTATGCGTCATGGAT---------------------------------------------------------------------GATGAAGAAAGATATCATGAAGAGCCTTTGCGGTTAACATGTCCCATATGCTCTGATACTTTCGAGTGTCCTGCTGTGTCTTTAATATGTACATCAAGCAGTGAAAAGCCAACTGACTCACAAGAAGAAAGTAGTTTTTGGAGAAGACTGAGTTGCCCGAAGTGC---------------------CCAGATGAGGGTGATGGAAGCCAAATATCTCCAGTCATAATAGCTAACCAGGTAAAGAGGCAGGCAGAAGGATTTATCTCAATGTACTACAAGGGATTAATGATGTGTGATGATGACACTTGCAAGTATTTCACTCGCAGTCTAAACTTGCGGGTGGTTGGTGATTCTGAGAGAGGAACTATTTGTCCAAACTACCCCCGTTGCAATGGGCGTCTTCTAAGAAAGTATACAGAAGTGGATCTATACAAGCAGCTTAGCTATTTTTGTCATGTGTTGGATACTACGCGGTGCATTGACAAGTTGGAACTAACCGTGAGAATGTCATTTGAGAAAGACTTGGCCAAAATCCGCCCTGCAGTTGATTTGGCAGCATCAATCGTACAGAAGATAAGGGACCGATGTGCTTATGGGTGGATCCAGCTTAAGGACATTTCTGTCACTGTCTGAATGGGGAGGGCAAGAAGGGGAAGGCGATGGGGAATGGGTATACTGACTCCCACCATTTGCTCTGGTTTGCTAAGCTTGCTGCAAGTTAATGATAAGGTGGTTTTAGGGGAAGGATCTAGTGGAAATGGAGAATTAGAGAGTCTAAAATTTAGGAAGTTGATAGGAGATGGGTTCGAAGTTTCTAGGGAGAAAAGGGCATTACTTGGAGCTTTGCTCCTTGGGGAAGCTTCAGGAGGGCAAGGGATATACATAGCAATGGGAGGCAAGGTTCAAAGTGTCGACATGTTGCCTGCTATTCTTGTTGGTGATGGACGATTAGGAGGAATTTCTGGAACTATTTCGGCCTATGAGAGCTTAAAACTACGTGGTTATGATATTGTTGCTGTTATTTTTGACGATCATGGTCTAATAAATGAGGTTCCCTTGTTGTCTTATCTCCGGCACAGGGTACCAGTACTTGTTCTTCCACCTGTTCCACAAGATCAATCAGACAACCTTATGGAATGGTTTGATGAATCTCAGAGCATTTTTGGTTCT------------------------------------------------------------------------------------------------------------------------------------------CTTAAAGAGATGATGCTTTCTGCTTATTTGGAAAGATTGCAGAGATTGCAGAACATGCCAAAAAAGGCAAGAGATAATTTTTGGTGGCCATTTACACAGCATAAACTTGTTCCTGAAGAAATTGTCACAGTTATAGATTCACGTTGTGGTGAGAACTTTGCAGTCCATAAGGTTCAGAATGCTGATATTATTACTCAACAATTTGATGCTTGTGCTAGTTGGTGGACTCAAGGACCTGATACTACCCTACAGATTGAGCTTGCAAGAGATATGGGTTACGCTGCTGCAAGATTTGGACATGTGATGTTTCCTGAGAATGTTTATGAACCGGCCTTACTATGTGCAGAACTTTTGCTTGAAGGTGTGGGGAAAGGTTGGGCTTCTCGAGCTTTCTTTTCTGACAATGGATCAACAGCAATTGAAATTGCTCTAAAGATGGCATTCCGCAAATTCTCACATGATCATGGGATCCTTCTGGACTCTGTTACAGGAAATTTGGTTGAAAGATCTCTTGTGGAAGCACAGGCACCATCTTCATATACGGGTTTCCTTCAGCAACCATGGTATACAGGGAGGGGCCTTTTTCTAGATCCTCCTACAGTGTTTATCTGCAATGGGAGTTGGAATATTTCCCTACCTGAAGTGCTACAATCTAAAAGTCTGAAGCTTGAAAATATGATCGGTGGAATGCATATGGTTGATCCACTTTTTCAGCGAATGCTTGTCAAAGAGTGTCGAAATCGGAAAATTGTCATCTTTGATGAAGTTTTTACAGGTTTTTGGCGTCTTGAGTCTGCAGCAGAACTACTTGGTTGTACACCAGATATAGCCTGCTATGCAAAGCTTATGACTGGTGGGGTTATACCCTTGGCTGCCACCTTGGCGACAGAAGCTATCTTTGATGCATTTAAAGGAGATTCCAAGCTCATGGCTCTTCTGCATGGGCATTCTTACAGTGCACATGCAATGGGCTGCACAGCTGCTACGAAAGCCATAAGATGGTTTAAAGATCCCCAGACAAACTCAAATATCATTGCAAGAGGAAGGCGGCTTAGAGAGTTATGGGATGCGAAGCTTGTACACCAGATATCATTACATCCAGCAGTGCAGAGGGTGGTGACATTAGGAACACTTTTTGCTCTAGAATTATGTGCAGAAGGCCATGATGCTGGGTACTATCTCATTAGCTTCTATTCCTTTCTGAGTTCAATTGTTGACACTCAGCGGTATGGATCATTGTATGCGAGCTCTCTTGTTCGGATGCTTCGTGAAGATGGTGTTTATTTGAGGCCTCTTGGTAATGTTATTTATCTAATGTGTGGTCCATGCACATCTCCTCAAATCTGTAGTCAGCTAATCAGCAAACTTCACAGGAGACTCAATGAATTCAGCCAAGCTAATGCATAAATGAAGTCTGGAGCTTTCTTTTTGCTGCTTCTCTGTTTGAATCTGGTGTGCTTTGGGGTGATTGCCACTGGTCCACCAACTTGCCCTGCCGATCATATTACTGAATGCAGCGGCAGTGATTCAGGTGAATGGGAAGGGGAATTCTTCCCAGGAATTCCTAAAATCAAGTATGAGGGTCCATCTAGCAAGAATCCACTTGCTTTTAAATGGTATAATGCCAATGAAGAGATCCTTGGGAAGAAGATGAAGGATTGGTTGAGATTTAGCGTTGCATTTTGGCACACATTCCGTGGAACAGGAGCTGACCCATTTGGAGCACCAACAAAGCTTTGGCCATGGGAAGATGGTACTAATTCATTAGCAATGGCCAAAAGAAGAATGAGAGCCAACTTTGAATTTATTAACAAGCTTGGAGTTGATAGGTGGTGCTTCCATGATAGAGATATTGCACCAGATGGTAAAACCCTTGAGGAAGCTAATGCAAACTTGGATGAGGTGGTAGAGCTTGCAAAAGAGCTTCAGGGGTCTAAAATCCGTCCTTTGTGGGGCACAGCACAGTTATTTTTGCATCCACGCTATATGCATGGAGCTGCTACAAGCTCTGAAGTAGGTGTCTATGCATATGCAGCATCTCAGGTCAAGAAAGCAATGGAGGTTACACATTATCTAGGAGGAGAAAATTTTGTTTTCTGGGGTGGTCGG---------------------------------------------------------------------------------------------------------------------------------------------------------------------------------------------------------------------------------------------------------------------------GAGGGTTATCAAACCCTTTTGAATACAGATATGGAAAGAGAACTTAACCACTTGGCAAGATTTCTGGAAGCTGCTGTTGCCTACAAGAAGAAGATAGGATTCAATGGGATCCTGCTGATTGAACCCAAGCCCCAAGAGCCCACCAAGCACCAGTATGACTGGGATGCTGCAACAACAGCTGGATTTCTACGGAAATATAATCTTTCAGGTGAATTCAAACTCAACATTGAATGCAACCATGCCACCTTGTCTGGTCACAGTTGTCACCATGAGCTTGAGACTGCAAGAATCAATGGGTTACTTGGAAATATTGATGCTAACACTGGTGATCCTCAGATAGGT---------------------------------------------------------------------------------------------------------------------------------------------------------------------------------------------------------------------------------------------------------------------------TGGGATACAGATCAGTTCCTTACTGACATAGGAGAA---------------------------------------------------------------------GCAACTATGGTTATGCTCAGTGTGGTTAGAAATGGGGGGCTAGCACCAGGAGGATTCAATTTTGATGCAAAATTACGGAGGGAGAGTACTGATGTTGAGGACTTGTTTATTGCTCATATAACTGGAATGGATACCTTGGCCCGTGGGCTTCGAAATGTTGCAAAGTTGATAGAGGATGGTTCTTTGGCTGAGCTTGTTCGTAAGCGTTATGAGAGTTTTGACACTGAAATTGGGGCTCAAATAGAGGCTGGGAAGGCTGATTTTGAATTCCTTGAGACGAAGGCCATG---GAATGGGGAGAACCTAAGGTTCCTTCT---------------------------------------------------------------------------------------------------------------------------------------------------GCCAAGCAGGAGCTTGCGGAGATGGTTTTCCAATCTGCATTATAGGTTCAATGCATAAGTTGCTCAAAGTCTTGTCATTGCTCAGAGGCATGCACAAATAGACCATTCCGCAAAGAGAAGAAGATTAAAATTGTAAAGACTCAATATTGTGGATGGGGAGTCGTGGCAGCTGAGTTCATTAAGAAAGGGGATTTTGTAATCGAATACATTGGGGAAGTCATCAATGATGCTTTGTGTGAGCAAAGGCTCTGGGATATGAAATTTAGGGGTGATCAGAACTTTTACATGTGTGAAATTCGGAAGGACTTCACAATTGATGCAACTTTCAAGGGCAATGCTTCTCGTTTCTTAAATCACAGCTGTGATCCCAATTGTAAACTAGAAAAAATGCACTACCAGATGCTTTTATTTGATTGTCATGATCTTCTTTCACAGCAAGCATCGAAGGAGCTGAAATTATGCATTGACATCTATGATGAGGTTGGCATTGGAGGTGGTGCTTCTGGGGTTTCTGGAGGACTGATTCATCCTTATTCTCCTAAAGCTAAGCTTCTTTGGAGGGGTGCAGAGTGTTGGAAAGAGTCTATAGAGCTCTTAAACATTGCAGAAGCAGCTATTATCTCTAGGGAGCTAGACAGGCTAACCCAAGATTTGAATCAGAACAATGATGAATCAATAGTTTGGAGAAGGGGCATGAAAAATGTGGATATATTGAATGAGGCACTTTTCTTAAATTTGCACAAGAAATCTGTTATAATAATATGTCTAGAGCTATCAGGAGAGCTCCCTTTGAGGACATGCAGAGGTGTTGTTGCTCACCTGCAGTTGCCCAACGATATAGAAGAATATCATAGCCCTTCAGTCTTGTCAGATGCTTGGCTTGCCGTCCAGGGGCCTCGTGATATGGTTATGGGCTCAACATGGGATTGGAAATCAAGAAATTATTCACCTAATGTGGAGGCTTCATTTGCTCTCGAAGAGCTTCTACCAAAGGCCTCAGCCAATTACCCTGGCATACAGAAGTGGATTTTTAAAGGAGCAAGAGCAGGTGTGAGAGCCATGCCACCAAAAACTCCTCTTGGATCACTTCCAATTTTGGGTTGCATTGATGATTTTGTTGATGGAAAAGACGGAACTAAATATTGGTTGGTTGGGGGGCTTGGGTCAAGGGGTCTGCTTTATCATGGTTGGCTTGGAAAATTAATGGCTGGAGCTGTACTTTCTTGTAATGAAGATGTCCTTCCTTCTGAATTAACCTCATGGAAGAAAATAAAATTATTATAAATGGGCTGCTCGACATCCACTTCTATGCCCCTCCTCCGCCTCCGCCTCCACCGTCCGCCACAAATCTGGGCAGCAGCGAGAAGCCCGAAACCTAATCCTAGAGTCAACTTCAACCGCCGCTCCGCCATCTTTCTCTCGACCTCTCTCTCCCTCCCCTCTACCCTAGCCCTTGCCGTCGACGAAAATGAAACCGTCCCACCACCGCCTCCACCCCCGGTCCCTGACACCACCATTACAGACCGGGTCTACATGGACTTCAGCGTCTGTCCGAACTATTTCCGCTCTGATCGCGGAGACGAGTTCGCCGCTTGCCAAGAAGCGGAGCCTTTGGGCCGCGTCGTGTTCGGCCTCTTAACCGTCTCCAACTTCAAAGCCATGTGCACTTCCTCCGGTTCGTCTTATAAAGGTACATTGGTTCAGAAAATCTTCCCGGGGCAGTTTCTCATGGCCGGTCGGCAGGGGCGGAGGGACAAGGGAGAGGTGAGGCCACCGTCTGGTCTAGTCAGGAATACGGAGACTGTGGATTCTAAGTCTTTCCTTCTCGGCCACTCGAGACCCGGTGTTCTCTCGTTGTGTTTGTCTGAAAATGACGAC------------------------------------------------------------------------------------------------------------------GATGAGGAGATCAAGCTTAACCCCAACTATAGGAATGTTGAGTTTCTGATCACAACGGGACCGGGGCCGTCTCCGCAGCTTGATAATAGAAACATCGTATTCGGAGCGGTGCTCGAAGGACTAGATGTCATTACTGCCATAGCTGCCGTCCCTATCTACAAACCATCAGAAAGGATCCGCCAGTTAAATGATTTTGCTGAGTTGCTGGGAGATGAAAGGGCTCAGAATGCCCGTGCAATATGGAATAGGCCACTGAAGACGGTTTATATCAGTGACTGTGGAGAGCTGAAGGTGGCAAAACCTTCTCTCTCTCCTAGCCTGCCTTGAATGACGACGACCGCTTTCGATCCTTCGCTGCTATTCTCCGTCGGTTCTTTCTCTTCCTCCTACGAATTCAAGGTTCGCTCCGGCGTTCGAGGAAGAAATCTATCTCCCATTAAATCTGGCGGCAGAGCCAACAAAGCCTCCTCTCTAACCACCACCATCACCACCACCAACAACAGCAACGATGATTCCAGTGAAAGTGACTTTGGTGCTTTCGGTAGAAGAGGACTTATTCTTACAGCTACGCTGCCATTTATTCTTCGACTTCATAGCTCAACAAATGGGTTTGAAGCCCATGCCGCAGATGAATTTGCACTTATACGAGAAGAGGTGAGGAAGGTAGTGTCAACAGAAAGGGCTGCTGGTGTACTTAGACTGACCTTTGATATGGAAGAGAACTCAGTATCTTGGGCGGACATGATTGCTGTTAGTGGTGCTGAAGCAGTTTCAGTATGTGGAGGTCCCATCATTCCAGTTCAGCTAGGAAGGATGGATTCAATGGTGCCTGATCCAGAAGGGAAGCTTCCTCTTGAAACTCTAGATGCTCCTGGTCTGAAACAATGTTTTCTAAGAAAAGGCTTCTGCACACAAGAACTTGTTGCCTTGTCTGGGGCACATACTCTTGGAGGTAAAGGTTTTGGAAGTCCAACTGTTTTTGACAATTCATACTACAAAATACTTCTGGAGAAGCCATGGCTGTCTTCAGCTGGCATGTCAAGTATGATTGGGCTACCATCAGATCATGCACTAGCTGAGGATGATGAATGCTTAAGGTGGATCACCATATATGCAAATGATCAGAAAAGGTTCTTTGAGGATTTCAAGAATGCCTATGTTAAACTAGTGAATTCTGGAGCAAGATGGAAAAGTGTTTAAATGCCAATCTACAAGATCAGGGGGATCGATGTCGATTTTCCGTTCGAGGCGTACGATTGCCAATTGGTTTATATGGAGAAAGTCATACAGTCACTGCAATGTAATGCATTACTGGAGAGTCCTACTGGAACTGGAAAAACCTTGTGTCTTCTGTGTGCTACATTGGCATGGAGGAAAAGTTTGGGTGCTTTCTCCACTGGAAAGTTTGAAGAAAAAGGCCAGATTATGGGAAGCCAACAATCAGATATTTCATCATCACAGTCTGCAGCAACAAAGCTCCCAACTATAGTATACACTTCACGCACTCACAGTCAACTCCAACAAGTGATTCAAGAGTTAAAAATGGTAGTATTAGGGTCTCGGGAACAATTGTGCATTCATGATGATGTGCAGCTACTTCGTGGGAGAGCGCAAACCAATGCCTGCCATTCCCTTTGTAGAAAGGACAGTAAACGCCGTTGTTCCTATTATGCTCGTGTTGGAGAGTTCGTGAAGAAAAATCCCAGTCTTGGAGATGATCCTATCGACATAGAGGACTTGGTCAACATTGGAAGAACCCAGGGGCCGTGCCCCTATTATATATCACGAGATCTCCATAAGGTTGTTGATATTTTATTTGCTCCATACAACTATCTTATTGATCGTGGGAATCGGGAAACCCTAACTATTGAGTGGAAGAACAGTATACTCATATTTGATGAAGCTCACAATCTGGAAAGCATATGTGCAGATGCAGCGTCTTTTGATTTGCCCTCTGGACTTTTGTCTGCTTGCATAACTGAAGCAAAGAACTCTATTGACCTAGCTGTTAGTAAGAGGGCAACTGAAAAATCAAATGATAAGTTGTTTAAGCCAGATAATTTTGCTATTCTTAAAGCTCTTCTACTAGAGAAGCATATTGCTGAAGTGCCTATTGATCCCAAGGAATTGGGTTTTACCCGACCAGGGCCTTACATCTATGAATTCCTTGCTGAGTTAAACATCACACATGAAACTGCCAGTATGCTCATTGAAACAATTGATCAGGCTGCAGAGCTG---------------------------------------------------------------------------------------------------------------------------------------------------------------------------------------------------------------------------------------------------------------------------------------------------------------------------------------------------------------------------------------------------------------------------------------------------------------------------------------------------------------------------------------------------------------------------------------------------------------------------------------------------------------------------------------------------------------------------------------------------------------------------------------------------------------------------------------------------------------------------------------------------------------------------------------------------------------------------------------------------------------------------------------------------------------------------------------------------ATTAATGATGATGCAAATATGACTGAAAGTAGAGCTCCGTACAAGACAAAAGGCACTATATGTAGGCTCGAAAGTATAAGTGATATTCTTAAGATAATCTTTAGAAATGGGGATAAAGCTCATGCAAAATACTACCAAGTTCATGTGCAGGAAATAGAAGCAAATGCTATAGACACCCTTAAAGGTAAGACATCT---AGGATGCTCAGTTGGTGGTGTTTCAACCCAGGAATTGCCATGGGAGAGTTTAGGAGCCTGGGTGTTGGTTCTATCATTTTGACGTCTGGCACCTTATCATTTGCACAGGAGCTGAAAGAATTTCCTGTTCGGTTGGAAAATCCTCATGTTATATCTTCAAATCAAATCTGGGCTGGAATTGTACCAAATCGTGATTCTCTAGATTACAAGCAAGAAGGGAATGCCATTGTTAATTTTGCTAGAATTGTACCTCTGGTT---TTCTTTCCATCTTATCATGCTTTGGACCAATGCATTGCATGTTGGAAGAATGTGAGTCATTTAAACAATTCAAGCACAATCTGGGGAAGGATCTGCAAACATAAGCAACCTGTTGTAGAGCCTAAACAATCTTCCCTTTTCGCTTCCTCGATTGAGGATTTTATGGCTAAGTTGAAGGACACCTCAACTTCTGGTGCAATCTTTTTTGCTGTTTGTCGTGGCAAGATGGAAACAAAGTTCCCCGGGTTCCCCTTCGAGCCCTATTCCATACAGGTCGATTTCATGAATGCTCTTTATCGTTTTCTTGACAAGGGA---GGTGTCTCCATGCTTGAAAGCCCTACAGGGACCGGGAAAACCCTAAGCATCATTTGCAGCGTTTTGCAGTGGGTTGTTGATAGGAAGCAGGTTGATGCAGACTCCGTCACGAATCAAACATCTGGAGCTCAGTCTGCGTCTGATGATGAACCTGATTGGATGAAGGGTTTCGTTCCAGAAAAGAAAGACCGGGAACAGGAGAAGAAGAAGAAGACGAAGAATCTTGCTCATGGATTGGCAAATTCTGATAAGAGAAGGTCTACGGGAAGTTGCAGAGATTTTCTCTGTAAGAGCGCGGTAGAAGAGGACTTCTCTGAGAAGGAGGAGCTTGGGAAGCCTCAGAAGACGAGAGATGCATTGCAGTTGGAAGATGAAAACGAGTTTTTGTTGGATGAGTATGAGAGCGAAGAGGAAGGTGTAGTTGGTGGGAAACCAAAGAGGAAGGATTGTAGAAGTTGTTTTAGTTCAACGAGCGATGAGGAGGAGGGGCAAAGTGATAAGGAAGAACATGAGAGTTTCTTCTGCAGCCGCACACATTCTCAGCTCTCTCAGTTCGTGAAAGAGTTGAGGAGAACAATTTTTTCTTCTGAGTTAGAAACAGTATGTTTGGGCTCCAGGAAAAACTTATGTATTAATGAAGATGTCCTAAAGCTTGGGAATTCCACACGGATCAATGAACGATGCTTGGAGCTTCAGAAGAGCAACAAAAAAGAAGTTTCCAAAATCAAGGTCCTTGCTGGAGGAAAAATACGTAGAATGAAAACTTCTTCTGGTTGTCCTTTGCTTAGAAAGCACAAACTACAAAAGCAGTTCAAGACTGAGGCCTCTCAATATGGTGCCTTGGATATTGAGGATATTGTTCAGCTTGGCAAAAGGATCGGGACTTGCCCATACTATGGCTCCCGGAGCATGGTCTCTGTAGCTAATCTTGTGGTCCTTCCTTATCAATCTCTTCTTTTGAAGTCTTCTCGGGAATCGCTTGGTTTGAATTTGAAAAATAGCATTGTGATTGTAGATGAAGCTCACAATCTAGCAGATTCTCTTACCAGCATGTATGATTCAAAAATTATGCTTTCACAGTTGGAGCAGGTACATTCCCACTTAGAGCTGTACCTTGATAGATTCCGGAAACTGTTAGGAGCTGGCAATCGAAGATACATACAAACTCTGATTGTTCTAACTCGAGCATTTCTCAGACTGTTACTTAATGAGAAGAGTGCAGACTCTATTGATATTTGTCAAAGGAATGGACATGCTACTGGACAGAAATCTCTCCCTGATTCCTCAATGACCATCAATGATTTTTTGTTTTCTCTTGATATTAATTTGAAATTGCGCTATGTGAAGGAGAGCAATATCGTTCACAAGGTGAGTGGGTATGGAGATAAGCATGCCAGCTTGCAGAGAGGTTCTGTACTTGATGATGATGGAAAAAGTGGTGGAGAGGGAAGCACTTTATCTGCCTTTCATTCACTACTTGATTTCTTGCTTTCACTAACAAATAGTGATGGCGATGGGAGGATAATAATCTCAAGGAAACCTGGACAACAAGAAGGATATTTGAAATATGTTATGCTTGCTGGAGAGAAGATTTTCTCTGAGATTGTAGATCAAGCACATGCTGTCATTTTAGCAGGGGGCACTCTGCAGCCCATAGAGGAGACAAGGGAACGACTATTCCCATGGTTACTGCCTGAACAGTTGAATTTCTTTTCCTGTGGTCATATTGTCCCTCCAGAGAGTATTTTACCAATTGCAGTTTCTCATGGACCCTCTGGTCTGTCTTTTGATTTTAGCTACTCTTCCAGGAGCTCTCCAATCATGATAGAGGAGCTGGGTCGTTTACTTTGCAATTTAGTGACAGTGGTTCCTGAAGGTATTGTTGTGTTCTTCTCGTCATTTGAGTACGAAAGACAGGTCTATGATGCATGGAATGCTTCAGGCATCCTTGCAATTATGAAGAAAAAACGTGTTTTCAGGGAACCCAGAAGTAGCACAGATGTGGAAATTATTCTCAAGGAATACAAAGAAAGCATTGTCAAGTTGTCAGATGGGGTTCCAAAAGAAAATTCAGTACCATACAATGGTGTCATTCTCTTAGCTGTGGTTGGGGGGAAGATATCAGAAGGTATCAACTTCAGTGATGGAATGGGCAGATGTGTGGTTATGGTTGGACTTCCTTATCCGAATCCATCTGACCTTGAGTTGATGGAGAGAATAAAGCATATTGATGGATTGGGTGTTTCAAATAACAGCAGCACCCCCAAGATTTCAGTTAGTAATGAATCTTCCTATGCAGATATGGTTCAGGTTGGCTTTGACATTCTAAAAGGTTGCAAGAGAAGAGGGAGAGAGTACTATGAAAATCTTTGCATGAAGGCTGTAAATCAATCAATTGGTAGAGCTATCCGGCATATAAATGACTATGCAGCAATCTTATTGGTTGATGCACGCTATGCATCTGATCTCCTGAAAAGAAGCTTCTCTCACCCAAGAGACAAGCTTCCGAAATGGATAAATGAGCGACTTGTTTCTTCTACTGCTAATTATGGAGAAATTCATCGTCTGCTGCAGCAGTTCTTCAAATCCAATCAAAAGAGAGGTGTCTAGATGCCGGGAGGGCTTGTGGAAGGAGTTGGTTTACCTCAGCAGAAATCCTTGGACGGCATAGTCTTCCCCGCAGTCGTCTATCCTGATCCCCCCGTTGCATTCAATCTCTCCCGATTCTTGAAGAGCATACAAGATCACAAGCCATGGCTGGAAGGTCTGCTTCACTCGAGCGGAGCGATTCTTCTCAGAGGTTTCCCTGTAAGCTCAGCTTCGGACTTCAATGCCGTTGTCGAGGCTTTCGGTTACAAGGAGCTACCATATGTCGGTGGAGCTGCTCCCCGAACCAACGTCATCGGAAGAGTCTTTACGGCGAATGAATCCCCACCTGATCAGAAGATCCCGTTTCACCATGAAATGGCTCAGGTGCCAGAGTTCCCATCAAAATTGTTTTTCTTTTGTGAAGAGGAGCCAGCATGTGGGGGAGAAACTCCCATTGTTCTCAGTCATCTTGTCTATGAGAAGATGAAACAGAGATATCCGGAATTTGTTGAGAGATTGGAGGAGTTTGGTCTTCTTTACACAAGGATATTAGGGGCTGACCCTTCTTCTCCCATCGGC------------------------------------------------------------------------------------------------------------------------------------------------------CGTGGTTGGCAATCCACC------------------------------------TTCTTAACCAATGACAGAAGCATAGCCGAGGAAAGGGCTGCCCGGCTGGGCATGAAGTTGGATTGGATAGAGGAAGGTGTGAAAACAGTAATGGGTCCAATACCAGCTATTAAATTTGACAAGAGTAGGGGACGCAAAATCTGGTTTAATAGCATGGTGGCTGCTTATACAGGGTGGAAAGATGCACGCAATGATCCTGAAAAGGCTGTAACCTTTGGAGATGGGACACCATTGCCAGCTGATATTATCTACGACTGCCTGAGAATCCTG---GATGAGGAATGTGTTGCCATCCCTTGGCATAAAGGTGATGTTTTGCTGCTTGATAACTTGGTCCTTCATTCTAGACGATCATTTGATCCACCCCGCCGTATACTGGCTTCACTCTGTAAGTAAATGGGGATCCCGGCAGATTTGAGAGATGCCTGGATAAATAGAAGGAAATCAATTTTGATTGCTTCTCCTGCTGAAGAACAAAAAATACTCCGATCTAAACGTTGTACTGAAGAAGGGGTTCGTGCCGGAGCCAAGGCA---------------------------------------------------------------------------------------------------------------------------------------------------------------------------------------------GCAGCAGTTGCATGTGTCGTCAGTGCG---------------------------------------------------------------------------------------GTGCCAACGTTG---------------------------------------------------------------------------------------------------------------------------------------------------------------------------------------------------------------------------------------------------------------------------------------------------------------------------------GTTGCGGTTCGTGTAATC---------------------------------------------------------------------------CCTTGGGCAAAG------------------------------------------------------------GCAAACCTCAATTATACT---------------------------------------------------------------------------------------------------------------------------------------------------------------------------------------------------------------------------------------------------------------------------------------------------------------------------------------------------------------------------------------------------------------------------------------------------------------------------------------------------------------------------------------------------------------------------------------------------------------------------------------------------------------------------------------------------------------------------------------------------------------------------------------------------------------------------------------------------------------------------------------------------------------------------------------------------------------------------------------------------------------------------------------------------------------------------------------------------------------------------------------------------------------------------------------------------------------------------------------------------------------------------------------------------------------------------------------------------------------------------------------------------------------------------------------------------------------------------------------------------------------------------------------------------------------------------------------------------------------------------------------------------------------------------------------------------------------------------------------------------------------------------------------------------------------------GCTCAAACACTTATTATATCTGCAGCTTCAATTGCTGCCTACTTCATTACTGCTGATAAAACCATTTTGGAGTGTGCAAGGAGAAATAGCATTGCAGAGTTGGAGAAAACAGCTTAAATGCAATTTTTTAATCGTACAGGATGTTGTATTGGTGGTGAAAGCATTTATGGAAGTGTTTTTGCTGATGAGTTCCATTCGCGACTGAGATTCAAGCACAGGGGCTTAGTTGCATGCGCAAATGCGGGATCACCTCATTCAAATGGAAGCCAGTTTTTTATAACATTGGATCGCTGTGACTGGCTTGATAGAAGGAATACCATTTTTGGGAAGGTAACAGGTGATTCCATTTTTAATCTTCTAAGATTAGGTGATATTGAGACTGATAAGAATGACAGGCCATTGGACCCACCAAGAATACTGTCTGTTGAGGTTTTGTGGAACCCTTTTGATGATATTGTTCCCAGGCAAGCATCTGGAAAATCTTTGCCTTACTCCACAACTGACTCTGAGAGCAGAGATCAAAAGAAGAAAGCTGTAAAAAAGCTGAACTTGCTTTCATTTGGAGAAGAAGCAGAAGAAGAGGAGAAGGAATTGGCAACCATAAAAGAGAAAATTAAGAGTAGTCATGATGTGCTGAATGATCCTCGTCTCCTCAAAGAAGAAATACCAAGAAAAGAAATGAAGCAGACACCGCCACCTCTTTCCCCTTTCATGATCCTTGCGCCGAAGGCTTTCCCTTAAATGCCTGATACGGAGCATACCGTA---------------------------------------------AAAATAGAGTTGGAAAATGCAGCAGTTGAAGGACAGAGAGCTATTGCAGCTGCTAAAGAAATGTTACGTGCATCACTGCTCCTGTTATCAAGGAAAGAAAGCCCACATTTTTATGAATCAGAAGATCCAGTGTTCCTTGAATTACATGCCACTGCACTGCTTTGTCTACCTTCTGGTGAATGCATGTATCCAGATGCCACCTCCTGCACTACATTGACAAGCGCTCTCTACTCTTCTGTCAGTGAAGAAGTTGTACTAAAACGCCAGTTAATGGTCAACGTCTCTATATCTACCAGGAACAGCTGTTGTATTGAGGTAGTACTTCGTTGCTTGGCAGTTGAGGGTGATGGACTTGGGCCACAGGATAACAGTGATGGTGGCATCCTTGCTACTGTCTTGGCAGCTGGTTTCAAAGGTGAGCTTGTTAGATTTCAAGCTGGAGTTACATTGGATATATCTCGTTTGGATGCTTGGTATTCAAGCAAGGATGGTTCTCTGGAAAATCCAGCAACATACATTGTTCGTGGTCTCTGTCGCCGGTGCTGTCTTCCAGAAATAGTTCTTCGATGTATGCAGGTTTCTGTTTCGCTTGTTGAGTCAGGT---------------------------------------------------------------------------------------------------------------------------------------------------------------------------------------------GAAACACCTGAAGACCATGATGAATTAATTGAACTAGTTGCTCATCCTGAGTTTGGATTGCTTCAGTTGTTTAGTCAGCATCAATTGCAGGACAGCATGTAAATGGGGTTGGGGGGTTTTGAACTTTTGAAACCCGCTGGCGCCATGGCCTCACTCCTTCTCAAGCCCTTCAATTCCTCTCTACGGCTGCTTACACTGCAACGA
[truncated: 5,091,535 more chars]
