# Supplementary material for: Genome sequence of Malania oleifera, a tree with great value for nervonic acid production
Source: Gigascience. 2019 Jan 24;8(2):giy164. doi: 10.1093/gigascience/giy164 (PMC6377399; doi:10.1093/gigascience/giy164)
Supplement: Supplemental Files [file giy164_supplemental_files.zip › Table+S_all_new.csv]

Table S1
Accession	Study	Bioproject_accession	Biosample_accession	Library_ID	Library_strategy	Library_source	Library_selection	Library_layout	Platform	Instrument_model	Sample	Geological_location	Collectors	Dates	Latitude-Longitude	Raw Reads (Million)	Raw Bases (Gb)	Raw Q20 (Gb)	Raw Q30 (Gb)	Clean Reads (Million)	Clean Bases (Gb)	Clean Q20 (Gb)	Clean Q30 (Gb)	Average Length (bp)	Multiple Mapped (M)	Uniquely Mapped (M)
SRR7221533	SRP149014	PRJNA472200	SAMN09235853	DS-pacbio	WGS	GENOMIC	RANDOM	single	PACBIO_SMRT	PacBio Sequel	leaves	China:Guangnan county, Yunnan, China	Yongpeng Ma, Jian-Feng Mao	2017.09.10	N23.90, E104.09	5.778	51.15	NA	NA	NA	NA	NA	NA	8,852	NA	NA
SRR7221532	SRP149014	PRJNA472200	SAMN09235853	DS-10x	WGS	GENOMIC	RANDOM	paired	ILLUMINA	HiSeq X Ten	leaves	China:Guangnan county, Yunnan, China	Yongpeng Ma, Jian-Feng Mao	2017.09.10	N23.90, E104.09	899.778	134.967	120.195(89.1 %)	107.959(80.0 %)	NA	NA	NA	NA	150	NA	NA
SRR7221530	SRP149014	PRJNA472200	SAMN09235854	MoF1	RNA-Seq	TRANSCRIPTOMIC	RANDOM	paired	ILLUMINA	Illumina HiSeq 2500	fruits	China:Funing county, Yunnan, China	Sihai Wang, Yongpeng Ma	2016.07.09	N23.9, E106.00	40.972	6.146	6.059(98.6 %)	5.914(96.2 %)	40.181(98.1 %)	5.930(96.5 %)	5.883(99.2 %)	5.774(97.4 %)	147.6	7.486(18.63 %)	31.861(79.29 %)
SRR7221531	SRP149014	PRJNA472200	SAMN09235855	MoF2	RNA-Seq	TRANSCRIPTOMIC	RANDOM	paired	ILLUMINA	Illumina HiSeq 2500	fruits	China:Funing county, Yunnan, China	Sihai Wang, Yongpeng Ma	2016.07.29	N23.9, E106.00	48.203	7.23	7.112(98.4 %)	6.903(95.5 %)	47.097(97.7 %)	6.867(95.0 %)	6.812(99.2 %)	6.667(97.1 %)	145.8	0.726(1.54 %)	45.286(96.15 %)
SRR7221537	SRP149014	PRJNA472200	SAMN09235856	MoF3	RNA-Seq	TRANSCRIPTOMIC	RANDOM	paired	ILLUMINA	Illumina HiSeq 2500	fruits	China:Funing county, Yunnan, China	Sihai Wang, Yongpeng Ma	2016.08.12	N23.9, E106.00	43.559	6.534	6.451(98.7 %)	6.321(96.7 %)	42.690(98.0 %)	6.245(95.6 %)	6.207(99.4 %)	6.117(98.0 %)	146.3	4.921(11.53 %)	36.389(85.24 %)
SRR7221536	SRP149014	PRJNA472200	SAMN09235857	MoF4	RNA-Seq	TRANSCRIPTOMIC	RANDOM	paired	ILLUMINA	Illumina HiSeq 2500	fruits	China:Funing county, Yunnan, China	Sihai Wang, Yongpeng Ma	2016.08.26	N23.9, E106.00	42.383	6.357	6.254(98.4 %)	6.071(95.5 %)	41.475(97.9 %)	6.063(95.4 %)	6.014(99.2 %)	5.886(97.1 %)	146.2	1.027(2.48 %)	39.583(95.44 %)
SRR7221535	SRP149014	PRJNA472200	SAMN09235858	Mole	RNA-Seq	TRANSCRIPTOMIC	RANDOM	paired	ILLUMINA	Illumina HiSeq 2500	leaves	China:Funing county, Yunnan, China	Sihai Wang, Yongpeng Ma	2016.08.26	N23.9, E106.00	47.835	7.175	7.054(98.3 %)	6.842(95.3 %)	46.688(97.6 %)	6.850(95.5 %)	6.793(99.2 %)	6.645(97.0 %)	146.7	1.012(2.17 %)	43.978(94.20 %)
SRR7221534	SRP149014	PRJNA472200	SAMN09235859	leaf	RNA-Seq	TRANSCRIPTOMIC	RANDOM	paired	ILLUMINA	Illumina HiSeq 2000	leaves	China:Leye county, Guangxi, China	Dong-Xu Zhang	2013.10.03	N24.78, E106.56	46.365	4.59	4.553(99.2 %)	4.356(94.9 %)	44.637(96.3 %)	4.386(95.6 %)	4.365(99.5 %)	4.229(96.4 %)	98.3	3.871(8.67 %)	4.603(10.31 %)
SRR7221538	SRP149014	PRJNA472200	SAMN09235860	seed	RNA-Seq	TRANSCRIPTOMIC	RANDOM	paired	ILLUMINA	Illumina HiSeq 2000	seeds	China:Leye county, Guangxi, China	Dong-Xu Zhang	2014.09.03	N24.78, E106.57	44.041	4.404	4.331(98.3 %)	4.115(93.4 %)	41.339(93.9 %)	4.097(93.0 %)	4.047(98.8 %)	3.911(95.5 %)	99.1	2.305(5.58 %)	35.394(85.62 %)
Table S2
Number of read pairs per index	Raw reads	>=1	>=1000	>=3000	>=5000
Number of indices	19,394,967	19,319,151	27,368	830	450
Total number of read pairs	449,888,927	449,809,812	42,975,267	9,529,752	8,090,850
Percent of total read pairs	100%	99.98%	9.55%	2.12%	1.80%
Average number of read pairs per index	23.2	23.28	1,570.27	11,481.63	17,979.67
Table S3
K-mer value	Amount of K-mer used	Coverage	Genome size	Heterozygosity rate (%)	Repeat rate (%)	Error rate (%)
17	29,971,959,192	21	1498597960	0.056626386	54.60826	0.336212454
Table S4
Versions of assembly	Strategy	Assemblied genome size (Gb)	Sequence number	N50	L50	Max. length	Gene completeness (%)
v0.1	Canu	1.53	4,396	1.12 Mb	381	9.05 Mb	86.00%
v0.2	MECAT	1.19	14,019	117 Kb	2,968	1.37 Mb	NA
v0.3	minimap+miniasm	1.55	4,276	744 Kb	631	3.73 Mb	NA
v0.4	Canu+FALCON	1.54	7,860	665 Kb	646	4.94 Mb	NA
v0.5	Canu+SMARTdenovo	1.45	4,341	611 Kb	674	4.5 Mb	85.20%
v0.6	Canu+Wtdbg	1.46	5,709	782 Kb	538	5.13 Mb	79.90%
v0.7	SMARTdenov	1.51	3,038	1.21 Mb	380	6.72 Mb	71.80%
v0.8	Wtdbg	1.61	9,743	549 Kb	885	3.52 Mb	56.10%
v0.9	Supernova	1.56/1.63*	110,395/58,910*	46 Kb/1.57 Mb*	9397/277*	570 Kb/9.29 Mb*	90.00%
v1.0	v0.7+arrow��2	1.51	3,038	1.20 Mb	380	6.7 Mb	88.30%
v1.1	v1.0+arcs	1.52/1.51*	3,038/1,274*	1.20 Mb/4.65 Mb*	380/94*	6.7 Mb/25.1 Mb*	88.60%
v1.2f	v1.1+arrow+pilon��3	1.52/1.51*	2,987/1,277*	1.22 Mb/4.65 Mb*	376/94*	6.7 Mb/25.1 Mb*	90.60%
Table S5
Class	Family	Number	Length (bp)	Percent (%)	Mean_length (bp)
LTR		981,473	884,911,643	58.23	901.62
	Cassandra	3,798	1,780,693	0.12	468.85
	Caulimovirus	6,736	5,864,500	0.39	870.62
	Copia	537,029	448,422,064	29.51	835.01
	DIRS	1,298	265,737	0.02	204.73
	Gypsy	430,047	427,864,686	28.15	994.93
LINE		89,562	55,769,410	3.67	622.69
	CR1	6,538	2,307,810	0.15	352.98
	L1	58,839	36,673,807	2.41	623.29
	L1-Tx1	290	88,189	0.01	304.1
	L2	3,942	1,546,597	0.1	392.34
	RTE-BovB	19,953	15,153,007	1	759.44
SINE		11,788	1,700,153	0.11	144.23
	tRNA-Core-RTE	1,959	267,428	0.02	136.51
	tRNA-RTE	9,829	1,432,725	0.09	145.77
DNA		114,267	50,512,738	3.32	442.06
	CMC-Chapaev	1,991	190,839	0.01	95.85
	CMC-EnSpm	44,914	23,758,719	1.56	528.98
	MuLE-MuDR	6,966	6,239,911	0.41	895.77
	TcMar-Tc1	738	143,208	0.01	194.05
	hAT-Ac	28,249	8,002,000	0.53	283.27
	hAT-Tag1	22,706	9,286,682	0.61	409
	hAT-Tip100	3,359	1,172,790	0.08	349.15
RC		2,464	1,832,449	0.12	743.69
	Helitron	2,464	1,832,449	0.12	743.69
Unknown		495,092	181,461,434	11.94	366.52
rRNA		3,065	1,467,141	0.1	478.68
Satellite		4,125	815,956	0.05	197.81
Simple_repeat		469,716	55,388,128	3.64	117.92
Low_complexity		51,628	13,100,851	0.86	253.75
Total		2,223,180	1,246,959,903	82.05	560.89
Table S6
Pipelines	Number of genes	Total length of genes (bp)	Average length of genes (bp)	Number of transcripts	Total length of transcripts (bp)	Average length of transcripts (bp)	N50 of transcripts (bp)
Trinity de novo	49,316	33,821,803	685.82	52,509	36,893,680	702.62	938
Trinity genome-guided	33,891	27,185,969	802.16	35,493	28,915,705	814.69	1,136
StringTie	28,782	45,886,824	1,594.29	42,176	61,063,687	1,447.83	2,003
Merged transcriptome	NA	NA	NA	57,299	65,681,138	1,146.29	1,760
Table S7
Gene Number	Transcript Number	Transcript Number (AED<0.5)	Average Gene Region Length (bp)	Average Transcript Length (bp)	Average CDS Length (bp)	Average Exons per Transcript	Average Exon Length (bp)	Average Intron Length (bp)
24,094	24,094	20,092	11,809.11	1,460.47	1281.1	5.97	244.46	650.22
Table S8
	BUSCO groups	Percentage
Complete BUSCOs	1,258	87.36%
Complete and single-copy BUSCOs	1,217	84.51%
Complete and duplicated BUSCOs	41	2.85%
Fragmented BUSCOs	71	4.93%
Missing BUSCOs	111	7.71%
Total BUSCO groups searched	1,440	100.00%
Table S9
	Databases	Count	Percentage
Total genes		24,094	100.00%
Annotated	NR	22,026	91.40%
	Swiss_Prot	13,792	57.20%
	TrEMBL	21,833	90.60%
	Pfam	18,512	76.80%
	KOG	21,102	87.60%
	GO	18,972	78.70%
	KO	7,923	32.90%
Unannotated		2,023	8.40%
Table S10
Super families	Clade ID	Count	Average length (bp)	Total length (bp)	Proportion of genome (%)
Gypsy	Del	12,194	8,706.42	106,166,026	6.99
Gypsy	Galadriel	452	6,318.11	2,855,785	0.19
Gypsy	Tat	343	10,297.52	3,532,051	0.23
Gypsy	Athila	335	10,362.77	3,471,527	0.23
Gypsy	CRM	318	7,645.90	2,431,396	0.16
Gypsy	Reina	85	7,271.95	618,116	0.04
Gypsy	GRhodo	25	9,071.04	226,776	0.01
Gypsy	412/mdg1	24	9,184.25	220,422	0.01
Gypsy	Mag	19	8,713.16	165,550	0.01
Gypsy	V_clade	13	8,207.62	106,699	0.01
Gypsy	Maggy	13	9,320.46	121,166	0.01
Gypsy	Osvaldo	12	8,243.75	98,925	0.01
Gypsy	Pyret	11	8,567.18	94,239	0.01
Gypsy	Gmr1	9	8,627.89	77,651	0.01
Gypsy	MGLR3	8	9,371.75	74,974	0
Gypsy	Tse3	7	8,304.14	58,129	0
Gypsy	Cer1	7	8,044.00	56,308	0
Gypsy	Pyggy	3	9,703.33	29,110	0
Gypsy	Micropia/mdg3	3	8,355.00	25,065	0
Gypsy	Ty3	2	7,028.00	14,056	0
Gypsy	Tor1	1	4,848.00	4,848	0
Gypsy	REM	1	7,502.00	7,502	0
Gypsy	Gypsy	1	7,359.00	7,359	0
Gypsy	CsRN1	1	8,983.00	8,983	0
Gypsy	Cer2_3	1	11,592.00	11,592	0
Gypsy	17.6	1	7,832.00	7,832	0
Gypsy	unclassified	24	8,115.83	194,780	0.01
Gypsy	total	13,913	8,674.40	120,686,867	7.94
Copia	Sire	6,051	9,473.96	57,326,922	3.77
Copia	Tork	2,890	6,094.98	17,614,500	1.16
Copia	Oryco	756	6,427.50	4,859,193	0.32
Copia	Retrofit	681	5,886.53	4,008,728	0.26
Copia	Osser	33	8,140.48	268,636	0.02
Copia	Ty	24	8,040.83	192,980	0.01
Copia	Copia	17	6,142.82	104,428	0.01
Copia	CoDi_D	16	6,681.44	106,903	0.01
Copia	GalEA	14	8,214.71	115,006	0.01
Copia	pCretro	13	6,857.62	89,149	0.01
Copia	Hydra	13	7,729.23	100,480	0.01
Copia	CoDi_I	9	7,401.11	66,610	0
Copia	Mtanga	8	5,132.75	41,062	0
Copia	Tricopia	6	8,549.17	51,295	0
Copia	1731	6	7,171.83	43,031	0
Copia	CoDi_C	2	4,823.00	9,646	0
Copia	PyRE1G1	1	5,020.00	5,020	0
Copia	total	10,540	8,064.86	85,003,589	5.59
Table S11
		Distance to the closest gene
Super families	Clade ID	Overlapping	< 100 bp	101-1,000 bp	1,001-10,000 bp	10,001-100,000 bp	100,001-1,000,000 bp	Total
Gypsy	Del	1,539	7	134	3,682	6,389	384	12,135
Gypsy	Galadriel	218	3	31	111	83	5	451
Gypsy	Tat	63		25	99	138	16	341
Gypsy	Athila	68	1	5	54	179	22	329
Gypsy	CRM	95	2	9	69	117	19	311
Gypsy	Reina	51		2	11	19	2	85
Gypsy	GRhodo	1	0	0	13	11	0	25
Gypsy	412/mdg1	3	0	0	6	12	2	23
Gypsy	Mag	6	0	1	5	7	0	19
Gypsy	V_clade	3	0	0	6	4	0	13
Gypsy	Maggy	4	0	0	5	4	0	13
Gypsy	Osvaldo	3	0	0	3	5	1	12
Gypsy	Pyret	2	0	0	4	5	0	11
Gypsy	Gmr1	0	0	0	3	6	0	9
Gypsy	Tse3	1	0	0	1	5	0	7
Gypsy	MGLR3	1	0	0	2	4	0	7
Gypsy	Cer1	3	0	0	1	3	0	7
Gypsy	Pyggy	1	0	0	1	1	0	3
Gypsy	Micropia/mdg3	2	0	0	1	0	0	3
Gypsy	Ty3	1	0	0	0	1	0	2
Gypsy	Tor1	0	0	0	0	1	0	1
Gypsy	REM	0	0	0	0	1	0	1
Gypsy	CsRN1	0	0	0	0	1	0	1
Gypsy	Cer2_3	1	0	0	0	0	0	1
Gypsy	17.6	0	0	0	1	0	0	1
Copia	Sire	474	6	64	1,151	3,662	625	5,982
Copia	Tork	913	23	240	963	711	33	2,883
Copia	Oryco	257	5	46	224	190	25	747
Copia	Retrofit	326	9	70	154	115	5	679
Copia	Osser	5	0	1	6	17	3	32
Copia	Ty	6	0	4	7	7	0	24
Copia	Copia	6	0	0	4	6	1	17
Copia	CoDi_D	10	0	1	3	2	0	16
Copia	GalEA	6	0	1	4	3	0	14
Copia	pCretro	5	0	2	3	3	0	13
Copia	Hydra	4	0	1	1	7	0	13
Copia	CoDi_I	3	0	0	1	3	2	9
Copia	Mtanga	2	0	0	4	2	0	8
Copia	Tricopia	2	0	0	3	1	0	6
Copia	1731	3	0	1	1	1	0	6
Copia	CoDi_C	2	0	0	0	0	0	2
Copia	PyRE1G1	0	0	0	0	1	0	1
Table S12
Species	Intact LTR-RT (I)	Cluster number	Solo-LTR (S)	Truncated LTR (T)	S+T	I+S+T	Filtered scaffold length (kb)	Filtered I	Filtered S	Filtered T	Filtered S/I	Filtered T/I	Filtered (S+T)/I	LTR-RT (S/I>=3)
Arabidopsis thaliana	237	142	222	203	425	662	0	237	222	203	0.94	0.86	1.79	11.39%
Coffea canephora	1,843	438	9,337	2,829	12,166	14,009	0	1,843	9,337	2,829	5.07	1.54	6.6	39.34%
Eucalyptus grandis	3,353	536	7,991	2,500	10,491	13,844	70	3,203	7,116	2,209	2.22	0.69	2.91	18.30%
Glycine max	4,847	663	55,534	8,481	64,015	68,862	900	4,777	52,980	8,269	11.09	1.73	12.82	46.58%
Populus trichocarpa	1,290	429	4,843	2,243	7,086	8,376	2,000	1,098	3,827	1,730	3.49	1.58	5.06	33.61%
Solanum lycopersicum	3,899	379	22,775	5,839	28,614	32,513	0	3,899	22,775	5,839	5.84	1.5	7.34	69.15%
Theobroma cacao	1,497	272	13,202	2,288	15,490	16,987	50	1,485	13,020	2,256	8.77	1.52	10.29	72.32%
Vitis vinifera	2,411	357	9,738	3,684	13,422	15,833	0	2,411	9,738	3,684	4.04	1.53	5.57	40.36%
Malania oleifera	24,660	4,960	56,170	8,196	64,366	89,026	0	24,660	56,170	8,196	2.28	0.33	2.61	16.77%
Table S13
Species	Links	Version	Genes	Genome size (Mb)	Scaffold N50 (Mb)	References
Beta vulgaris	ftp://ftp.ncbi.nlm.nih.gov/genomes/all/GCF/000/511/025/GCF_000511025.2_RefBeet-1.2.2	RefBeet-1.2.2	28120	566	2	[1]
Aquilegia coerulea	https://phytozome.jgi.doe.gov/pz/portal.html#!info?alias=Org_Acoerulea	v3.1	30023	292	44	[2]
Nelumbo nucifera	https://bioinformatics.psb.ugent.be/plaza/versions/plaza_v4_dicots/download/index	v1.1	26685	929	3	[3]
Vitis vinifera	https://phytozome.jgi.doe.gov	Genoscope.12X	26346	486	23	[4]
Populus trichocarpa	https://phytozome.jgi.doe.gov	v3.0	41335	423	20	[5]
Glycine max	https://phytozome.jgi.doe.gov	v1.0	56044	978	49	[6]
Citrus grandis	http://citrus.hzau.edu.cn/orange/	version1	30123	346	40	[7]
Theobroma cacao	https://phytozome.jgi.doe.gov	v1.1	29452	346	34	[8]
Arabidopsis thaliana	https://phytozome.jgi.doe.gov	TAIR10	27416	135	22	[9]
Eucalyptus grandis	https://phytozome.jgi.doe.gov	v2.0	36349	691	58	[10, 11]
Solanum lycopersicum	https://phytozome.jgi.doe.gov	ITAG2.4	34725	823	66	[12]
Coffea canephora	http://coffee-genome.org/	-	25574	569	38	[13]
Helianthus annuus	ftp://ftp.ncbi.nlm.nih.gov/genomes/all/GCF/002/127/325/GCF_002127325.1_HanXRQr1.0	HanXRQr1.0	73728	3000	178	[14]
Oryza sativa	https://phytozome.jgi.doe.gov	MSU_v7.0	42189	372	29	[15]
-: data no available.
1	Dohm JC, Minoche AE, Holtgrawe D, Capella-Gutierrez S, Zakrzewski F, Tafer H, et al. The genome of the recently domesticated crop plant sugar beet (Beta vulgaris). Nature. 2013; doi:10.1038/nature12817.
2	Filiault D, Ballerini E, Mandakova T, Akoz G, Derieg N, Schmutz J, et al. The Aquilegia genome: adaptive radiation and an extraordinarily polymorphic chromosome with a unique history. BioRxiv. 2018; doi:10.1101/264101.
3	Ming R, VanBuren R, Liu Y, Yang M, Han Y, Li L-T, et al. Genome of the long-living sacred lotus (Nelumbo nucifera Gaertn.). Genome Biology. 2013;14 5:R41. doi:10.1186/gb-2013-14-5-r41.
4	The French�CItalian Public Consortium for Grapevine Genome Characterization. The grapevine genome sequence suggests ancestral hexaploidization in major angiosperm phyla. Nature. 2007;449:463. doi:10.1038/nature06148.
5	Tuskan GA, Difazio S, Jansson S, Bohlmann J, Grigoriev I, Hellsten U, et al. The genome of black cottonwood, Populus trichocarpa (Torr. & Gray). Science. 2006;313 5793:1596-604. doi:10.1126/science.1128691.
6	Schmutz J, Cannon SB, Schlueter J, Ma J, Mitros T, Nelson W, et al. Genome sequence of the palaeopolyploid soybean. Nature. 2010;463 7278:178-83. doi:10.1038/nature08670.
7	Wang X, Xu Y, Zhang S, Cao L, Huang Y, Cheng J, et al. Genomic analyses of primitive, wild and cultivated citrus provide insights into asexual reproduction. Nature Genetics. 2017;49:765. doi:10.1038/ng.3839.
8	Motamayor JC, Mockaitis K, Schmutz J, Haiminen N, Iii DL, Cornejo O, et al. The genome sequence of the most widely cultivated cacao type and its use to identify candidate genes regulating pod color. Genome Biology. 2013;14 6:r53. doi:10.1186/gb-2013-14-6-r53.
9	Cheng CY, Krishnakumar V, Chan AP, Thibaud-Nissen F, Schobel S and Town CD. Araport11: a complete reannotation of the Arabidopsis thaliana reference genome. Plant Journal. 2017;89 4:789-804. doi:10.1111/tpj.13415.
10	Myburg AA, Grattapaglia D, Tuskan GA, Hellsten U, Hayes RD, Grimwood J, et al. The genome of Eucalyptus grandis. Nature. 2014. doi:10.1038/nature13308.
11	Bartholome J, Mandrou E, Mabiala A, Jenkins J, Nabihoudine I, Klopp C, et al. High-resolution genetic maps of Eucalyptus improve Eucalyptus grandis genome assembly. New phytologist. 2015;206 4:1283-96. doi:10.1111/nph.13150.
12	Tomato Genome Consortium. The tomato genome sequence provides insights into fleshy fruit evolution. Nature. 2012;485 7400:635-41.
13	Denoeud F, Carretero-Paulet L, Dereeper A, Droc G, Guyot R, Pietrella M, et al. The coffee genome provides insight into the convergent evolution of caffeine biosynthesis. Science. 2014;345 6201:1181-4. doi:10.1126/science.1255274.
14	Badouin H, Gouzy J, Grassa CJ, Murat F, Staton SE, Cottret L, et al. The sunflower genome provides insights into oil metabolism, flowering and Asterid evolution. Nature. 2017;546:148. doi:10.1038/nature22380.
15	Ouyang S, Zhu W, Hamilton J, Lin H, Campbell M, Childs K, et al. The TIGR Rice Genome Annotation Resource: improvements and new features. Nucleic Acids Research. 2007;35 Database issue:D883-7. doi:10.1093/nar/gkl976.
Table S14
Species	Unique groups	Unique genes	Single-copy groups	Duplicated groups	Duplicated genes
Aquilegia coerulea	963	3,413	9,457	4,042	14,514
Arabidopsis thaliana	677	2,426	8,136	4,704	15,322
Beta vulgaris	497	2,261	9,638	2,735	12,197
Citrus grandis	967	4,639	10,351	3,655	14,306
Coffea canephora	527	1,681	10,199	3,088	10,728
Eucalyptus grandis	757	2,666	8,943	4,524	19,975
Glycine max	1,615	4,525	2,532	12,500	43,778
Helianthus annuus	1,538	10,629	6,230	7,767	46,852
Malania oleifera	520	2,097	9,329	2,624	10,568
Nelumbo nucifera	420	1,267	7,369	4,725	12,733
Oryza sativa	2,017	9,688	7,599	5,452	21,302
Populus trichocarpa	809	2,418	5,877	8,695	27,601
Solanum lycopersicum	905	3,947	9,052	4,902	16,916
Theobroma cacao	510	2,189	10,901	3,409	12,462
Vitis vinifera	563	1,525	9,651	3,203	10,000
Table S15
Category	P_value	Q_value	numDEInCat	numInCat	Term	Class	Gene ID
GO:0050468	5.79E-36	5.03E-32	28	28	reticuline oxidase activity	molecular_function	Maole_000947.T1, Maole_000949.T1, Maole_000952.T1, Maole_000953.T1, Maole_000954.T1, Maole_002491.T1, Maole_003004.T1, Maole_003005.T1, Maole_005495.T1, Maole_005948.T1, Maole_006013.T1, Maole_006014.T1, Maole_006015.T1, Maole_006016.T1, Maole_006017.T1, Maole_009664.T1, Maole_009665.T1, Maole_009666.T1, Maole_010178.T1, Maole_010179.T1, Maole_010180.T1, Maole_010181.T1, Maole_010184.T1, Maole_01…
GO:0009410	1.49E-31	6.47E-28	39	66	response to xenobiotic stimulus	biological_process	Maole_005120.T1, Maole_005178.T1, Maole_005179.T1, Maole_005180.T1, Maole_005694.T1, Maole_005695.T1, Maole_005698.T1, Maole_005700.T1, Maole_005702.T1, Maole_007182.T1, Maole_007191.T1, Maole_007193.T1, Maole_007194.T1, Maole_007195.T1, Maole_007196.T1, Maole_007198.T1, Maole_007199.T1, Maole_007201.T1, Maole_007202.T1, Maole_007203.T1, Maole_007204.T1, Maole_007205.T1, Maole_007208.T1, Maole_00…
GO:0009741	3.61E-26	1.05E-22	42	99	response to brassinosteroid	biological_process	Maole_002978.T1, Maole_003404.T1, Maole_003405.T1, Maole_003481.T1, Maole_003483.T1, Maole_003485.T1, Maole_003488.T1, Maole_003786.T1, Maole_003790.T1, Maole_003791.T1, Maole_003793.T1, Maole_003796.T1, Maole_004175.T1, Maole_004856.T1, Maole_005499.T1, Maole_007741.T1, Maole_008287.T1, Maole_008288.T1, Maole_009743.T1, Maole_011302.T1, Maole_014799.T1, Maole_016769.T1, Maole_017243.T1, Maole_01…
GO:0008762	2.77E-25	6.02E-22	31	53	UDP-N-acetylmuramate dehydrogenase activity	molecular_function	Maole_000947.T1, Maole_000949.T1, Maole_000952.T1, Maole_000953.T1, Maole_000954.T1, Maole_002491.T1, Maole_003004.T1, Maole_003005.T1, Maole_003774.T1, Maole_005495.T1, Maole_005948.T1, Maole_006013.T1, Maole_006014.T1, Maole_006015.T1, Maole_006016.T1, Maole_006017.T1, Maole_008011.T1, Maole_009664.T1, Maole_009665.T1, Maole_009666.T1, Maole_010178.T1, Maole_010179.T1, Maole_010180.T1, Maole_01…
GO:0080156	6.70E-22	1.16E-18	37	92	mitochondrial mRNA modification	biological_process	Maole_000261.T1, Maole_001054.T1, Maole_002026.T1, Maole_002100.T1, Maole_003493.T1, Maole_005145.T1, Maole_005341.T1, Maole_005836.T1, Maole_005991.T1, Maole_006239.T1, Maole_006824.T1, Maole_008187.T1, Maole_009283.T1, Maole_009647.T1, Maole_010318.T1, Maole_012710.T1, Maole_012810.T1, Maole_012929.T1, Maole_012936.T1, Maole_013143.T1, Maole_013537.T1, Maole_013876.T1, Maole_013981.T1, Maole_01…
GO:1900865	2.61E-21	3.78E-18	28	52	chloroplast RNA modification	biological_process	Maole_003493.T1, Maole_004679.T1, Maole_005107.T1, Maole_005210.T1, Maole_006239.T1, Maole_006824.T1, Maole_007334.T1, Maole_007560.T1, Maole_007706.T1, Maole_009182.T1, Maole_009283.T1, Maole_009647.T1, Maole_010002.T1, Maole_010025.T1, Maole_010318.T1, Maole_011520.T1, Maole_012607.T1, Maole_012936.T1, Maole_013071.T1, Maole_016670.T1, Maole_016782.T1, Maole_018906.T1, Maole_020418.T1, Maole_02…
GO:0016023	1.75E-19	2.17E-16	27	55	cytoplasmic membrane-bounded vesicle	cellular_component	Maole_000947.T1, Maole_000949.T1, Maole_000952.T1, Maole_000953.T1, Maole_000954.T1, Maole_002491.T1, Maole_003004.T1, Maole_003005.T1, Maole_005495.T1, Maole_006013.T1, Maole_006014.T1, Maole_006015.T1, Maole_006016.T1, Maole_006017.T1, Maole_009665.T1, Maole_009666.T1, Maole_009762.T1, Maole_010178.T1, Maole_010179.T1, Maole_010180.T1, Maole_010181.T1, Maole_010531.T1, Maole_010533.T1, Maole_01…
GO:0009880	3.00E-18	3.26E-15	27	59	embryonic pattern specification	biological_process	Maole_000378.T1, Maole_000437.T1, Maole_000677.T1, Maole_001434.T1, Maole_002027.T1, Maole_003161.T1, Maole_003875.T1, Maole_004490.T1, Maole_004776.T1, Maole_005713.T1, Maole_007054.T1, Maole_009104.T1, Maole_009186.T1, Maole_010649.T1, Maole_012880.T1, Maole_013187.T1, Maole_014526.T1, Maole_015982.T1, Maole_015983.T1, Maole_018119.T1, Maole_018229.T1, Maole_018251.T1, Maole_019211.T1, Maole_01…
GO:0031425	1.25E-17	1.21E-14	25	52	chloroplast RNA processing	biological_process	Maole_000089.T1, Maole_001995.T1, Maole_004679.T1, Maole_005631.T1, Maole_005991.T1, Maole_007389.T1, Maole_008518.T1, Maole_010002.T1, Maole_010025.T1, Maole_012936.T1, Maole_013071.T1, Maole_015433.T1, Maole_016034.T1, Maole_016670.T1, Maole_018871.T1, Maole_018906.T1, Maole_020217.T1, Maole_021244.T1, Maole_021626.T1, Maole_021627.T1, Maole_021897.T1, Maole_022097.T1, Maole_022164.T1, Maole_02…
GO:0000963	5.15E-17	4.17E-14	19	29	mitochondrial RNA processing	biological_process	Maole_001054.T1, Maole_005145.T1, Maole_005991.T1, Maole_006239.T1, Maole_006379.T1, Maole_006380.T1, Maole_006824.T1, Maole_009283.T1, Maole_012810.T1, Maole_012936.T1, Maole_016782.T1, Maole_020743.T1, Maole_021244.T1, Maole_021627.T1, Maole_021799.T1, Maole_021801.T1, Maole_022097.T1, Maole_022164.T1, Maole_023127.T1
GO:0050660	5.29E-17	4.17E-14	39	137	flavin adenine dinucleotide binding	molecular_function	Maole_000947.T1, Maole_000949.T1, Maole_000952.T1, Maole_000953.T1, Maole_000954.T1, Maole_002491.T1, Maole_003004.T1, Maole_003005.T1, Maole_003774.T1, Maole_004372.T1, Maole_004375.T1, Maole_004377.T1, Maole_005495.T1, Maole_005948.T1, Maole_006013.T1, Maole_006014.T1, Maole_006015.T1, Maole_006016.T1, Maole_006017.T1, Maole_008011.T1, Maole_009664.T1, Maole_009665.T1, Maole_009666.T1, Maole_01…
GO:0005739	3.52E-16	2.55E-13	193	1,830	mitochondrion	cellular_component	Maole_000261.T1, Maole_000438.T1, Maole_000439.T1, Maole_000838.T1, Maole_000947.T1, Maole_000949.T1, Maole_000952.T1, Maole_000953.T1, Maole_000954.T1, Maole_001031.T1, Maole_001054.T1, Maole_001363.T1, Maole_001611.T1, Maole_001774.T1, Maole_001995.T1, Maole_002026.T1, Maole_002030.T1, Maole_002032.T1, Maole_002100.T1, Maole_002435.T1, Maole_002538.T1, Maole_002617.T1, Maole_003004.T1, Maole_00…
GO:0090404	8.87E-16	5.93E-13	17	25	pollen tube tip	cellular_component	Maole_005499.T1, Maole_007741.T1, Maole_009345.T1, Maole_011302.T1, Maole_012742.T1, Maole_014799.T1, Maole_016769.T1, Maole_017626.T1, Maole_018434.T1, Maole_020950.T1, Maole_020951.T1, Maole_021052.T1, Maole_022416.T1, Maole_023348.T1, Maole_023352.T1, Maole_023550.T1, Maole_024105.T1
GO:0043680	1.33E-15	8.24E-13	12	12	filiform apparatus	cellular_component	Maole_003404.T1, Maole_003485.T1, Maole_005499.T1, Maole_014799.T1, Maole_017628.T1, Maole_018434.T1, Maole_020950.T1, Maole_020951.T1, Maole_020952.T1, Maole_023348.T1, Maole_023352.T1, Maole_023550.T1
GO:0009826	4.21E-15	2.44E-12	43	186	unidimensional cell growth	biological_process	Maole_000015.T1, Maole_001212.T1, Maole_001213.T1, Maole_001461.T1, Maole_002229.T1, Maole_002311.T1, Maole_003124.T1, Maole_003404.T1, Maole_003405.T1, Maole_003481.T1, Maole_003483.T1, Maole_003485.T1, Maole_003488.T1, Maole_004175.T1, Maole_004639.T1, Maole_006968.T1, Maole_007741.T1, Maole_008287.T1, Maole_008288.T1, Maole_009743.T1, Maole_011302.T1, Maole_014331.T1, Maole_014799.T1, Maole_01…
GO:0010200	1.90E-14	1.03E-11	57	322	response to chitin	biological_process	Maole_000378.T1, Maole_002027.T1, Maole_003161.T1, Maole_005120.T1, Maole_005178.T1, Maole_005179.T1, Maole_005180.T1, Maole_005694.T1, Maole_005695.T1, Maole_005698.T1, Maole_005700.T1, Maole_005702.T1, Maole_007182.T1, Maole_007191.T1, Maole_007193.T1, Maole_007194.T1, Maole_007195.T1, Maole_007196.T1, Maole_007198.T1, Maole_007199.T1, Maole_007201.T1, Maole_007202.T1, Maole_007203.T1, Maole_00…
GO:0009820	2.54E-14	1.30E-11	25	69	alkaloid metabolic process	biological_process	Maole_000947.T1, Maole_000949.T1, Maole_000952.T1, Maole_000953.T1, Maole_000954.T1, Maole_002491.T1, Maole_003004.T1, Maole_003005.T1, Maole_005495.T1, Maole_006013.T1, Maole_006014.T1, Maole_006015.T1, Maole_006016.T1, Maole_006017.T1, Maole_009665.T1, Maole_009666.T1, Maole_010178.T1, Maole_010179.T1, Maole_010180.T1, Maole_010181.T1, Maole_010531.T1, Maole_010533.T1, Maole_012412.T1, Maole_01…
GO:0016554	8.41E-14	4.06E-11	22	54	cytidine to uridine editing	biological_process	Maole_001054.T1, Maole_002538.T1, Maole_005087.T1, Maole_005145.T1, Maole_005836.T1, Maole_005991.T1, Maole_006239.T1, Maole_006824.T1, Maole_009283.T1, Maole_012810.T1, Maole_012929.T1, Maole_012936.T1, Maole_016782.T1, Maole_018090.T1, Maole_020743.T1, Maole_021244.T1, Maole_021627.T1, Maole_021799.T1, Maole_021801.T1, Maole_022097.T1, Maole_022164.T1, Maole_023127.T1
GO:0007338	1.98E-13	9.08E-11	18	36	single fertilization	biological_process	Maole_005499.T1, Maole_007741.T1, Maole_011302.T1, Maole_012575.T1, Maole_014799.T1, Maole_016769.T1, Maole_017626.T1, Maole_017628.T1, Maole_018434.T1, Maole_019745.T1, Maole_020950.T1, Maole_020951.T1, Maole_020952.T1, Maole_021052.T1, Maole_023348.T1, Maole_023352.T1, Maole_023550.T1, Maole_024105.T1
GO:0009451	1.96E-12	8.51E-10	23	68	RNA modification	biological_process	Maole_002026.T1, Maole_005087.T1, Maole_005107.T1, Maole_006513.T1, Maole_007389.T1, Maole_008116.T1, Maole_008187.T1, Maole_008909.T1, Maole_012607.T1, Maole_015102.T1, Maole_016670.T1, Maole_016728.T1, Maole_016782.T1, Maole_017248.T1, Maole_017511.T1, Maole_020144.T1, Maole_020217.T1, Maole_020658.T1, Maole_020874.T1, Maole_021574.T1, Maole_021799.T1, Maole_021801.T1, Maole_021897.T1
GO:0010483	2.31E-12	9.56E-10	12	16	pollen tube reception	biological_process	Maole_003404.T1, Maole_003485.T1, Maole_005499.T1, Maole_014799.T1, Maole_017628.T1, Maole_018434.T1, Maole_020950.T1, Maole_020951.T1, Maole_020952.T1, Maole_023348.T1, Maole_023352.T1, Maole_023550.T1
GO:0006814	6.98E-11	2.76E-08	17	42	sodium ion transport	biological_process	Maole_003069.T1, Maole_003305.T1, Maole_003945.T1, Maole_007592.T1, Maole_007594.T1, Maole_007595.T1, Maole_007597.T1, Maole_008212.T1, Maole_009013.T1, Maole_013458.T1, Maole_013459.T1, Maole_014253.T1, Maole_016516.T1, Maole_019870.T1, Maole_021175.T1, Maole_021594.T1, Maole_022795.T1
GO:0005576	5.20E-10	1.96E-07	97	881	extracellular region	cellular_component	Maole_000596.T1, Maole_002245.T1, Maole_002247.T1, Maole_002248.T1, Maole_002249.T1, Maole_002250.T1, Maole_002253.T1, Maole_002254.T1, Maole_002311.T1, Maole_002312.T1, Maole_002491.T1, Maole_002809.T1, Maole_002999.T1, Maole_003005.T1, Maole_003050.T1, Maole_003197.T1, Maole_004342.T1, Maole_004456.T1, Maole_005171.T1, Maole_005495.T1, Maole_005948.T1, Maole_005966.T1, Maole_005968.T1, Maole_00…
GO:0018685	5.83E-10	2.11E-07	12	22	alkane 1-monooxygenase activity	molecular_function	Maole_002169.T1, Maole_002172.T1, Maole_002180.T1, Maole_002181.T1, Maole_002183.T1, Maole_005259.T1, Maole_007733.T1, Maole_015424.T1, Maole_015426.T1, Maole_015427.T1, Maole_017521.T1, Maole_019116.T1
GO:0016131	7.37E-10	2.56E-07	10	15	brassinosteroid metabolic process	biological_process	Maole_004856.T1, Maole_005111.T1, Maole_012033.T1, Maole_012034.T1, Maole_012036.T1, Maole_012037.T1, Maole_017285.T1, Maole_021133.T1, Maole_021135.T1, Maole_024088.T1
GO:0043531	1.03E-09	3.45E-07	32	161	ADP binding	molecular_function	Maole_000688.T1, Maole_000715.T1, Maole_000726.T1, Maole_000779.T1, Maole_000833.T1, Maole_001049.T1, Maole_001050.T1, Maole_003749.T1, Maole_003750.T1, Maole_003751.T1, Maole_003752.T1, Maole_005746.T1, Maole_005748.T1, Maole_007919.T1, Maole_008738.T1, Maole_012519.T1, Maole_012618.T1, Maole_012902.T1, Maole_014131.T1, Maole_014132.T1, Maole_014133.T1, Maole_014134.T1, Maole_014135.T1, Maole_01…
GO:0016998	1.53E-09	4.94E-07	12	24	cell wall macromolecule catabolic process	biological_process	Maole_020579.T1, Maole_023238.T1, Maole_023239.T1, Maole_023241.T1, Maole_023344.T1, Maole_023347.T1, Maole_023983.T1, Maole_023998.T1, Maole_024019.T1, Maole_024051.T1, Maole_024069.T1, Maole_024098.T1
GO:0005451	1.67E-09	5.17E-07	11	19	monovalent cation:proton antiporter activity	molecular_function	Maole_007592.T1, Maole_007594.T1, Maole_007595.T1, Maole_007597.T1, Maole_009013.T1, Maole_013458.T1, Maole_013459.T1, Maole_014253.T1, Maole_016516.T1, Maole_019870.T1, Maole_022795.T1
GO:0004058	1.86E-09	5.38E-07	7	7	aromatic-L-amino-acid decarboxylase activity	molecular_function	Maole_021238.T1, Maole_023059.T1, Maole_023061.T1, Maole_023063.T1, Maole_023064.T1, Maole_023690.T1, Maole_024007.T1
GO:0004837	1.86E-09	5.38E-07	7	7	tyrosine decarboxylase activity	molecular_function	Maole_021238.T1, Maole_023059.T1, Maole_023061.T1, Maole_023063.T1, Maole_023064.T1, Maole_023690.T1, Maole_024007.T1
GO:0046029	2.03E-09	5.69E-07	10	16	mannitol dehydrogenase activity	molecular_function	Maole_005882.T1, Maole_005883.T1, Maole_005885.T1, Maole_005886.T1, Maole_005890.T1, Maole_005893.T1, Maole_005894.T1, Maole_005895.T1, Maole_007887.T1, Maole_007888.T1
GO:0009835	2.56E-09	6.94E-07	20	72	fruit ripening	biological_process	Maole_002319.T1, Maole_002322.T1, Maole_002329.T1, Maole_002335.T1, Maole_002340.T1, Maole_002341.T1, Maole_002343.T1, Maole_008096.T1, Maole_008097.T1, Maole_008098.T1, Maole_008100.T1, Maole_008101.T1, Maole_016629.T1, Maole_016630.T1, Maole_016636.T1, Maole_023204.T1, Maole_023205.T1, Maole_023206.T1, Maole_023208.T1, Maole_023211.T1
GO:0010248	2.80E-09	7.37E-07	10	16	establishment or maintenance of transmembrane electrochemical gradient	biological_process	Maole_003069.T1, Maole_003305.T1, Maole_003945.T1, Maole_006532.T1, Maole_008212.T1, Maole_010105.T1, Maole_019117.T1, Maole_021175.T1, Maole_021178.T1, Maole_021594.T1
GO:0006952	4.11E-09	1.05E-06	78	678	defense response	biological_process	Maole_000688.T1, Maole_000715.T1, Maole_000726.T1, Maole_000779.T1, Maole_000833.T1, Maole_001049.T1, Maole_001050.T1, Maole_003751.T1, Maole_005194.T1, Maole_005746.T1, Maole_005748.T1, Maole_006987.T1, Maole_007919.T1, Maole_008096.T1, Maole_008097.T1, Maole_008098.T1, Maole_008100.T1, Maole_008101.T1, Maole_008287.T1, Maole_008288.T1, Maole_008738.T1, Maole_011014.T1, Maole_011817.T1, Maole_01…
GO:0016491	4.41E-09	1.09E-06	59	447	oxidoreductase activity	molecular_function	Maole_000212.T1, Maole_000369.T1, Maole_001766.T1, Maole_002038.T1, Maole_002039.T1, Maole_002040.T1, Maole_003774.T1, Maole_004053.T1, Maole_004056.T1, Maole_004057.T1, Maole_004058.T1, Maole_004207.T1, Maole_004208.T1, Maole_005649.T1, Maole_005882.T1, Maole_005883.T1, Maole_005885.T1, Maole_005886.T1, Maole_005890.T1, Maole_005893.T1, Maole_005894.T1, Maole_005895.T1, Maole_006598.T1, Maole_00…
GO:0006355	4.63E-09	1.12E-06	145	1,552	regulation of transcription, DNA-templated	biological_process	Maole_000003.T1, Maole_000378.T1, Maole_000437.T1, Maole_000677.T1, Maole_001428.T1, Maole_001434.T1, Maole_001560.T1, Maole_001767.T1, Maole_002027.T1, Maole_003001.T1, Maole_003161.T1, Maole_003875.T1, Maole_004490.T1, Maole_004776.T1, Maole_005062.T1, Maole_005120.T1, Maole_005178.T1, Maole_005179.T1, Maole_005180.T1, Maole_005266.T1, Maole_005269.T1, Maole_005694.T1, Maole_005695.T1, Maole_00…
GO:0006397	5.12E-09	1.20E-06	54	390	mRNA processing	biological_process	Maole_001611.T1, Maole_002269.T1, Maole_003493.T1, Maole_004679.T1, Maole_005107.T1, Maole_005210.T1, Maole_005631.T1, Maole_006239.T1, Maole_006379.T1, Maole_006380.T1, Maole_006824.T1, Maole_007032.T1, Maole_007334.T1, Maole_007389.T1, Maole_007560.T1, Maole_007706.T1, Maole_008518.T1, Maole_009182.T1, Maole_009283.T1, Maole_009647.T1, Maole_010002.T1, Maole_010025.T1, Maole_010318.T1, Maole_01…
GO:0003825	5.57E-09	1.27E-06	9	13	alpha,alpha-trehalose-phosphate synthase (UDP-forming) activity	molecular_function	Maole_001031.T1, Maole_006121.T1, Maole_006541.T1, Maole_015129.T1, Maole_017478.T1, Maole_017931.T1, Maole_018177.T1, Maole_019080.T1, Maole_019808.T1
GO:0006351	7.48E-09	1.67E-06	158	1,745	transcription, DNA-templated	biological_process	Maole_000003.T1, Maole_000378.T1, Maole_000437.T1, Maole_000677.T1, Maole_001428.T1, Maole_001429.T1, Maole_001434.T1, Maole_001560.T1, Maole_001767.T1, Maole_002027.T1, Maole_002301.T1, Maole_003001.T1, Maole_003161.T1, Maole_003875.T1, Maole_004083.T1, Maole_004084.T1, Maole_004490.T1, Maole_004776.T1, Maole_004968.T1, Maole_004969.T1, Maole_005062.T1, Maole_005120.T1, Maole_005178.T1, Maole_00…
GO:0005773	1.18E-08	2.55E-06	84	757	vacuole	cellular_component	Maole_000947.T1, Maole_000949.T1, Maole_000952.T1, Maole_000953.T1, Maole_000954.T1, Maole_002180.T1, Maole_002183.T1, Maole_003004.T1, Maole_003005.T1, Maole_003069.T1, Maole_003305.T1, Maole_003774.T1, Maole_003945.T1, Maole_005171.T1, Maole_005495.T1, Maole_006013.T1, Maole_006014.T1, Maole_006015.T1, Maole_006016.T1, Maole_006017.T1, Maole_006532.T1, Maole_007363.T1, Maole_008212.T1, Maole_00…
GO:0016705	1.21E-08	2.57E-06	40	260	oxidoreductase activity, acting on paired donors, with incorporation or reduction of molecular oxygen	molecular_function	Maole_002169.T1, Maole_002172.T1, Maole_002180.T1, Maole_002181.T1, Maole_002183.T1, Maole_002318.T1, Maole_002319.T1, Maole_002320.T1, Maole_002321.T1, Maole_002322.T1, Maole_002329.T1, Maole_002335.T1, Maole_002340.T1, Maole_002341.T1, Maole_002342.T1, Maole_002343.T1, Maole_004856.T1, Maole_005259.T1, Maole_007733.T1, Maole_015424.T1, Maole_015426.T1, Maole_015427.T1, Maole_017521.T1, Maole_01…
GO:0048364	2.52E-08	5.21E-06	37	230	root development	biological_process	Maole_000378.T1, Maole_000437.T1, Maole_000677.T1, Maole_001434.T1, Maole_002027.T1, Maole_003161.T1, Maole_003875.T1, Maole_004490.T1, Maole_004776.T1, Maole_005499.T1, Maole_005713.T1, Maole_007054.T1, Maole_009104.T1, Maole_009186.T1, Maole_010559.T1, Maole_010560.T1, Maole_010649.T1, Maole_012880.T1, Maole_013187.T1, Maole_013274.T1, Maole_014526.T1, Maole_014799.T1, Maole_017628.T1, Maole_01…
GO:0047924	4.12E-08	8.33E-06	6	6	geraniol dehydrogenase activity	molecular_function	Maole_005886.T1, Maole_005890.T1, Maole_005893.T1, Maole_005894.T1, Maole_005895.T1, Maole_007887.T1
GO:0009607	4.24E-08	8.38E-06	21	93	response to biotic stimulus	biological_process	Maole_012895.T1, Maole_012897.T1, Maole_019956.T1, Maole_019959.T1, Maole_019963.T1, Maole_020579.T1, Maole_023090.T1, Maole_023091.T1, Maole_023241.T1, Maole_023344.T1, Maole_023347.T1, Maole_023400.T1, Maole_023402.T1, Maole_023574.T1, Maole_023778.T1, Maole_023780.T1, Maole_023782.T1, Maole_023983.T1, Maole_024051.T1, Maole_024069.T1, Maole_024102.T1
GO:0010051	4.96E-08	9.58E-06	23	107	xylem and phloem pattern formation	biological_process	Maole_000378.T1, Maole_000437.T1, Maole_000677.T1, Maole_001434.T1, Maole_002027.T1, Maole_003161.T1, Maole_003875.T1, Maole_004490.T1, Maole_004776.T1, Maole_005713.T1, Maole_007054.T1, Maole_009104.T1, Maole_009186.T1, Maole_010649.T1, Maole_012880.T1, Maole_013187.T1, Maole_014526.T1, Maole_018119.T1, Maole_018229.T1, Maole_018251.T1, Maole_019211.T1, Maole_019276.T1, Maole_023134.T1
GO:0009678	5.70E-08	1.08E-05	10	20	hydrogen-translocating pyrophosphatase activity	molecular_function	Maole_003069.T1, Maole_003305.T1, Maole_003945.T1, Maole_006532.T1, Maole_008212.T1, Maole_010105.T1, Maole_019117.T1, Maole_021175.T1, Maole_021178.T1, Maole_021594.T1
GO:0031225	8.39E-08	1.55E-05	28	156	anchored component of membrane	cellular_component	Maole_000947.T1, Maole_000949.T1, Maole_000952.T1, Maole_000953.T1, Maole_000954.T1, Maole_003004.T1, Maole_003005.T1, Maole_003774.T1, Maole_005495.T1, Maole_006013.T1, Maole_006014.T1, Maole_006015.T1, Maole_006016.T1, Maole_006017.T1, Maole_007730.T1, Maole_009664.T1, Maole_009665.T1, Maole_009666.T1, Maole_010178.T1, Maole_010179.T1, Maole_010180.T1, Maole_010181.T1, Maole_010184.T1, Maole_01…
GO:0009733	9.76E-08	1.77E-05	43	307	response to auxin	biological_process	Maole_000378.T1, Maole_000437.T1, Maole_000677.T1, Maole_001434.T1, Maole_001560.T1, Maole_002027.T1, Maole_002249.T1, Maole_002250.T1, Maole_002978.T1, Maole_003161.T1, Maole_003786.T1, Maole_003790.T1, Maole_003791.T1, Maole_003793.T1, Maole_003796.T1, Maole_003875.T1, Maole_004490.T1, Maole_004856.T1, Maole_005713.T1, Maole_007054.T1, Maole_007081.T1, Maole_009104.T1, Maole_009186.T1, Maole_01…
GO:0045851	1.44E-07	2.55E-05	9	17	pH reduction	biological_process	Maole_001461.T1, Maole_004639.T1, Maole_015166.T1, Maole_022500.T1, Maole_022504.T1, Maole_022507.T1, Maole_022510.T1, Maole_022511.T1, Maole_022513.T1
GO:0004497	1.80E-07	3.08E-05	40	283	monooxygenase activity	molecular_function	Maole_002169.T1, Maole_002172.T1, Maole_002180.T1, Maole_002181.T1, Maole_002183.T1, Maole_002318.T1, Maole_002319.T1, Maole_002320.T1, Maole_002321.T1, Maole_002322.T1, Maole_002329.T1, Maole_002335.T1, Maole_002340.T1, Maole_002341.T1, Maole_002342.T1, Maole_002343.T1, Maole_004856.T1, Maole_005259.T1, Maole_007733.T1, Maole_015424.T1, Maole_015426.T1, Maole_015427.T1, Maole_017521.T1, Maole_01…
GO:0016324	1.81E-07	3.08E-05	14	45	apical plasma membrane	cellular_component	Maole_005499.T1, Maole_007741.T1, Maole_011302.T1, Maole_014799.T1, Maole_016769.T1, Maole_017626.T1, Maole_018434.T1, Maole_020950.T1, Maole_020951.T1, Maole_021052.T1, Maole_023348.T1, Maole_023352.T1, Maole_023550.T1, Maole_024105.T1
GO:0004805	2.75E-07	4.60E-05	9	18	trehalose-phosphatase activity	molecular_function	Maole_001031.T1, Maole_006121.T1, Maole_006541.T1, Maole_015129.T1, Maole_017478.T1, Maole_017931.T1, Maole_018177.T1, Maole_019080.T1, Maole_019808.T1
GO:0043231	2.92E-07	4.79E-05	34	225	intracellular membrane-bounded organelle	cellular_component	Maole_002169.T1, Maole_002172.T1, Maole_002319.T1, Maole_002341.T1, Maole_002342.T1, Maole_002343.T1, Maole_004561.T1, Maole_004613.T1, Maole_004614.T1, Maole_004615.T1, Maole_005111.T1, Maole_005712.T1, Maole_005715.T1, Maole_008767.T1, Maole_008769.T1, Maole_011157.T1, Maole_011402.T1, Maole_012033.T1, Maole_012034.T1, Maole_012036.T1, Maole_012037.T1, Maole_013805.T1, Maole_013806.T1, Maole_01…
GO:0009507	4.80E-07	7.71E-05	188	2,265	chloroplast	cellular_component	Maole_000089.T1, Maole_000156.T1, Maole_000158.T1, Maole_000529.T1, Maole_000531.T1, Maole_000838.T1, Maole_000911.T1, Maole_001047.T1, Maole_001054.T1, Maole_001212.T1, Maole_001213.T1, Maole_001279.T1, Maole_001461.T1, Maole_001995.T1, Maole_002030.T1, Maole_002032.T1, Maole_002100.T1, Maole_002758.T1, Maole_003052.T1, Maole_003069.T1, Maole_003079.T1, Maole_003305.T1, Maole_003363.T1, Maole_00…
GO:0006885	5.08E-07	8.03E-05	10	24	regulation of pH	biological_process	Maole_007592.T1, Maole_009013.T1, Maole_013459.T1, Maole_014253.T1, Maole_016516.T1, Maole_019829.T1, Maole_019870.T1, Maole_020460.T1, Maole_021816.T1, Maole_022795.T1
GO:0033946	5.19E-07	8.05E-05	8	15	xyloglucan-specific endo-beta-1,4-glucanase activity	molecular_function	Maole_002978.T1, Maole_003782.T1, Maole_003783.T1, Maole_003786.T1, Maole_003790.T1, Maole_003791.T1, Maole_003793.T1, Maole_019618.T1
GO:0004427	6.79E-07	0.000103462	10	25	inorganic diphosphatase activity	molecular_function	Maole_003069.T1, Maole_003305.T1, Maole_003945.T1, Maole_006532.T1, Maole_008212.T1, Maole_010105.T1, Maole_019117.T1, Maole_021175.T1, Maole_021178.T1, Maole_021594.T1
GO:0009734	7.82E-07	0.000117122	37	264	auxin-activated signaling pathway	biological_process	Maole_000378.T1, Maole_000437.T1, Maole_000677.T1, Maole_001434.T1, Maole_001560.T1, Maole_002027.T1, Maole_003001.T1, Maole_003161.T1, Maole_003875.T1, Maole_004490.T1, Maole_004776.T1, Maole_005062.T1, Maole_005713.T1, Maole_007054.T1, Maole_007081.T1, Maole_009104.T1, Maole_009186.T1, Maole_010649.T1, Maole_012880.T1, Maole_013187.T1, Maole_014526.T1, Maole_015815.T1, Maole_015816.T1, Maole_01…
GO:0006259	1.24E-06	0.000182747	8	16	DNA metabolic process	biological_process	Maole_000788.T1, Maole_000790.T1, Maole_006224.T1, Maole_006226.T1, Maole_006227.T1, Maole_006262.T1, Maole_019907.T1, Maole_019908.T1
GO:0042761	1.69E-06	0.000244132	11	33	very long-chain fatty acid biosynthetic process	biological_process	Maole_002180.T1, Maole_002181.T1, Maole_002183.T1, Maole_005259.T1, Maole_007733.T1, Maole_015424.T1, Maole_015426.T1, Maole_015427.T1, Maole_015774.T1, Maole_017521.T1, Maole_017527.T1
GO:0030308	1.76E-06	0.000250647	11	34	negative regulation of cell growth	biological_process	Maole_000439.T1, Maole_005499.T1, Maole_014799.T1, Maole_017628.T1, Maole_018434.T1, Maole_020950.T1, Maole_020951.T1, Maole_020952.T1, Maole_023348.T1, Maole_023352.T1, Maole_023550.T1
GO:0070330	1.89E-06	0.000264856	9	22	aromatase activity	molecular_function	Maole_002180.T1, Maole_002181.T1, Maole_002183.T1, Maole_005259.T1, Maole_007733.T1, Maole_015424.T1, Maole_015426.T1, Maole_015427.T1, Maole_019750.T1
GO:0052597	3.06E-06	0.000415131	7	13	diamine oxidase activity	molecular_function	Maole_001779.T1, Maole_001782.T1, Maole_001785.T1, Maole_016084.T1, Maole_016085.T1, Maole_021078.T1, Maole_021081.T1
GO:0097185	3.06E-06	0.000415131	7	13	cellular response to azide	biological_process	Maole_001779.T1, Maole_001782.T1, Maole_001785.T1, Maole_016084.T1, Maole_016085.T1, Maole_021078.T1, Maole_021081.T1
GO:0042178	3.55E-06	0.000474293	5	6	xenobiotic catabolic process	biological_process	Maole_004561.T1, Maole_013805.T1, Maole_013806.T1, Maole_013807.T1, Maole_013808.T1
GO:0004888	3.74E-06	0.000492131	9	23	transmembrane signaling receptor activity	molecular_function	Maole_001461.T1, Maole_004639.T1, Maole_015166.T1, Maole_022500.T1, Maole_022504.T1, Maole_022507.T1, Maole_022510.T1, Maole_022511.T1, Maole_022513.T1
GO:0008061	3.87E-06	0.000496058	12	43	chitin binding	molecular_function	Maole_020579.T1, Maole_023238.T1, Maole_023239.T1, Maole_023241.T1, Maole_023344.T1, Maole_023347.T1, Maole_023983.T1, Maole_023998.T1, Maole_024019.T1, Maole_024051.T1, Maole_024069.T1, Maole_024098.T1
GO:0005992	3.88E-06	0.000496058	10	29	trehalose biosynthetic process	biological_process	Maole_001031.T1, Maole_006121.T1, Maole_006541.T1, Maole_006828.T1, Maole_015129.T1, Maole_017478.T1, Maole_017931.T1, Maole_018177.T1, Maole_019080.T1, Maole_019808.T1
GO:0004568	4.04E-06	0.000501773	12	43	chitinase activity	molecular_function	Maole_020579.T1, Maole_023238.T1, Maole_023239.T1, Maole_023241.T1, Maole_023344.T1, Maole_023347.T1, Maole_023983.T1, Maole_023998.T1, Maole_024019.T1, Maole_024051.T1, Maole_024069.T1, Maole_024098.T1
GO:0006032	4.04E-06	0.000501773	12	43	chitin catabolic process	biological_process	Maole_020579.T1, Maole_023238.T1, Maole_023239.T1, Maole_023241.T1, Maole_023344.T1, Maole_023347.T1, Maole_023983.T1, Maole_023998.T1, Maole_024019.T1, Maole_024051.T1, Maole_024069.T1, Maole_024098.T1
GO:0005829	4.94E-06	0.00060477	189	2,333	cytosol	cellular_component	Maole_000015.T1, Maole_000369.T1, Maole_000596.T1, Maole_000911.T1, Maole_000947.T1, Maole_000949.T1, Maole_000952.T1, Maole_000953.T1, Maole_000954.T1, Maole_001031.T1, Maole_001047.T1, Maole_001766.T1, Maole_001983.T1, Maole_001984.T1, Maole_002038.T1, Maole_002039.T1, Maole_002229.T1, Maole_002434.T1, Maole_002435.T1, Maole_002758.T1, Maole_002809.T1, Maole_003004.T1, Maole_003005.T1, Maole_00…
GO:0052593	5.94E-06	0.000688325	7	14	tryptamine:oxygen oxidoreductase (deaminating) activity	molecular_function	Maole_001779.T1, Maole_001782.T1, Maole_001785.T1, Maole_016084.T1, Maole_016085.T1, Maole_021078.T1, Maole_021081.T1
GO:0052594	5.94E-06	0.000688325	7	14	aminoacetone:oxygen oxidoreductase(deaminating) activity	molecular_function	Maole_001779.T1, Maole_001782.T1, Maole_001785.T1, Maole_016084.T1, Maole_016085.T1, Maole_021078.T1, Maole_021081.T1
GO:0052595	5.94E-06	0.000688325	7	14	aliphatic-amine oxidase activity	molecular_function	Maole_001779.T1, Maole_001782.T1, Maole_001785.T1, Maole_016084.T1, Maole_016085.T1, Maole_021078.T1, Maole_021081.T1
GO:0052596	5.94E-06	0.000688325	7	14	phenethylamine:oxygen oxidoreductase (deaminating) activity	molecular_function	Maole_001779.T1, Maole_001782.T1, Maole_001785.T1, Maole_016084.T1, Maole_016085.T1, Maole_021078.T1, Maole_021081.T1
GO:0006809	6.18E-06	0.000706331	7	14	nitric oxide biosynthetic process	biological_process	Maole_001779.T1, Maole_001782.T1, Maole_001785.T1, Maole_016084.T1, Maole_016085.T1, Maole_021078.T1, Maole_021081.T1
GO:0006813	7.08E-06	0.00079843	14	59	potassium ion transport	biological_process	Maole_007592.T1, Maole_007594.T1, Maole_007595.T1, Maole_007597.T1, Maole_009013.T1, Maole_013458.T1, Maole_013459.T1, Maole_014253.T1, Maole_016516.T1, Maole_019829.T1, Maole_019870.T1, Maole_020460.T1, Maole_021816.T1, Maole_022795.T1
GO:0031426	7.47E-06	0.000824013	6	10	polycistronic mRNA processing	biological_process	Maole_000089.T1, Maole_001995.T1, Maole_005631.T1, Maole_005991.T1, Maole_010025.T1, Maole_022920.T1
GO:0045551	7.59E-06	0.000824013	8	20	cinnamyl-alcohol dehydrogenase activity	molecular_function	Maole_005882.T1, Maole_005883.T1, Maole_005885.T1, Maole_005890.T1, Maole_005893.T1, Maole_005895.T1, Maole_007887.T1, Maole_007888.T1
GO:0052747	7.59E-06	0.000824013	8	20	sinapyl alcohol dehydrogenase activity	molecular_function	Maole_005882.T1, Maole_005883.T1, Maole_005885.T1, Maole_005890.T1, Maole_005893.T1, Maole_005895.T1, Maole_007887.T1, Maole_007888.T1
GO:0003700	7.82E-06	0.00083843	105	1,185	transcription factor activity, sequence-specific DNA binding	molecular_function	Maole_000003.T1, Maole_000378.T1, Maole_000437.T1, Maole_000677.T1, Maole_001428.T1, Maole_001434.T1, Maole_001560.T1, Maole_002027.T1, Maole_003161.T1, Maole_003875.T1, Maole_004490.T1, Maole_004776.T1, Maole_005120.T1, Maole_005178.T1, Maole_005179.T1, Maole_005180.T1, Maole_005269.T1, Maole_005694.T1, Maole_005695.T1, Maole_005698.T1, Maole_005700.T1, Maole_005702.T1, Maole_005713.T1, Maole_00…
GO:0007165	1.01E-05	0.001067572	29	202	signal transduction	biological_process	Maole_003404.T1, Maole_003483.T1, Maole_003485.T1, Maole_003488.T1, Maole_005499.T1, Maole_007741.T1, Maole_009743.T1, Maole_009762.T1, Maole_010839.T1, Maole_011302.T1, Maole_011737.T1, Maole_011738.T1, Maole_014148.T1, Maole_014799.T1, Maole_016769.T1, Maole_017243.T1, Maole_017626.T1, Maole_017627.T1, Maole_017628.T1, Maole_017630.T1, Maole_017632.T1, Maole_018434.T1, Maole_019907.T1, Maole_01…
GO:0003849	1.40E-05	0.001469137	4	4	3-deoxy-7-phosphoheptulonate synthase activity	molecular_function	Maole_001279.T1, Maole_007364.T1, Maole_018830.T1, Maole_019305.T1
GO:0008131	1.74E-05	0.001799307	7	16	primary amine oxidase activity	molecular_function	Maole_001779.T1, Maole_001782.T1, Maole_001785.T1, Maole_016084.T1, Maole_016085.T1, Maole_021078.T1, Maole_021081.T1
GO:0080110	2.09E-05	0.002140955	8	22	sporopollenin biosynthetic process	biological_process	Maole_002180.T1, Maole_002183.T1, Maole_005259.T1, Maole_007733.T1, Maole_015426.T1, Maole_015427.T1, Maole_017521.T1, Maole_019116.T1
GO:0005789	2.38E-05	0.002407312	61	593	endoplasmic reticulum membrane	cellular_component	Maole_002172.T1, Maole_002180.T1, Maole_002181.T1, Maole_002183.T1, Maole_002319.T1, Maole_002322.T1, Maole_002329.T1, Maole_002335.T1, Maole_002340.T1, Maole_002341.T1, Maole_002342.T1, Maole_002343.T1, Maole_004829.T1, Maole_005259.T1, Maole_005840.T1, Maole_005841.T1, Maole_007733.T1, Maole_007908.T1, Maole_007909.T1, Maole_009345.T1, Maole_010272.T1, Maole_010273.T1, Maole_010274.T1, Maole_01…
GO:0000145	2.54E-05	0.002541337	9	29	exocyst	cellular_component	Maole_000596.T1, Maole_002809.T1, Maole_004342.T1, Maole_008673.T1, Maole_008917.T1, Maole_017045.T1, Maole_017791.T1, Maole_018969.T1, Maole_019059.T1
GO:0046835	2.87E-05	0.002831045	8	22	carbohydrate phosphorylation	biological_process	Maole_000911.T1, Maole_001047.T1, Maole_008161.T1, Maole_020266.T1, Maole_020268.T1, Maole_020576.T1, Maole_022877.T1, Maole_023342.T1
GO:0016831	4.09E-05	0.003993684	7	18	carboxy-lyase activity	molecular_function	Maole_021238.T1, Maole_023059.T1, Maole_023061.T1, Maole_023063.T1, Maole_023064.T1, Maole_023690.T1, Maole_024007.T1
GO:0030007	4.31E-05	0.004163037	7	18	cellular potassium ion homeostasis	biological_process	Maole_009013.T1, Maole_019829.T1, Maole_019870.T1, Maole_020460.T1, Maole_021816.T1, Maole_022916.T1, Maole_022917.T1
GO:0046527	4.94E-05	0.004714724	7	19	glucosyltransferase activity	molecular_function	Maole_005111.T1, Maole_012033.T1, Maole_012034.T1, Maole_012036.T1, Maole_012037.T1, Maole_017285.T1, Maole_024088.T1
GO:0003872	5.68E-05	0.005365185	6	13	6-phosphofructokinase activity	molecular_function	Maole_000911.T1, Maole_001047.T1, Maole_008161.T1, Maole_020576.T1, Maole_022877.T1, Maole_023342.T1
GO:0009926	6.46E-05	0.006039303	15	80	auxin polar transport	biological_process	Maole_003052.T1, Maole_003069.T1, Maole_003305.T1, Maole_003834.T1, Maole_003836.T1, Maole_003945.T1, Maole_006532.T1, Maole_008212.T1, Maole_010105.T1, Maole_017068.T1, Maole_019117.T1, Maole_021175.T1, Maole_021178.T1, Maole_021594.T1, Maole_024061.T1
GO:0071398	6.88E-05	0.006360158	5	9	cellular response to fatty acid	biological_process	Maole_008096.T1, Maole_008097.T1, Maole_008098.T1, Maole_008100.T1, Maole_008101.T1
GO:0080043	7.51E-05	0.006773208	18	115	quercetin 3-O-glucosyltransferase activity	molecular_function	Maole_004561.T1, Maole_004613.T1, Maole_004614.T1, Maole_004615.T1, Maole_005111.T1, Maole_005712.T1, Maole_005715.T1, Maole_012033.T1, Maole_012034.T1, Maole_012036.T1, Maole_012037.T1, Maole_013805.T1, Maole_013806.T1, Maole_013807.T1, Maole_013808.T1, Maole_017285.T1, Maole_024088.T1, Maole_024112.T1
GO:0080044	7.51E-05	0.006773208	18	115	quercetin 7-O-glucosyltransferase activity	molecular_function	Maole_004561.T1, Maole_004613.T1, Maole_004614.T1, Maole_004615.T1, Maole_005111.T1, Maole_005712.T1, Maole_005715.T1, Maole_012033.T1, Maole_012034.T1, Maole_012036.T1, Maole_012037.T1, Maole_013805.T1, Maole_013806.T1, Maole_013807.T1, Maole_013808.T1, Maole_017285.T1, Maole_024088.T1, Maole_024112.T1
GO:0047196	7.56E-05	0.006773208	5	9	long-chain-alcohol O-fatty-acyltransferase activity	molecular_function	Maole_010272.T1, Maole_010273.T1, Maole_010274.T1, Maole_010276.T1, Maole_021480.T1
GO:0010337	8.30E-05	0.007355518	7	20	regulation of salicylic acid metabolic process	biological_process	Maole_002999.T1, Maole_003050.T1, Maole_012089.T1, Maole_013992.T1, Maole_013993.T1, Maole_013994.T1, Maole_014003.T1
GO:0052696	8.47E-05	0.007405402	18	116	flavonoid glucuronidation	biological_process	Maole_004561.T1, Maole_004613.T1, Maole_004614.T1, Maole_004615.T1, Maole_005111.T1, Maole_005712.T1, Maole_005715.T1, Maole_012033.T1, Maole_012034.T1, Maole_012036.T1, Maole_012037.T1, Maole_013805.T1, Maole_013806.T1, Maole_013807.T1, Maole_013808.T1, Maole_017285.T1, Maole_024088.T1, Maole_024112.T1
GO:0009522	8.52E-05	0.007405402	9	34	photosystem I	cellular_component	Maole_000212.T1, Maole_015203.T1, Maole_021341.T1, Maole_021342.T1, Maole_022379.T1, Maole_023736.T1, Maole_023737.T1, Maole_023741.T1, Maole_023742.T1
GO:0009791	8.94E-05	0.007690702	13	65	post-embryonic development	biological_process	Maole_003404.T1, Maole_003485.T1, Maole_005499.T1, Maole_009743.T1, Maole_014799.T1, Maole_017628.T1, Maole_018434.T1, Maole_020950.T1, Maole_020951.T1, Maole_020952.T1, Maole_023348.T1, Maole_023352.T1, Maole_023550.T1
GO:0006002	9.53E-05	0.008117931	6	14	fructose 6-phosphate metabolic process	biological_process	Maole_000911.T1, Maole_001047.T1, Maole_008161.T1, Maole_020576.T1, Maole_022877.T1, Maole_023342.T1
GO:0030104	0.000122816	0.010359461	5	10	water homeostasis	biological_process	Maole_009013.T1, Maole_019829.T1, Maole_019870.T1, Maole_020460.T1, Maole_021816.T1
GO:0042349	0.000156675	0.012820277	4	6	guiding stereospecific synthesis activity	molecular_function	Maole_019956.T1, Maole_019959.T1, Maole_019963.T1, Maole_023574.T1
GO:1901599	0.000156675	0.012820277	4	6	(-)-pinoresinol biosynthetic process	biological_process	Maole_019956.T1, Maole_019959.T1, Maole_019963.T1, Maole_023574.T1
GO:0080046	0.000157322	0.012820277	7	22	quercetin 4'-O-glucosyltransferase activity	molecular_function	Maole_005111.T1, Maole_012033.T1, Maole_012034.T1, Maole_012036.T1, Maole_012037.T1, Maole_017285.T1, Maole_024088.T1
GO:0006979	0.000157892	0.012820277	37	333	response to oxidative stress	biological_process	Maole_000947.T1, Maole_000949.T1, Maole_000952.T1, Maole_000953.T1, Maole_000954.T1, Maole_003004.T1, Maole_003005.T1, Maole_003774.T1, Maole_004207.T1, Maole_004208.T1, Maole_005495.T1, Maole_006013.T1, Maole_006014.T1, Maole_006015.T1, Maole_006016.T1, Maole_006017.T1, Maole_006939.T1, Maole_007877.T1, Maole_007878.T1, Maole_008537.T1, Maole_008974.T1, Maole_009664.T1, Maole_009665.T1, Maole_00…
GO:0004040	0.000161658	0.01300446	5	10	amidase activity	molecular_function	Maole_003538.T1, Maole_003540.T1, Maole_010786.T1, Maole_010787.T1, Maole_010789.T1
GO:0000272	0.000166335	0.01325793	12	60	polysaccharide catabolic process	biological_process	Maole_020579.T1, Maole_023238.T1, Maole_023239.T1, Maole_023241.T1, Maole_023344.T1, Maole_023347.T1, Maole_023983.T1, Maole_023998.T1, Maole_024019.T1, Maole_024051.T1, Maole_024069.T1, Maole_024098.T1
GO:0043078	0.000171335	0.013532329	9	37	polar nucleus	cellular_component	Maole_011635.T1, Maole_013907.T1, Maole_013908.T1, Maole_013909.T1, Maole_013911.T1, Maole_013912.T1, Maole_013913.T1, Maole_013914.T1, Maole_020459.T1
GO:0045892	0.00017474	0.013676921	30	251	negative regulation of transcription, DNA-templated	biological_process	Maole_000378.T1, Maole_000437.T1, Maole_000439.T1, Maole_000677.T1, Maole_001434.T1, Maole_002027.T1, Maole_003161.T1, Maole_003875.T1, Maole_004490.T1, Maole_004776.T1, Maole_005269.T1, Maole_005713.T1, Maole_007054.T1, Maole_008609.T1, Maole_009104.T1, Maole_009186.T1, Maole_010649.T1, Maole_012880.T1, Maole_013187.T1, Maole_013491.T1, Maole_013493.T1, Maole_014526.T1, Maole_014786.T1, Maole_01…
GO:0033521	0.000179461	0.013797856	3	3	phytyl diphosphate biosynthetic process	biological_process	Maole_020036.T1, Maole_022028.T1, Maole_022954.T1
GO:0045550	0.000179461	0.013797856	3	3	geranylgeranyl reductase activity	molecular_function	Maole_020036.T1, Maole_022028.T1, Maole_022954.T1
GO:0006073	0.00018503	0.013978648	9	37	cellular glucan metabolic process	biological_process	Maole_002978.T1, Maole_003782.T1, Maole_003783.T1, Maole_003786.T1, Maole_003790.T1, Maole_003791.T1, Maole_003793.T1, Maole_003796.T1, Maole_019618.T1
GO:0016762	0.00018503	0.013978648	9	37	xyloglucan:xyloglucosyl transferase activity	molecular_function	Maole_002978.T1, Maole_003782.T1, Maole_003783.T1, Maole_003786.T1, Maole_003790.T1, Maole_003791.T1, Maole_003793.T1, Maole_003796.T1, Maole_019618.T1
GO:0004853	0.000188733	0.014135426	4	6	uroporphyrinogen decarboxylase activity	molecular_function	Maole_002758.T1, Maole_010530.T1, Maole_010532.T1, Maole_010533.T1
GO:0006721	0.000195864	0.014331396	3	3	terpenoid metabolic process	biological_process	Maole_002319.T1, Maole_023205.T1, Maole_023211.T1
GO:0052582	0.000195864	0.014331396	3	3	(+)-menthofuran synthase activity	molecular_function	Maole_002319.T1, Maole_023205.T1, Maole_023211.T1
GO:0080166	0.000196298	0.014331396	3	3	stomium development	biological_process	Maole_000003.T1, Maole_023892.T1, Maole_024107.T1
GO:0008395	0.000205507	0.01487873	3	3	steroid hydroxylase activity	molecular_function	Maole_004856.T1, Maole_021133.T1, Maole_021135.T1
GO:0050505	0.000223693	0.016008119	5	11	hydroquinone glucosyltransferase activity	molecular_function	Maole_004561.T1, Maole_013805.T1, Maole_013806.T1, Maole_013807.T1, Maole_013808.T1
GO:0048046	0.000224792	0.016008119	57	597	apoplast	cellular_component	Maole_000947.T1, Maole_000949.T1, Maole_000952.T1, Maole_000953.T1, Maole_000954.T1, Maole_002491.T1, Maole_002978.T1, Maole_002999.T1, Maole_003004.T1, Maole_003005.T1, Maole_003050.T1, Maole_003774.T1, Maole_003782.T1, Maole_003783.T1, Maole_003786.T1, Maole_003790.T1, Maole_003791.T1, Maole_003793.T1, Maole_003796.T1, Maole_005495.T1, Maole_005948.T1, Maole_006013.T1, Maole_006014.T1, Maole_00…
GO:0051365	0.00023022	0.016206043	5	11	cellular response to potassium ion starvation	biological_process	Maole_008096.T1, Maole_008097.T1, Maole_008098.T1, Maole_008100.T1, Maole_008101.T1
GO:0009259	0.000232922	0.016206043	3	3	ribonucleotide metabolic process	biological_process	Maole_000369.T1, Maole_001766.T1, Maole_015853.T1
GO:0031520	0.000236898	0.016206043	3	3	plasma membrane of cell tip	cellular_component	Maole_009345.T1, Maole_012742.T1, Maole_022416.T1
GO:0052866	0.000236898	0.016206043	3	3	phosphatidylinositol phosphate phosphatase activity	molecular_function	Maole_009345.T1, Maole_012742.T1, Maole_022416.T1
GO:0008840	0.000236898	0.016206043	3	3	4-hydroxy-tetrahydrodipicolinate synthase	molecular_function	Maole_004967.T1, Maole_016326.T1, Maole_016327.T1
GO:0050645	0.00026055	0.017684846	4	7	limonoid glucosyltransferase activity	molecular_function	Maole_005715.T1, Maole_015708.T1, Maole_015709.T1, Maole_024112.T1
GO:0050502	0.000270991	0.018250908	7	24	cis-zeatin O-beta-D-glucosyltransferase activity	molecular_function	Maole_005111.T1, Maole_012033.T1, Maole_012034.T1, Maole_012036.T1, Maole_012037.T1, Maole_017285.T1, Maole_024088.T1
GO:0009308	0.000283046	0.018916156	7	23	amine metabolic process	biological_process	Maole_001779.T1, Maole_001782.T1, Maole_001785.T1, Maole_016084.T1, Maole_016085.T1, Maole_021078.T1, Maole_021081.T1
GO:0020037	0.000289949	0.019229612	40	383	heme binding	molecular_function	Maole_002169.T1, Maole_002172.T1, Maole_002180.T1, Maole_002181.T1, Maole_002183.T1, Maole_002318.T1, Maole_002319.T1, Maole_002320.T1, Maole_002321.T1, Maole_002322.T1, Maole_002329.T1, Maole_002335.T1, Maole_002340.T1, Maole_002341.T1, Maole_002342.T1, Maole_002343.T1, Maole_004856.T1, Maole_005259.T1, Maole_007733.T1, Maole_015424.T1, Maole_015426.T1, Maole_015427.T1, Maole_017521.T1, Maole_01…
GO:0005506	0.00030931	0.020358218	40	383	iron ion binding	molecular_function	Maole_002169.T1, Maole_002172.T1, Maole_002180.T1, Maole_002181.T1, Maole_002183.T1, Maole_002318.T1, Maole_002319.T1, Maole_002320.T1, Maole_002321.T1, Maole_002322.T1, Maole_002329.T1, Maole_002335.T1, Maole_002340.T1, Maole_002341.T1, Maole_002342.T1, Maole_002343.T1, Maole_004856.T1, Maole_005259.T1, Maole_007733.T1, Maole_015424.T1, Maole_015426.T1, Maole_015427.T1, Maole_017521.T1, Maole_01…
GO:0004185	0.000325014	0.021231013	13	72	serine-type carboxypeptidase activity	molecular_function	Maole_005171.T1, Maole_007127.T1, Maole_009867.T1, Maole_011061.T1, Maole_011062.T1, Maole_013627.T1, Maole_020845.T1, Maole_020847.T1, Maole_020848.T1, Maole_020850.T1, Maole_022017.T1, Maole_022019.T1, Maole_022020.T1
GO:0010053	0.000352996	0.02288677	9	38	root epidermal cell differentiation	biological_process	Maole_000911.T1, Maole_001047.T1, Maole_007908.T1, Maole_007909.T1, Maole_008161.T1, Maole_017777.T1, Maole_020576.T1, Maole_022877.T1, Maole_023342.T1
GO:0010345	0.000408846	0.026311497	9	40	suberin biosynthetic process	biological_process	Maole_002180.T1, Maole_002181.T1, Maole_002183.T1, Maole_005259.T1, Maole_007733.T1, Maole_015424.T1, Maole_015426.T1, Maole_015427.T1, Maole_017521.T1
GO:0035197	0.000448506	0.028651593	5	12	siRNA binding	molecular_function	Maole_001429.T1, Maole_005194.T1, Maole_006987.T1, Maole_006990.T1, Maole_021600.T1
GO:0045893	0.000516139	0.032731503	53	561	positive regulation of transcription, DNA-templated	biological_process	Maole_002030.T1, Maole_002032.T1, Maole_002805.T1, Maole_003808.T1, Maole_005120.T1, Maole_005178.T1, Maole_005179.T1, Maole_005180.T1, Maole_005694.T1, Maole_005695.T1, Maole_005698.T1, Maole_005700.T1, Maole_005702.T1, Maole_006938.T1, Maole_007182.T1, Maole_007191.T1, Maole_007193.T1, Maole_007194.T1, Maole_007195.T1, Maole_007196.T1, Maole_007198.T1, Maole_007199.T1, Maole_007201.T1, Maole_00…
GO:0071732	0.000525987	0.0331143	8	33	cellular response to nitric oxide	biological_process	Maole_008096.T1, Maole_008097.T1, Maole_008098.T1, Maole_008100.T1, Maole_008101.T1, Maole_015699.T1, Maole_015702.T1, Maole_015705.T1
GO:0009626	0.00059718	0.037325914	18	128	plant-type hypersensitive response	biological_process	Maole_002245.T1, Maole_002247.T1, Maole_002253.T1, Maole_003197.T1, Maole_005149.T1, Maole_015936.T1, Maole_015986.T1, Maole_016870.T1, Maole_017068.T1, Maole_017439.T1, Maole_017441.T1, Maole_020579.T1, Maole_023241.T1, Maole_023344.T1, Maole_023347.T1, Maole_023983.T1, Maole_024051.T1, Maole_024069.T1
GO:0016773	0.000611046	0.037772357	9	41	phosphotransferase activity, alcohol group as acceptor	molecular_function	Maole_008872.T1, Maole_010839.T1, Maole_010840.T1, Maole_015649.T1, Maole_020266.T1, Maole_020268.T1, Maole_023486.T1, Maole_023487.T1, Maole_023489.T1
GO:0009612	0.000613018	0.037772357	7	26	response to mechanical stimulus	biological_process	Maole_002978.T1, Maole_003786.T1, Maole_003790.T1, Maole_003791.T1, Maole_003793.T1, Maole_003796.T1, Maole_019618.T1
GO:0047746	0.000667838	0.040860429	3	4	chlorophyllase activity	molecular_function	Maole_013425.T1, Maole_013426.T1, Maole_013428.T1
GO:0016765	0.000712052	0.043260914	4	8	transferase activity, transferring alkyl or aryl (other than methyl) groups	molecular_function	Maole_005614.T1, Maole_012177.T1, Maole_012178.T1, Maole_015768.T1
GO:0050403	0.000734456	0.044312195	7	28	trans-zeatin O-beta-D-glucosyltransferase activity	molecular_function	Maole_005111.T1, Maole_012033.T1, Maole_012034.T1, Maole_012036.T1, Maole_012037.T1, Maole_017285.T1, Maole_024088.T1
GO:0055129	0.000741541	0.044431119	4	8	L-proline biosynthetic process	biological_process	Maole_006145.T1, Maole_017439.T1, Maole_017441.T1, Maole_023580.T1
GO:0050267	0.000756268	0.045003148	3	4	rubber cis-polyprenylcistransferase activity	molecular_function	Maole_012177.T1, Maole_012178.T1, Maole_015768.T1
GO:0003984	0.000773227	0.045699315	3	4	acetolactate synthase activity	molecular_function	Maole_004372.T1, Maole_004375.T1, Maole_004377.T1
GO:0010266	0.000788315	0.046276246	3	4	response to vitamin B1	biological_process	Maole_023402.T1, Maole_023780.T1, Maole_023782.T1
GO:0046522	0.000803231	0.046835401	3	4	S-methyl-5-thioribose kinase activity	molecular_function	Maole_015699.T1, Maole_015702.T1, Maole_015705.T1
GO:0019859	0.000815905	0.046986717	3	4	thymine metabolic process	biological_process	Maole_007877.T1, Maole_007878.T1, Maole_016334.T1
GO:0030955	0.000816643	0.046986717	6	20	potassium ion binding	molecular_function	Maole_003069.T1, Maole_003305.T1, Maole_003945.T1, Maole_008212.T1, Maole_021175.T1, Maole_021594.T1
GO:0043812	0.00088542	0.049704368	3	4	phosphatidylinositol-4-phosphate phosphatase activity	molecular_function	Maole_009345.T1, Maole_012742.T1, Maole_022416.T1
GO:0004318	0.000890431	0.049704368	3	4	enoyl-[acyl-carrier-protein] reductase (NADH) activity	molecular_function	Maole_008716.T1, Maole_008717.T1, Maole_022203.T1
GO:0005835	0.000890431	0.049704368	3	4	fatty acid synthase complex	cellular_component	Maole_008716.T1, Maole_008717.T1, Maole_022203.T1
GO:0016631	0.000890431	0.049704368	3	4	enoyl-[acyl-carrier-protein] reductase activity	molecular_function	Maole_008716.T1, Maole_008717.T1, Maole_022203.T1
GO:0005971	0.000892482	0.049704368	3	4	ribonucleoside-diphosphate reductase complex	cellular_component	Maole_000369.T1, Maole_001766.T1, Maole_015853.T1
GO:0006805	0.000902109	0.049920517	5	14	xenobiotic metabolic process	biological_process	Maole_004561.T1, Maole_013805.T1, Maole_013806.T1, Maole_013807.T1, Maole_013808.T1
Table S16
Category	P_value	Q_value	numDEInCat	numInCat	Term	Class	Gene ID
ko04075	3.37E-11	4.41E-09	50	264	Plant hormone signal transduction	Environmental Information Processing; Signal transduction	Maole_000378.T1, Maole_000437.T1, Maole_000677.T1, Maole_001428.T1, Maole_001434.T1, Maole_001560.T1, Maole_002027.T1, Maole_002978.T1, Maole_003001.T1, Maole_003161.T1, Maole_003786.T1, Maole_003790.T1, Maole_003791.T1, Maole_003793.T1, Maole_003796.T1, Maole_003875.T1, Maole_004490.T1, Maole_004776.T1, Maole_005062.T1, Maole_005713.T1, Maole_007054.T1, Maole_007081.T1, Maole_007563.T1, Maole_00…
ko00350	1.97E-09	1.29E-07	20	59	Tyrosine metabolism	Metabolism; Amino acid metabolism	Maole_001779.T1, Maole_001782.T1, Maole_001785.T1, Maole_006598.T1, Maole_006603.T1, Maole_006604.T1, Maole_008476.T1, Maole_016084.T1, Maole_016085.T1, Maole_021078.T1, Maole_021081.T1, Maole_021238.T1, Maole_021896.T1, Maole_021898.T1, Maole_023059.T1, Maole_023061.T1, Maole_023063.T1, Maole_023064.T1, Maole_023690.T1, Maole_024007.T1
ko00950	3.04E-08	1.33E-06	14	34	Isoquinoline alkaloid biosynthesis	Metabolism; Biosynthesis of other secondary metabolites	Maole_001779.T1, Maole_001782.T1, Maole_001785.T1, Maole_016084.T1, Maole_016085.T1, Maole_021078.T1, Maole_021081.T1, Maole_021238.T1, Maole_023059.T1, Maole_023061.T1, Maole_023063.T1, Maole_023064.T1, Maole_023690.T1, Maole_024007.T1
ko00073	2.63E-06	8.62E-05	14	47	Cutin, suberine and wax biosynthesis	Metabolism; Lipid metabolism	Maole_002180.T1, Maole_002181.T1, Maole_002183.T1, Maole_005259.T1, Maole_007733.T1, Maole_010272.T1, Maole_010273.T1, Maole_010274.T1, Maole_010276.T1, Maole_015424.T1, Maole_015426.T1, Maole_015427.T1, Maole_017521.T1, Maole_021480.T1
ko00900	3.70E-05	0.00097039	13	50	Terpenoid backbone biosynthesis	Metabolism; Metabolism of terpenoids and polyketides	Maole_004288.T1, Maole_005614.T1, Maole_010786.T1, Maole_012177.T1, Maole_012178.T1, Maole_015768.T1, Maole_020036.T1, Maole_022028.T1, Maole_022128.T1, Maole_022130.T1, Maole_022264.T1, Maole_022954.T1, Maole_023795.T1
ko00770	0.000524016	0.011441026	8	27	Pantothenate and CoA biosynthesis	Metabolism; Metabolism of cofactors and vitamins	Maole_004372.T1, Maole_004375.T1, Maole_004377.T1, Maole_004489.T1, Maole_004491.T1, Maole_006869.T1, Maole_010845.T1, Maole_010846.T1
ko00010	0.000663247	0.012412186	19	115	Glycolysis/Gluconeogenesis	Metabolism; Carbohydrate metabolism	Maole_000911.T1, Maole_001047.T1, Maole_001348.T1, Maole_003102.T1, Maole_004233.T1, Maole_006598.T1, Maole_006603.T1, Maole_006604.T1, Maole_008161.T1, Maole_008476.T1, Maole_011566.T1, Maole_014681.T1, Maole_014682.T1, Maole_014826.T1, Maole_020576.T1, Maole_021896.T1, Maole_021898.T1, Maole_022877.T1, Maole_023342.T1
Table S17
Category	P_value	Q_value	numDEInCat	numInCat	Term	Class	Gene ID
GO:0005886	7.56E-176	6.57E-172	1,006	3,020	plasma membrane	cellular_component	Maole_000080.T1, Maole_000100.T1, Maole_000104.T1, Maole_000162.T1, Maole_000211.T1, Maole_000256.T1, Maole_000311.T1, Maole_000313.T1, Maole_000328.T1, Maole_000379.T1, Maole_000400.T1, Maole_000418.T1, Maole_000432.T1, Maole_000465.T1, Maole_000473.T1, Maole_000497.T1, Maole_000517.T1, Maole_000518.T1, Maole_000519.T1, Maole_000558.T1, Maole_000672.T1, Maole_000690.T1, Maole_000698.T1, Maole_00…
GO:0016021	1.45E-122	6.32E-119	1,011	3,575	integral component of membrane	cellular_component	Maole_000042.T1, Maole_000059.T1, Maole_000080.T1, Maole_000100.T1, Maole_000132.T1, Maole_000162.T1, Maole_000198.T1, Maole_000211.T1, Maole_000270.T1, Maole_000379.T1, Maole_000381.T1, Maole_000390.T1, Maole_000400.T1, Maole_000418.T1, Maole_000473.T1, Maole_000474.T1, Maole_000497.T1, Maole_000498.T1, Maole_000517.T1, Maole_000518.T1, Maole_000519.T1, Maole_000672.T1, Maole_000690.T1, Maole_00…
GO:0009506	4.94E-112	1.43E-108	598	1,668	plasmodesma	cellular_component	Maole_000026.T1, Maole_000059.T1, Maole_000065.T1, Maole_000080.T1, Maole_000100.T1, Maole_000162.T1, Maole_000311.T1, Maole_000313.T1, Maole_000379.T1, Maole_000400.T1, Maole_000418.T1, Maole_000432.T1, Maole_000465.T1, Maole_000473.T1, Maole_000518.T1, Maole_000519.T1, Maole_000687.T1, Maole_000690.T1, Maole_000698.T1, Maole_000747.T1, Maole_000886.T1, Maole_000893.T1, Maole_000934.T1, Maole_00…
GO:0004674	4.45E-84	9.67E-81	388	981	protein serine/threonine kinase activity	molecular_function	Maole_000080.T1, Maole_000100.T1, Maole_000328.T1, Maole_000379.T1, Maole_000381.T1, Maole_000473.T1, Maole_000517.T1, Maole_000518.T1, Maole_000519.T1, Maole_000690.T1, Maole_000698.T1, Maole_001017.T1, Maole_001097.T1, Maole_001137.T1, Maole_001301.T1, Maole_001375.T1, Maole_001631.T1, Maole_001703.T1, Maole_001757.T1, Maole_001859.T1, Maole_001879.T1, Maole_002093.T1, Maole_002102.T1, Maole_00…
GO:0005524	2.48E-71	4.30E-68	745	2,706	ATP binding	molecular_function	Maole_000026.T1, Maole_000080.T1, Maole_000100.T1, Maole_000110.T1, Maole_000116.T1, Maole_000328.T1, Maole_000379.T1, Maole_000381.T1, Maole_000390.T1, Maole_000416.T1, Maole_000455.T1, Maole_000473.T1, Maole_000490.T1, Maole_000517.T1, Maole_000518.T1, Maole_000519.T1, Maole_000636.T1, Maole_000643.T1, Maole_000644.T1, Maole_000690.T1, Maole_000698.T1, Maole_000738.T1, Maole_000806.T1, Maole_00…
GO:0046777	3.27E-70	4.74E-67	305	742	protein autophosphorylation	biological_process	Maole_000080.T1, Maole_000100.T1, Maole_000379.T1, Maole_000473.T1, Maole_000519.T1, Maole_000690.T1, Maole_000698.T1, Maole_000893.T1, Maole_001017.T1, Maole_001097.T1, Maole_001301.T1, Maole_001375.T1, Maole_001561.T1, Maole_001631.T1, Maole_001703.T1, Maole_001757.T1, Maole_001879.T1, Maole_002191.T1, Maole_002288.T1, Maole_002304.T1, Maole_002326.T1, Maole_002461.T1, Maole_002469.T1, Maole_00…
GO:0001653	2.43E-64	3.01E-61	246	558	peptide receptor activity	molecular_function	Maole_000080.T1, Maole_000100.T1, Maole_000379.T1, Maole_000473.T1, Maole_000519.T1, Maole_000690.T1, Maole_000698.T1, Maole_000893.T1, Maole_001097.T1, Maole_001301.T1, Maole_001375.T1, Maole_001631.T1, Maole_001757.T1, Maole_001879.T1, Maole_002191.T1, Maole_002288.T1, Maole_002304.T1, Maole_002326.T1, Maole_002461.T1, Maole_002469.T1, Maole_002652.T1, Maole_002704.T1, Maole_002715.T1, Maole_00…
GO:0009755	4.12E-64	4.47E-61	253	587	hormone-mediated signaling pathway	biological_process	Maole_000080.T1, Maole_000100.T1, Maole_000379.T1, Maole_000519.T1, Maole_000690.T1, Maole_000698.T1, Maole_000839.T1, Maole_000893.T1, Maole_001097.T1, Maole_001375.T1, Maole_001631.T1, Maole_001757.T1, Maole_001879.T1, Maole_002191.T1, Maole_002288.T1, Maole_002304.T1, Maole_002326.T1, Maole_002461.T1, Maole_002469.T1, Maole_002652.T1, Maole_002704.T1, Maole_002715.T1, Maole_002721.T1, Maole_00…
GO:0004675	1.67E-63	1.62E-60	242	548	transmembrane receptor protein serine/threonine kinase activity	molecular_function	Maole_000080.T1, Maole_000100.T1, Maole_000379.T1, Maole_000473.T1, Maole_000519.T1, Maole_000690.T1, Maole_000698.T1, Maole_000893.T1, Maole_001097.T1, Maole_001301.T1, Maole_001375.T1, Maole_001631.T1, Maole_001757.T1, Maole_001879.T1, Maole_002191.T1, Maole_002288.T1, Maole_002304.T1, Maole_002326.T1, Maole_002461.T1, Maole_002469.T1, Maole_002652.T1, Maole_002704.T1, Maole_002715.T1, Maole_00…
GO:0007178	2.74E-63	2.38E-60	242	549	transmembrane receptor protein serine/threonine kinase signaling pathway	biological_process	Maole_000080.T1, Maole_000100.T1, Maole_000379.T1, Maole_000473.T1, Maole_000519.T1, Maole_000690.T1, Maole_000698.T1, Maole_000893.T1, Maole_001097.T1, Maole_001301.T1, Maole_001375.T1, Maole_001631.T1, Maole_001757.T1, Maole_001879.T1, Maole_002191.T1, Maole_002288.T1, Maole_002304.T1, Maole_002326.T1, Maole_002461.T1, Maole_002469.T1, Maole_002652.T1, Maole_002704.T1, Maole_002715.T1, Maole_00…
GO:0031625	4.26E-61	3.37E-58	260	627	ubiquitin protein ligase binding	molecular_function	Maole_000080.T1, Maole_000100.T1, Maole_000379.T1, Maole_000473.T1, Maole_000518.T1, Maole_000519.T1, Maole_000690.T1, Maole_000698.T1, Maole_000893.T1, Maole_001097.T1, Maole_001301.T1, Maole_001375.T1, Maole_001631.T1, Maole_001757.T1, Maole_001879.T1, Maole_002191.T1, Maole_002288.T1, Maole_002304.T1, Maole_002326.T1, Maole_002461.T1, Maole_002469.T1, Maole_002652.T1, Maole_002704.T1, Maole_00…
GO:0016020	3.76E-58	2.72E-55	548	1,950	membrane	cellular_component	Maole_000099.T1, Maole_000132.T1, Maole_000311.T1, Maole_000328.T1, Maole_000493.T1, Maole_000497.T1, Maole_000619.T1, Maole_000643.T1, Maole_000644.T1, Maole_000690.T1, Maole_000698.T1, Maole_000856.T1, Maole_000864.T1, Maole_000870.T1, Maole_000886.T1, Maole_000934.T1, Maole_000945.T1, Maole_001019.T1, Maole_001020.T1, Maole_001021.T1, Maole_001022.T1, Maole_001037.T1, Maole_001100.T1, Maole_00…
GO:0004672	8.75E-58	5.85E-55	330	928	protein kinase activity	molecular_function	Maole_000080.T1, Maole_000100.T1, Maole_000328.T1, Maole_000455.T1, Maole_000473.T1, Maole_000517.T1, Maole_000518.T1, Maole_000519.T1, Maole_000690.T1, Maole_000698.T1, Maole_000893.T1, Maole_001017.T1, Maole_001097.T1, Maole_001137.T1, Maole_001561.T1, Maole_001703.T1, Maole_001757.T1, Maole_001859.T1, Maole_001879.T1, Maole_002093.T1, Maole_002102.T1, Maole_002288.T1, Maole_002304.T1, Maole_00…
GO:0030246	5.03E-30	3.12E-27	124	300	carbohydrate binding	molecular_function	Maole_000065.T1, Maole_000080.T1, Maole_000100.T1, Maole_000517.T1, Maole_000518.T1, Maole_000519.T1, Maole_000839.T1, Maole_001008.T1, Maole_001106.T1, Maole_001209.T1, Maole_001210.T1, Maole_001703.T1, Maole_002406.T1, Maole_002704.T1, Maole_002715.T1, Maole_003356.T1, Maole_004167.T1, Maole_004238.T1, Maole_004432.T1, Maole_005896.T1, Maole_005897.T1, Maole_005898.T1, Maole_006194.T1, Maole_00…
GO:0005516	1.75E-26	1.01E-23	98	217	calmodulin binding	molecular_function	Maole_000080.T1, Maole_000100.T1, Maole_000517.T1, Maole_000518.T1, Maole_000519.T1, Maole_000806.T1, Maole_002899.T1, Maole_004432.T1, Maole_005388.T1, Maole_005935.T1, Maole_006992.T1, Maole_007322.T1, Maole_007323.T1, Maole_007381.T1, Maole_007383.T1, Maole_007462.T1, Maole_007979.T1, Maole_007982.T1, Maole_008636.T1, Maole_009003.T1, Maole_009364.T1, Maole_009440.T1, Maole_009441.T1, Maole_00…
GO:0015293	1.86E-25	1.01E-22	60	101	symporter activity	molecular_function	Maole_000211.T1, Maole_001403.T1, Maole_001533.T1, Maole_001538.T1, Maole_002313.T1, Maole_002510.T1, Maole_002556.T1, Maole_002862.T1, Maole_003203.T1, Maole_003989.T1, Maole_004301.T1, Maole_004916.T1, Maole_004918.T1, Maole_004942.T1, Maole_006692.T1, Maole_006693.T1, Maole_006694.T1, Maole_006695.T1, Maole_006799.T1, Maole_007939.T1, Maole_008831.T1, Maole_008874.T1, Maole_008875.T1, Maole_00…
GO:0006468	3.10E-24	1.58E-21	90	195	protein phosphorylation	biological_process	Maole_000698.T1, Maole_001017.T1, Maole_001137.T1, Maole_001631.T1, Maole_002396.T1, Maole_002742.T1, Maole_002747.T1, Maole_002777.T1, Maole_002782.T1, Maole_004457.T1, Maole_005101.T1, Maole_005388.T1, Maole_005505.T1, Maole_005612.T1, Maole_006437.T1, Maole_006559.T1, Maole_006766.T1, Maole_006885.T1, Maole_007422.T1, Maole_007590.T1, Maole_007602.T1, Maole_007834.T1, Maole_008596.T1, Maole_00…
GO:0005774	6.34E-23	3.06E-20	197	655	vacuolar membrane	cellular_component	Maole_000311.T1, Maole_000390.T1, Maole_000747.T1, Maole_000749.T1, Maole_000806.T1, Maole_000934.T1, Maole_000945.T1, Maole_001020.T1, Maole_001021.T1, Maole_001022.T1, Maole_001037.T1, Maole_001096.T1, Maole_001108.T1, Maole_001237.T1, Maole_001501.T1, Maole_001545.T1, Maole_001609.T1, Maole_001854.T1, Maole_001931.T1, Maole_002012.T1, Maole_002239.T1, Maole_002264.T1, Maole_002390.T1, Maole_00…
GO:0005773	2.21E-22	1.01E-19	213	757	vacuole	cellular_component	Maole_000390.T1, Maole_000465.T1, Maole_000558.T1, Maole_000803.T1, Maole_000806.T1, Maole_000934.T1, Maole_001037.T1, Maole_001096.T1, Maole_001237.T1, Maole_001467.T1, Maole_001469.T1, Maole_001516.T1, Maole_001616.T1, Maole_001854.T1, Maole_001931.T1, Maole_002003.T1, Maole_002240.T1, Maole_002510.T1, Maole_002591.T1, Maole_002652.T1, Maole_002855.T1, Maole_003084.T1, Maole_003218.T1, Maole_00…
GO:0048544	2.92E-22	1.27E-19	68	138	recognition of pollen	biological_process	Maole_000080.T1, Maole_000100.T1, Maole_000517.T1, Maole_000518.T1, Maole_000519.T1, Maole_004432.T1, Maole_006992.T1, Maole_007381.T1, Maole_007382.T1, Maole_007383.T1, Maole_007979.T1, Maole_007982.T1, Maole_008636.T1, Maole_009003.T1, Maole_009440.T1, Maole_009441.T1, Maole_010148.T1, Maole_011670.T1, Maole_012114.T1, Maole_012116.T1, Maole_014466.T1, Maole_014469.T1, Maole_014470.T1, Maole_01…
GO:0005768	9.34E-20	3.87E-17	125	359	endosome	cellular_component	Maole_000059.T1, Maole_000384.T1, Maole_000473.T1, Maole_000735.T1, Maole_000886.T1, Maole_000922.T1, Maole_001108.T1, Maole_001488.T1, Maole_001566.T1, Maole_001609.T1, Maole_002136.T1, Maole_002556.T1, Maole_002736.T1, Maole_002854.T1, Maole_002913.T1, Maole_003092.T1, Maole_003101.T1, Maole_003148.T1, Maole_003152.T1, Maole_003315.T1, Maole_003778.T1, Maole_003953.T1, Maole_003987.T1, Maole_00…
GO:0009624	5.64E-18	2.23E-15	59	122	response to nematode	biological_process	Maole_000400.T1, Maole_000474.T1, Maole_000613.T1, Maole_000747.T1, Maole_000749.T1, Maole_000806.T1, Maole_001432.T1, Maole_001481.T1, Maole_001931.T1, Maole_001986.T1, Maole_001987.T1, Maole_002202.T1, Maole_002556.T1, Maole_002899.T1, Maole_003498.T1, Maole_004704.T1, Maole_004880.T1, Maole_005633.T1, Maole_006480.T1, Maole_006693.T1, Maole_006799.T1, Maole_007024.T1, Maole_007898.T1, Maole_00…
GO:0000139	3.07E-16	1.16E-13	115	347	Golgi membrane	cellular_component	Maole_000059.T1, Maole_000104.T1, Maole_000474.T1, Maole_000922.T1, Maole_001108.T1, Maole_001137.T1, Maole_001227.T1, Maole_001356.T1, Maole_001512.T1, Maole_001514.T1, Maole_001566.T1, Maole_001578.T1, Maole_001609.T1, Maole_001854.T1, Maole_002136.T1, Maole_002141.T1, Maole_002689.T1, Maole_002736.T1, Maole_002747.T1, Maole_002854.T1, Maole_002913.T1, Maole_003092.T1, Maole_003148.T1, Maole_00…
GO:0035556	3.60E-16	1.30E-13	55	115	intracellular signal transduction	biological_process	Maole_002742.T1, Maole_005388.T1, Maole_006437.T1, Maole_006773.T1, Maole_006774.T1, Maole_007462.T1, Maole_007590.T1, Maole_007834.T1, Maole_008596.T1, Maole_009067.T1, Maole_009364.T1, Maole_009509.T1, Maole_009644.T1, Maole_009992.T1, Maole_011128.T1, Maole_011710.T1, Maole_011885.T1, Maole_012158.T1, Maole_012405.T1, Maole_012507.T1, Maole_013299.T1, Maole_013579.T1, Maole_014602.T1, Maole_01…
GO:0004714	5.10E-16	1.77E-13	43	84	transmembrane receptor protein tyrosine kinase activity	molecular_function	Maole_000473.T1, Maole_001301.T1, Maole_001631.T1, Maole_001757.T1, Maole_002721.T1, Maole_002724.T1, Maole_002777.T1, Maole_002782.T1, Maole_002950.T1, Maole_002955.T1, Maole_003560.T1, Maole_003905.T1, Maole_004246.T1, Maole_004798.T1, Maole_006040.T1, Maole_006885.T1, Maole_007703.T1, Maole_008182.T1, Maole_009099.T1, Maole_009320.T1, Maole_010110.T1, Maole_010336.T1, Maole_011519.T1, Maole_01…
GO:0005794	2.22E-15	7.43E-13	225	902	Golgi apparatus	cellular_component	Maole_000026.T1, Maole_000059.T1, Maole_000384.T1, Maole_000474.T1, Maole_000497.T1, Maole_000558.T1, Maole_000672.T1, Maole_000806.T1, Maole_000921.T1, Maole_000922.T1, Maole_001096.T1, Maole_001108.T1, Maole_001137.T1, Maole_001227.T1, Maole_001356.T1, Maole_001467.T1, Maole_001566.T1, Maole_001609.T1, Maole_001639.T1, Maole_001931.T1, Maole_001971.T1, Maole_002136.T1, Maole_002556.T1, Maole_00…
GO:0005215	3.31E-14	1.07E-11	80	222	transporter activity	molecular_function	Maole_000104.T1, Maole_000455.T1, Maole_000747.T1, Maole_000749.T1, Maole_001432.T1, Maole_001538.T1, Maole_001722.T1, Maole_001986.T1, Maole_001987.T1, Maole_002264.T1, Maole_002401.T1, Maole_002591.T1, Maole_002750.T1, Maole_003203.T1, Maole_003498.T1, Maole_003901.T1, Maole_003978.T1, Maole_004188.T1, Maole_004189.T1, Maole_004275.T1, Maole_005018.T1, Maole_005555.T1, Maole_006386.T1, Maole_00…
GO:0009738	5.65E-14	1.75E-11	94	296	abscisic acid-activated signaling pathway	biological_process	Maole_001237.T1, Maole_001426.T1, Maole_001561.T1, Maole_002240.T1, Maole_002389.T1, Maole_002693.T1, Maole_002707.T1, Maole_003227.T1, Maole_003813.T1, Maole_004304.T1, Maole_005344.T1, Maole_005388.T1, Maole_005418.T1, Maole_005557.T1, Maole_005622.T1, Maole_006080.T1, Maole_006356.T1, Maole_006706.T1, Maole_007322.T1, Maole_007323.T1, Maole_007366.T1, Maole_007462.T1, Maole_009038.T1, Maole_00…
GO:0005618	7.14E-14	2.14E-11	185	783	cell wall	cellular_component	Maole_000065.T1, Maole_000311.T1, Maole_000465.T1, Maole_000612.T1, Maole_000619.T1, Maole_000643.T1, Maole_000644.T1, Maole_000864.T1, Maole_000870.T1, Maole_000934.T1, Maole_001106.T1, Maole_001123.T1, Maole_001124.T1, Maole_001125.T1, Maole_001209.T1, Maole_001210.T1, Maole_001404.T1, Maole_001481.T1, Maole_001957.T1, Maole_002221.T1, Maole_002236.T1, Maole_002239.T1, Maole_002389.T1, Maole_00…
GO:0005802	1.36E-13	3.93E-11	98	302	trans-Golgi network	cellular_component	Maole_000059.T1, Maole_000384.T1, Maole_000735.T1, Maole_000922.T1, Maole_001108.T1, Maole_001561.T1, Maole_001566.T1, Maole_001609.T1, Maole_001971.T1, Maole_002136.T1, Maole_002693.T1, Maole_002736.T1, Maole_002854.T1, Maole_002913.T1, Maole_003092.T1, Maole_003101.T1, Maole_003148.T1, Maole_003152.T1, Maole_003315.T1, Maole_003778.T1, Maole_003953.T1, Maole_003987.T1, Maole_004072.T1, Maole_00…
GO:0071555	5.75E-13	1.61E-10	120	432	cell wall organization	biological_process	Maole_000432.T1, Maole_000465.T1, Maole_000473.T1, Maole_000497.T1, Maole_000613.T1, Maole_000922.T1, Maole_001360.T1, Maole_001992.T1, Maole_002136.T1, Maole_002235.T1, Maole_002239.T1, Maole_002406.T1, Maole_002556.T1, Maole_002689.T1, Maole_002783.T1, Maole_003100.T1, Maole_003148.T1, Maole_003232.T1, Maole_003315.T1, Maole_003594.T1, Maole_003848.T1, Maole_004142.T1, Maole_004230.T1, Maole_00…
GO:0042742	6.91E-13	1.87E-10	116	416	defense response to bacterium	biological_process	Maole_000285.T1, Maole_000473.T1, Maole_000737.T1, Maole_000806.T1, Maole_001020.T1, Maole_001021.T1, Maole_001022.T1, Maole_001316.T1, Maole_001422.T1, Maole_001879.T1, Maole_001986.T1, Maole_001987.T1, Maole_002191.T1, Maole_002288.T1, Maole_002634.T1, Maole_002707.T1, Maole_002761.T1, Maole_002779.T1, Maole_002783.T1, Maole_003326.T1, Maole_003356.T1, Maole_003498.T1, Maole_003501.T1, Maole_00…
GO:0006855	7.11E-13	1.87E-10	21	26	drug transmembrane transport	biological_process	Maole_001019.T1, Maole_001020.T1, Maole_001021.T1, Maole_001022.T1, Maole_001931.T1, Maole_004881.T1, Maole_004982.T1, Maole_011288.T1, Maole_011401.T1, Maole_012520.T1, Maole_012595.T1, Maole_012596.T1, Maole_012598.T1, Maole_013561.T1, Maole_014847.T1, Maole_015061.T1, Maole_016253.T1, Maole_016455.T1, Maole_016662.T1, Maole_017673.T1, Maole_022100.T1
GO:0046274	2.58E-12	6.58E-10	18	21	lignin catabolic process	biological_process	Maole_002588.T1, Maole_002636.T1, Maole_002645.T1, Maole_002648.T1, Maole_003245.T1, Maole_004210.T1, Maole_004626.T1, Maole_006703.T1, Maole_010114.T1, Maole_010115.T1, Maole_010254.T1, Maole_010356.T1, Maole_010359.T1, Maole_010362.T1, Maole_012789.T1, Maole_012830.T1, Maole_017647.T1, Maole_019130.T1
GO:0016747	3.93E-12	9.75E-10	35	78	transferase activity, transferring acyl groups other than amino-acyl groups	molecular_function	Maole_002124.T1, Maole_002411.T1, Maole_003085.T1, Maole_004215.T1, Maole_004810.T1, Maole_005654.T1, Maole_005846.T1, Maole_006203.T1, Maole_007633.T1, Maole_008020.T1, Maole_009248.T1, Maole_009294.T1, Maole_009817.T1, Maole_010035.T1, Maole_011380.T1, Maole_013961.T1, Maole_014142.T1, Maole_014250.T1, Maole_015819.T1, Maole_015820.T1, Maole_016461.T1, Maole_016463.T1, Maole_016467.T1, Maole_01…
GO:0009932	6.46E-12	1.56E-09	33	63	cell tip growth	biological_process	Maole_000104.T1, Maole_000311.T1, Maole_000432.T1, Maole_000473.T1, Maole_000844.T1, Maole_001426.T1, Maole_002239.T1, Maole_002556.T1, Maole_003232.T1, Maole_003905.T1, Maole_003953.T1, Maole_004189.T1, Maole_004230.T1, Maole_006799.T1, Maole_006933.T1, Maole_008706.T1, Maole_011813.T1, Maole_012627.T1, Maole_013216.T1, Maole_013610.T1, Maole_013625.T1, Maole_014744.T1, Maole_015471.T1, Maole_01…
GO:0010540	9.84E-12	2.31E-09	26	42	basipetal auxin transport	biological_process	Maole_001432.T1, Maole_004047.T1, Maole_004980.T1, Maole_004982.T1, Maole_005925.T1, Maole_006437.T1, Maole_008596.T1, Maole_011110.T1, Maole_011111.T1, Maole_011128.T1, Maole_011159.T1, Maole_011407.T1, Maole_013561.T1, Maole_014744.T1, Maole_014835.T1, Maole_015354.T1, Maole_017309.T1, Maole_017395.T1, Maole_018862.T1, Maole_019075.T1, Maole_020351.T1, Maole_020655.T1, Maole_021185.T1, Maole_02…
GO:0006865	1.39E-11	3.18E-09	27	47	amino acid transport	biological_process	Maole_001848.T1, Maole_002556.T1, Maole_002862.T1, Maole_003000.T1, Maole_004301.T1, Maole_006692.T1, Maole_006693.T1, Maole_006694.T1, Maole_006695.T1, Maole_006799.T1, Maole_007830.T1, Maole_007939.T1, Maole_008122.T1, Maole_008318.T1, Maole_008618.T1, Maole_008831.T1, Maole_009610.T1, Maole_009888.T1, Maole_011813.T1, Maole_012845.T1, Maole_015626.T1, Maole_017713.T1, Maole_020423.T1, Maole_02…
GO:0015112	1.53E-11	3.41E-09	16	18	nitrate transmembrane transporter activity	molecular_function	Maole_001538.T1, Maole_002816.T1, Maole_003203.T1, Maole_006386.T1, Maole_006896.T1, Maole_009465.T1, Maole_010599.T1, Maole_011873.T1, Maole_014059.T1, Maole_017085.T1, Maole_017086.T1, Maole_017087.T1, Maole_017092.T1, Maole_017128.T1, Maole_021494.T1, Maole_022202.T1
GO:0016887	1.79E-11	3.88E-09	78	231	ATPase activity	molecular_function	Maole_000026.T1, Maole_000636.T1, Maole_001019.T1, Maole_001020.T1, Maole_001021.T1, Maole_001022.T1, Maole_001277.T1, Maole_001467.T1, Maole_001469.T1, Maole_001878.T1, Maole_001935.T1, Maole_003007.T1, Maole_004003.T1, Maole_004136.T1, Maole_004156.T1, Maole_004334.T1, Maole_004598.T1, Maole_004750.T1, Maole_004881.T1, Maole_004936.T1, Maole_005102.T1, Maole_005385.T1, Maole_006369.T1, Maole_00…
GO:0010359	2.27E-11	4.80E-09	23	38	regulation of anion channel activity	biological_process	Maole_002102.T1, Maole_004972.T1, Maole_006779.T1, Maole_009317.T1, Maole_009320.T1, Maole_012158.T1, Maole_014265.T1, Maole_014267.T1, Maole_014269.T1, Maole_014270.T1, Maole_014272.T1, Maole_014274.T1, Maole_014275.T1, Maole_015116.T1, Maole_015873.T1, Maole_019951.T1, Maole_020968.T1, Maole_021416.T1, Maole_023259.T1, Maole_023260.T1, Maole_023776.T1, Maole_024056.T1, Maole_024121.T1
GO:0052716	2.89E-11	5.97E-09	18	23	hydroquinone:oxygen oxidoreductase activity	molecular_function	Maole_002588.T1, Maole_002636.T1, Maole_002645.T1, Maole_002648.T1, Maole_003245.T1, Maole_004210.T1, Maole_004626.T1, Maole_006703.T1, Maole_010114.T1, Maole_010115.T1, Maole_010254.T1, Maole_010356.T1, Maole_010359.T1, Maole_010362.T1, Maole_012789.T1, Maole_012830.T1, Maole_017647.T1, Maole_019130.T1
GO:0048767	3.46E-11	6.99E-09	44	109	root hair elongation	biological_process	Maole_000104.T1, Maole_000432.T1, Maole_000473.T1, Maole_001106.T1, Maole_001610.T1, Maole_002239.T1, Maole_002556.T1, Maole_003232.T1, Maole_003905.T1, Maole_004189.T1, Maole_004230.T1, Maole_004398.T1, Maole_004564.T1, Maole_004862.T1, Maole_004982.T1, Maole_005232.T1, Maole_006085.T1, Maole_006799.T1, Maole_006933.T1, Maole_008706.T1, Maole_010934.T1, Maole_011813.T1, Maole_012022.T1, Maole_01…
GO:0033612	4.34E-11	8.58E-09	25	46	receptor serine/threonine kinase binding	molecular_function	Maole_001301.T1, Maole_001631.T1, Maole_002777.T1, Maole_002782.T1, Maole_003283.T1, Maole_003326.T1, Maole_003557.T1, Maole_003560.T1, Maole_006885.T1, Maole_009320.T1, Maole_009505.T1, Maole_010110.T1, Maole_010336.T1, Maole_011163.T1, Maole_011519.T1, Maole_015116.T1, Maole_020819.T1, Maole_022090.T1, Maole_022471.T1, Maole_023032.T1, Maole_023259.T1, Maole_023260.T1, Maole_023776.T1, Maole_02…
GO:0009742	5.36E-11	1.04E-08	46	122	brassinosteroid mediated signaling pathway	biological_process	Maole_000411.T1, Maole_000473.T1, Maole_001301.T1, Maole_001631.T1, Maole_001879.T1, Maole_002070.T1, Maole_002652.T1, Maole_002762.T1, Maole_002777.T1, Maole_002782.T1, Maole_004939.T1, Maole_005023.T1, Maole_006040.T1, Maole_006624.T1, Maole_006885.T1, Maole_009303.T1, Maole_009320.T1, Maole_009466.T1, Maole_009598.T1, Maole_010110.T1, Maole_010336.T1, Maole_010480.T1, Maole_011020.T1, Maole_01…
GO:0048046	6.81E-11	1.29E-08	142	597	apoplast	cellular_component	Maole_000065.T1, Maole_000099.T1, Maole_000311.T1, Maole_000643.T1, Maole_000644.T1, Maole_001106.T1, Maole_001123.T1, Maole_001124.T1, Maole_001125.T1, Maole_001209.T1, Maole_001210.T1, Maole_001422.T1, Maole_001481.T1, Maole_002239.T1, Maole_002406.T1, Maole_002588.T1, Maole_002634.T1, Maole_002636.T1, Maole_002645.T1, Maole_002648.T1, Maole_002680.T1, Maole_003232.T1, Maole_003245.T1, Maole_00…
GO:0071215	1.44E-10	2.66E-08	32	65	cellular response to abscisic acid stimulus	biological_process	Maole_002461.T1, Maole_003601.T1, Maole_003602.T1, Maole_003604.T1, Maole_003605.T1, Maole_003607.T1, Maole_005101.T1, Maole_006559.T1, Maole_007973.T1, Maole_009509.T1, Maole_011670.T1, Maole_011691.T1, Maole_011692.T1, Maole_012116.T1, Maole_014466.T1, Maole_014475.T1, Maole_014477.T1, Maole_014487.T1, Maole_014488.T1, Maole_016806.T1, Maole_018590.T1, Maole_018592.T1, Maole_018597.T1, Maole_01…
GO:0018105	2.11E-10	3.82E-08	29	53	peptidyl-serine phosphorylation	biological_process	Maole_001017.T1, Maole_001137.T1, Maole_002747.T1, Maole_005388.T1, Maole_007462.T1, Maole_007590.T1, Maole_009364.T1, Maole_009509.T1, Maole_009644.T1, Maole_011710.T1, Maole_012158.T1, Maole_012507.T1, Maole_013130.T1, Maole_013299.T1, Maole_014602.T1, Maole_014641.T1, Maole_016011.T1, Maole_017094.T1, Maole_018026.T1, Maole_018086.T1, Maole_019580.T1, Maole_019951.T1, Maole_020000.T1, Maole_02…
GO:0042626	2.92E-10	5.18E-08	29	55	ATPase activity, coupled to transmembrane movement of substances	molecular_function	Maole_000390.T1, Maole_001096.T1, Maole_001545.T1, Maole_001931.T1, Maole_004980.T1, Maole_004982.T1, Maole_005385.T1, Maole_007944.T1, Maole_011110.T1, Maole_011111.T1, Maole_011159.T1, Maole_011357.T1, Maole_011358.T1, Maole_011401.T1, Maole_013561.T1, Maole_013780.T1, Maole_014744.T1, Maole_015802.T1, Maole_016253.T1, Maole_016768.T1, Maole_017309.T1, Maole_018563.T1, Maole_020501.T1, Maole_02…
GO:0016045	3.84E-10	6.59E-08	18	27	detection of bacterium	biological_process	Maole_004972.T1, Maole_006779.T1, Maole_009317.T1, Maole_009320.T1, Maole_014265.T1, Maole_014267.T1, Maole_014269.T1, Maole_014270.T1, Maole_014272.T1, Maole_014274.T1, Maole_014275.T1, Maole_015116.T1, Maole_021416.T1, Maole_023259.T1, Maole_023260.T1, Maole_023776.T1, Maole_024056.T1, Maole_024121.T1
GO:0005737	3.87E-10	6.59E-08	512	2,690	cytoplasm	cellular_component	Maole_000121.T1, Maole_000304.T1, Maole_000416.T1, Maole_000490.T1, Maole_000564.T1, Maole_000636.T1, Maole_000643.T1, Maole_000644.T1, Maole_000687.T1, Maole_000724.T1, Maole_000839.T1, Maole_000844.T1, Maole_000870.T1, Maole_000886.T1, Maole_000899.T1, Maole_000905.T1, Maole_001017.T1, Maole_001023.T1, Maole_001025.T1, Maole_001038.T1, Maole_001060.T1, Maole_001100.T1, Maole_001108.T1, Maole_00…
GO:0080167	5.35E-10	8.94E-08	51	154	response to karrikin	biological_process	Maole_001123.T1, Maole_001124.T1, Maole_001125.T1, Maole_001210.T1, Maole_001277.T1, Maole_001432.T1, Maole_002056.T1, Maole_002146.T1, Maole_002862.T1, Maole_003007.T1, Maole_003601.T1, Maole_003602.T1, Maole_003604.T1, Maole_003605.T1, Maole_003607.T1, Maole_004129.T1, Maole_004301.T1, Maole_004500.T1, Maole_005846.T1, Maole_006896.T1, Maole_007145.T1, Maole_007939.T1, Maole_009063.T1, Maole_00…
GO:0000325	5.95E-10	9.75E-08	40	96	plant-type vacuole	cellular_component	Maole_000390.T1, Maole_000806.T1, Maole_001096.T1, Maole_001404.T1, Maole_001854.T1, Maole_001931.T1, Maole_002240.T1, Maole_002591.T1, Maole_003227.T1, Maole_003283.T1, Maole_003557.T1, Maole_003560.T1, Maole_004251.T1, Maole_005483.T1, Maole_006036.T1, Maole_006351.T1, Maole_006581.T1, Maole_006583.T1, Maole_006830.T1, Maole_007944.T1, Maole_008313.T1, Maole_009505.T1, Maole_010016.T1, Maole_01…
GO:0010152	1.02E-09	1.65E-07	20	34	pollen maturation	biological_process	Maole_001301.T1, Maole_001631.T1, Maole_002950.T1, Maole_006885.T1, Maole_009289.T1, Maole_009320.T1, Maole_009432.T1, Maole_010021.T1, Maole_010110.T1, Maole_010336.T1, Maole_011519.T1, Maole_015116.T1, Maole_018059.T1, Maole_022187.T1, Maole_022607.T1, Maole_023032.T1, Maole_023259.T1, Maole_023260.T1, Maole_023776.T1, Maole_024121.T1
GO:0042802	1.27E-09	2.00E-07	77	264	identical protein binding	molecular_function	Maole_000473.T1, Maole_000724.T1, Maole_001017.T1, Maole_001126.T1, Maole_001380.T1, Maole_001610.T1, Maole_001631.T1, Maole_002381.T1, Maole_002505.T1, Maole_003065.T1, Maole_004548.T1, Maole_004862.T1, Maole_005101.T1, Maole_005102.T1, Maole_005110.T1, Maole_005195.T1, Maole_005823.T1, Maole_006040.T1, Maole_006559.T1, Maole_006885.T1, Maole_007602.T1, Maole_007923.T1, Maole_007964.T1, Maole_00…
GO:0019199	1.38E-09	2.14E-07	24	46	transmembrane receptor protein kinase activity	molecular_function	Maole_000698.T1, Maole_002191.T1, Maole_002469.T1, Maole_002782.T1, Maole_005818.T1, Maole_006779.T1, Maole_007101.T1, Maole_007703.T1, Maole_009317.T1, Maole_011589.T1, Maole_011885.T1, Maole_014516.T1, Maole_014730.T1, Maole_015116.T1, Maole_015735.T1, Maole_015737.T1, Maole_015738.T1, Maole_020436.T1, Maole_021416.T1, Maole_023259.T1, Maole_023260.T1, Maole_023776.T1, Maole_024056.T1, Maole_02…
GO:0008559	1.52E-09	2.31E-07	18	25	xenobiotic-transporting ATPase activity	molecular_function	Maole_000390.T1, Maole_001096.T1, Maole_001545.T1, Maole_001931.T1, Maole_004982.T1, Maole_007944.T1, Maole_011159.T1, Maole_011357.T1, Maole_011358.T1, Maole_011401.T1, Maole_013561.T1, Maole_013780.T1, Maole_014744.T1, Maole_016253.T1, Maole_020501.T1, Maole_020502.T1, Maole_022100.T1, Maole_023076.T1
GO:0033807	1.67E-09	2.50E-07	13	17	icosanoyl-CoA synthase activity	molecular_function	Maole_002411.T1, Maole_003085.T1, Maole_004215.T1, Maole_005654.T1, Maole_005846.T1, Maole_008020.T1, Maole_009817.T1, Maole_016461.T1, Maole_016463.T1, Maole_016467.T1, Maole_016855.T1, Maole_017397.T1, Maole_017398.T1
GO:0055085	2.06E-09	3.03E-07	74	246	transmembrane transport	biological_process	Maole_000390.T1, Maole_001317.T1, Maole_001390.T1, Maole_001432.T1, Maole_001722.T1, Maole_001947.T1, Maole_002264.T1, Maole_003027.T1, Maole_003543.T1, Maole_003978.T1, Maole_004980.T1, Maole_004982.T1, Maole_005385.T1, Maole_005514.T1, Maole_005555.T1, Maole_005595.T1, Maole_006386.T1, Maole_006896.T1, Maole_007342.T1, Maole_007429.T1, Maole_007599.T1, Maole_007843.T1, Maole_009029.T1, Maole_00…
GO:0009556	2.32E-09	3.35E-07	32	75	microsporogenesis	biological_process	Maole_001301.T1, Maole_001631.T1, Maole_002469.T1, Maole_002777.T1, Maole_002782.T1, Maole_002792.T1, Maole_003326.T1, Maole_003848.T1, Maole_006885.T1, Maole_007101.T1, Maole_007703.T1, Maole_008432.T1, Maole_009317.T1, Maole_009320.T1, Maole_010110.T1, Maole_010336.T1, Maole_011519.T1, Maole_012448.T1, Maole_013030.T1, Maole_014516.T1, Maole_014517.T1, Maole_015116.T1, Maole_015735.T1, Maole_01…
GO:0051258	3.26E-09	4.65E-07	15	21	protein polymerization	biological_process	Maole_002056.T1, Maole_002627.T1, Maole_003562.T1, Maole_006933.T1, Maole_007270.T1, Maole_007272.T1, Maole_009100.T1, Maole_009213.T1, Maole_010479.T1, Maole_011181.T1, Maole_012665.T1, Maole_014746.T1, Maole_016665.T1, Maole_019070.T1, Maole_020238.T1
GO:0022626	3.42E-09	4.79E-07	84	309	cytosolic ribosome	cellular_component	Maole_000099.T1, Maole_000945.T1, Maole_001948.T1, Maole_002221.T1, Maole_002411.T1, Maole_002620.T1, Maole_003656.T1, Maole_003976.T1, Maole_004139.T1, Maole_004215.T1, Maole_004337.T1, Maole_005005.T1, Maole_005372.T1, Maole_005461.T1, Maole_005483.T1, Maole_005654.T1, Maole_005814.T1, Maole_005846.T1, Maole_005902.T1, Maole_006713.T1, Maole_006972.T1, Maole_007143.T1, Maole_007145.T1, Maole_00…
GO:0004565	4.43E-09	6.10E-07	18	26	beta-galactosidase activity	molecular_function	Maole_000065.T1, Maole_001106.T1, Maole_001209.T1, Maole_001210.T1, Maole_004167.T1, Maole_006194.T1, Maole_006295.T1, Maole_008763.T1, Maole_010083.T1, Maole_011832.T1, Maole_012061.T1, Maole_016177.T1, Maole_016571.T1, Maole_016933.T1, Maole_017223.T1, Maole_019391.T1, Maole_019762.T1, Maole_021085.T1
GO:0005887	8.12E-09	1.10E-06	62	211	integral component of plasma membrane	cellular_component	Maole_000211.T1, Maole_001533.T1, Maole_001610.T1, Maole_002313.T1, Maole_002477.T1, Maole_002510.T1, Maole_003000.T1, Maole_003084.T1, Maole_003989.T1, Maole_004073.T1, Maole_004862.T1, Maole_004942.T1, Maole_005018.T1, Maole_005555.T1, Maole_006614.T1, Maole_006692.T1, Maole_006693.T1, Maole_006694.T1, Maole_006695.T1, Maole_007024.T1, Maole_007973.T1, Maole_008775.T1, Maole_008874.T1, Maole_00…
GO:0034613	1.19E-08	1.59E-06	20	33	cellular protein localization	biological_process	Maole_002747.T1, Maole_003593.T1, Maole_004156.T1, Maole_008959.T1, Maole_011670.T1, Maole_012116.T1, Maole_013130.T1, Maole_014477.T1, Maole_014488.T1, Maole_017155.T1, Maole_018592.T1, Maole_018597.T1, Maole_018598.T1, Maole_018866.T1, Maole_019404.T1, Maole_019405.T1, Maole_019406.T1, Maole_019407.T1, Maole_019416.T1, Maole_020051.T1
GO:0010008	1.44E-08	1.87E-06	48	139	endosome membrane	cellular_component	Maole_000473.T1, Maole_000886.T1, Maole_001108.T1, Maole_001301.T1, Maole_001488.T1, Maole_001566.T1, Maole_001631.T1, Maole_003987.T1, Maole_004072.T1, Maole_004407.T1, Maole_004696.T1, Maole_004714.T1, Maole_004972.T1, Maole_005074.T1, Maole_006040.T1, Maole_006885.T1, Maole_007690.T1, Maole_008292.T1, Maole_008299.T1, Maole_009317.T1, Maole_009320.T1, Maole_009720.T1, Maole_010110.T1, Maole_01…
GO:0015171	1.44E-08	1.87E-06	25	56	amino acid transmembrane transporter activity	molecular_function	Maole_002556.T1, Maole_002862.T1, Maole_004301.T1, Maole_006692.T1, Maole_006693.T1, Maole_006694.T1, Maole_006695.T1, Maole_006799.T1, Maole_007939.T1, Maole_009029.T1, Maole_009102.T1, Maole_009610.T1, Maole_009888.T1, Maole_011345.T1, Maole_011352.T1, Maole_011813.T1, Maole_011975.T1, Maole_012082.T1, Maole_015626.T1, Maole_017713.T1, Maole_019159.T1, Maole_020423.T1, Maole_022732.T1, Maole_02…
GO:0009737	1.50E-08	1.91E-06	124	552	response to abscisic acid	biological_process	Maole_000099.T1, Maole_000285.T1, Maole_001020.T1, Maole_001021.T1, Maole_001022.T1, Maole_001277.T1, Maole_001310.T1, Maole_001426.T1, Maole_001467.T1, Maole_001610.T1, Maole_001986.T1, Maole_001987.T1, Maole_002003.T1, Maole_002056.T1, Maole_002433.T1, Maole_002652.T1, Maole_003007.T1, Maole_003084.T1, Maole_004129.T1, Maole_004139.T1, Maole_004304.T1, Maole_004457.T1, Maole_004529.T1, Maole_00…
GO:0009860	1.51E-08	1.91E-06	51	160	pollen tube growth	biological_process	Maole_000738.T1, Maole_001163.T1, Maole_002401.T1, Maole_002591.T1, Maole_002950.T1, Maole_003000.T1, Maole_003848.T1, Maole_004073.T1, Maole_004430.T1, Maole_004695.T1, Maole_004819.T1, Maole_005152.T1, Maole_006581.T1, Maole_006583.T1, Maole_007425.T1, Maole_008596.T1, Maole_009043.T1, Maole_010308.T1, Maole_010601.T1, Maole_011128.T1, Maole_011836.T1, Maole_011954.T1, Maole_012360.T1, Maole_01…
GO:0010025	1.92E-08	2.39E-06	25	54	wax biosynthetic process	biological_process	Maole_000498.T1, Maole_001277.T1, Maole_002411.T1, Maole_003085.T1, Maole_004215.T1, Maole_005654.T1, Maole_005846.T1, Maole_006444.T1, Maole_006445.T1, Maole_008020.T1, Maole_009817.T1, Maole_015027.T1, Maole_016461.T1, Maole_016463.T1, Maole_016467.T1, Maole_016855.T1, Maole_017397.T1, Maole_017398.T1, Maole_017460.T1, Maole_019303.T1, Maole_022244.T1, Maole_022347.T1, Maole_022678.T1, Maole_02…
GO:0016760	2.11E-08	2.58E-06	21	36	cellulose synthase (UDP-forming) activity	molecular_function	Maole_000497.T1, Maole_001360.T1, Maole_002136.T1, Maole_002783.T1, Maole_005453.T1, Maole_006085.T1, Maole_006235.T1, Maole_006236.T1, Maole_007631.T1, Maole_008706.T1, Maole_008707.T1, Maole_010934.T1, Maole_011523.T1, Maole_012144.T1, Maole_012145.T1, Maole_013763.T1, Maole_016155.T1, Maole_020212.T1, Maole_020226.T1, Maole_020651.T1, Maole_020652.T1
GO:0004683	2.20E-08	2.65E-06	21	37	calmodulin-dependent protein kinase activity	molecular_function	Maole_000328.T1, Maole_005388.T1, Maole_007462.T1, Maole_009364.T1, Maole_009509.T1, Maole_009644.T1, Maole_011710.T1, Maole_012158.T1, Maole_012507.T1, Maole_013112.T1, Maole_014602.T1, Maole_014641.T1, Maole_016011.T1, Maole_017094.T1, Maole_018026.T1, Maole_019951.T1, Maole_020000.T1, Maole_020968.T1, Maole_021679.T1, Maole_022600.T1, Maole_023194.T1
GO:0006857	2.55E-08	3.04E-06	25	53	oligopeptide transport	biological_process	Maole_000747.T1, Maole_000749.T1, Maole_002591.T1, Maole_003203.T1, Maole_005013.T1, Maole_006581.T1, Maole_006583.T1, Maole_007599.T1, Maole_009063.T1, Maole_009534.T1, Maole_009883.T1, Maole_009884.T1, Maole_009885.T1, Maole_011321.T1, Maole_011322.T1, Maole_011614.T1, Maole_011616.T1, Maole_011827.T1, Maole_011873.T1, Maole_015423.T1, Maole_016343.T1, Maole_016345.T1, Maole_020028.T1, Maole_02…
GO:0009931	2.60E-08	3.05E-06	20	35	calcium-dependent protein serine/threonine kinase activity	molecular_function	Maole_005388.T1, Maole_007462.T1, Maole_009364.T1, Maole_009509.T1, Maole_009644.T1, Maole_011710.T1, Maole_012158.T1, Maole_012507.T1, Maole_014602.T1, Maole_014641.T1, Maole_015873.T1, Maole_016011.T1, Maole_017094.T1, Maole_018026.T1, Maole_019951.T1, Maole_020000.T1, Maole_020968.T1, Maole_021679.T1, Maole_022600.T1, Maole_023194.T1
GO:0009651	2.75E-08	3.18E-06	146	670	response to salt stress	biological_process	Maole_000099.T1, Maole_000390.T1, Maole_000672.T1, Maole_000737.T1, Maole_000932.T1, Maole_001277.T1, Maole_001310.T1, Maole_001610.T1, Maole_001854.T1, Maole_002003.T1, Maole_002028.T1, Maole_002241.T1, Maole_002433.T1, Maole_002627.T1, Maole_002680.T1, Maole_002689.T1, Maole_003007.T1, Maole_003065.T1, Maole_003084.T1, Maole_003356.T1, Maole_003593.T1, Maole_003813.T1, Maole_003886.T1, Maole_00…
GO:0015172	3.79E-08	4.28E-06	10	11	acidic amino acid transmembrane transporter activity	molecular_function	Maole_006692.T1, Maole_006693.T1, Maole_006694.T1, Maole_006695.T1, Maole_009102.T1, Maole_015626.T1, Maole_020423.T1, Maole_022732.T1, Maole_022733.T1, Maole_022737.T1
GO:0015175	3.79E-08	4.28E-06	10	11	neutral amino acid transmembrane transporter activity	molecular_function	Maole_006692.T1, Maole_006693.T1, Maole_006694.T1, Maole_006695.T1, Maole_009102.T1, Maole_015626.T1, Maole_020423.T1, Maole_022732.T1, Maole_022733.T1, Maole_022737.T1
GO:0007165	4.04E-08	4.50E-06	60	202	signal transduction	biological_process	Maole_000379.T1, Maole_000381.T1, Maole_001017.T1, Maole_001091.T1, Maole_001137.T1, Maole_001757.T1, Maole_002102.T1, Maole_002742.T1, Maole_002747.T1, Maole_002874.T1, Maole_003283.T1, Maole_004047.T1, Maole_004885.T1, Maole_005119.T1, Maole_005557.T1, Maole_006561.T1, Maole_007046.T1, Maole_007074.T1, Maole_007504.T1, Maole_007956.T1, Maole_008546.T1, Maole_009067.T1, Maole_009096.T1, Maole_00…
GO:0008289	4.99E-08	5.49E-06	36	95	lipid binding	molecular_function	Maole_001229.T1, Maole_001301.T1, Maole_001631.T1, Maole_003204.T1, Maole_004697.T1, Maole_005064.T1, Maole_005344.T1, Maole_005531.T1, Maole_005534.T1, Maole_005535.T1, Maole_006100.T1, Maole_006269.T1, Maole_008292.T1, Maole_008299.T1, Maole_008305.T1, Maole_009025.T1, Maole_010110.T1, Maole_011161.T1, Maole_011318.T1, Maole_012785.T1, Maole_014400.T1, Maole_014711.T1, Maole_015116.T1, Maole_01…
GO:0009825	5.35E-08	5.81E-06	27	60	multidimensional cell growth	biological_process	Maole_000432.T1, Maole_000473.T1, Maole_002239.T1, Maole_002556.T1, Maole_003232.T1, Maole_003905.T1, Maole_004230.T1, Maole_004334.T1, Maole_006799.T1, Maole_006933.T1, Maole_007108.T1, Maole_008706.T1, Maole_008873.T1, Maole_011813.T1, Maole_014744.T1, Maole_016169.T1, Maole_017713.T1, Maole_017922.T1, Maole_018075.T1, Maole_019947.T1, Maole_020238.T1, Maole_021075.T1, Maole_021076.T1, Maole_02…
GO:0046658	5.42E-08	5.82E-06	37	103	anchored component of plasma membrane	cellular_component	Maole_000311.T1, Maole_000313.T1, Maole_000465.T1, Maole_002239.T1, Maole_003232.T1, Maole_003369.T1, Maole_003426.T1, Maole_004896.T1, Maole_006485.T1, Maole_007024.T1, Maole_008505.T1, Maole_008512.T1, Maole_008790.T1, Maole_012531.T1, Maole_012626.T1, Maole_012627.T1, Maole_012678.T1, Maole_013067.T1, Maole_013216.T1, Maole_013222.T1, Maole_013359.T1, Maole_013625.T1, Maole_015083.T1, Maole_01…
GO:0009505	5.80E-08	6.15E-06	100	422	plant-type cell wall	cellular_component	Maole_000065.T1, Maole_000311.T1, Maole_000313.T1, Maole_000465.T1, Maole_000672.T1, Maole_001106.T1, Maole_001108.T1, Maole_001210.T1, Maole_001404.T1, Maole_002239.T1, Maole_002406.T1, Maole_002736.T1, Maole_002782.T1, Maole_003227.T1, Maole_003232.T1, Maole_004072.T1, Maole_004164.T1, Maole_004167.T1, Maole_004251.T1, Maole_004819.T1, Maole_004896.T1, Maole_005074.T1, Maole_005293.T1, Maole_00…
GO:0015079	5.99E-08	6.27E-06	18	32	potassium ion transmembrane transporter activity	molecular_function	Maole_004582.T1, Maole_006036.T1, Maole_006829.T1, Maole_006830.T1, Maole_009242.T1, Maole_013596.T1, Maole_015073.T1, Maole_015516.T1, Maole_016278.T1, Maole_017277.T1, Maole_017648.T1, Maole_017866.T1, Maole_017867.T1, Maole_017868.T1, Maole_017870.T1, Maole_017871.T1, Maole_017874.T1, Maole_019950.T1
GO:0009620	8.02E-08	8.27E-06	45	139	response to fungus	biological_process	Maole_000619.T1, Maole_001375.T1, Maole_001481.T1, Maole_001561.T1, Maole_002003.T1, Maole_002433.T1, Maole_002693.T1, Maole_003848.T1, Maole_004457.T1, Maole_004880.T1, Maole_005622.T1, Maole_005625.T1, Maole_005626.T1, Maole_006651.T1, Maole_006652.T1, Maole_006992.T1, Maole_007170.T1, Maole_007386.T1, Maole_007927.T1, Maole_008053.T1, Maole_008077.T1, Maole_008338.T1, Maole_009038.T1, Maole_00…
GO:0000271	8.10E-08	8.27E-06	20	40	polysaccharide biosynthetic process	biological_process	Maole_000432.T1, Maole_000473.T1, Maole_002239.T1, Maole_002556.T1, Maole_003232.T1, Maole_003905.T1, Maole_004230.T1, Maole_005232.T1, Maole_006799.T1, Maole_006933.T1, Maole_011813.T1, Maole_014744.T1, Maole_016169.T1, Maole_016237.T1, Maole_017713.T1, Maole_018075.T1, Maole_020238.T1, Maole_020517.T1, Maole_023564.T1, Maole_023753.T1
GO:0005975	1.22E-07	1.23E-05	110	471	carbohydrate metabolic process	biological_process	Maole_000065.T1, Maole_000465.T1, Maole_001106.T1, Maole_001123.T1, Maole_001124.T1, Maole_001125.T1, Maole_001209.T1, Maole_001210.T1, Maole_001609.T1, Maole_001700.T1, Maole_002029.T1, Maole_002146.T1, Maole_002240.T1, Maole_002406.T1, Maole_002634.T1, Maole_002826.T1, Maole_003056.T1, Maole_003100.T1, Maole_003227.T1, Maole_003594.T1, Maole_003688.T1, Maole_003773.T1, Maole_004117.T1, Maole_00…
GO:0016757	1.34E-07	1.32E-05	49	156	transferase activity, transferring glycosyl groups	molecular_function	Maole_000162.T1, Maole_000384.T1, Maole_000418.T1, Maole_000922.T1, Maole_000995.T1, Maole_001201.T1, Maole_002689.T1, Maole_002818.T1, Maole_003148.T1, Maole_003152.T1, Maole_003310.T1, Maole_005237.T1, Maole_005998.T1, Maole_006467.T1, Maole_007183.T1, Maole_007391.T1, Maole_007855.T1, Maole_008616.T1, Maole_008670.T1, Maole_010434.T1, Maole_011601.T1, Maole_011709.T1, Maole_011761.T1, Maole_01…
GO:0009734	1.35E-07	1.32E-05	68	264	auxin-activated signaling pathway	biological_process	Maole_000060.T1, Maole_001538.T1, Maole_001907.T1, Maole_002389.T1, Maole_002556.T1, Maole_003203.T1, Maole_003496.T1, Maole_003754.T1, Maole_003813.T1, Maole_003920.T1, Maole_004100.T1, Maole_004101.T1, Maole_004104.T1, Maole_004105.T1, Maole_004982.T1, Maole_005664.T1, Maole_006199.T1, Maole_006311.T1, Maole_006437.T1, Maole_006799.T1, Maole_008596.T1, Maole_008868.T1, Maole_009068.T1, Maole_00…
GO:0043481	1.35E-07	1.32E-05	23	49	anthocyanin accumulation in tissues in response to UV light	biological_process	Maole_000432.T1, Maole_000473.T1, Maole_002239.T1, Maole_002556.T1, Maole_003232.T1, Maole_003905.T1, Maole_004230.T1, Maole_006790.T1, Maole_006799.T1, Maole_006933.T1, Maole_008706.T1, Maole_011813.T1, Maole_012819.T1, Maole_014744.T1, Maole_015343.T1, Maole_016169.T1, Maole_017309.T1, Maole_017713.T1, Maole_017992.T1, Maole_018075.T1, Maole_020238.T1, Maole_023564.T1, Maole_023753.T1
GO:0005938	1.40E-07	1.35E-05	19	34	cell cortex	cellular_component	Maole_000432.T1, Maole_000687.T1, Maole_002202.T1, Maole_002742.T1, Maole_004230.T1, Maole_004704.T1, Maole_005307.T1, Maole_006574.T1, Maole_007898.T1, Maole_009038.T1, Maole_009432.T1, Maole_013413.T1, Maole_015214.T1, Maole_016032.T1, Maole_016169.T1, Maole_019947.T1, Maole_021441.T1, Maole_021727.T1, Maole_023802.T1
GO:0004702	1.42E-07	1.35E-05	21	42	receptor signaling protein serine/threonine kinase activity	molecular_function	Maole_002461.T1, Maole_002779.T1, Maole_002780.T1, Maole_003283.T1, Maole_003557.T1, Maole_003560.T1, Maole_003994.T1, Maole_005013.T1, Maole_006688.T1, Maole_007322.T1, Maole_007323.T1, Maole_007590.T1, Maole_009505.T1, Maole_011163.T1, Maole_014267.T1, Maole_019167.T1, Maole_020819.T1, Maole_021008.T1, Maole_021164.T1, Maole_021520.T1, Maole_022471.T1
GO:0010227	1.45E-07	1.35E-05	26	64	floral organ abscission	biological_process	Maole_001631.T1, Maole_001757.T1, Maole_002762.T1, Maole_003560.T1, Maole_003905.T1, Maole_006885.T1, Maole_007703.T1, Maole_008182.T1, Maole_008868.T1, Maole_009099.T1, Maole_009320.T1, Maole_010110.T1, Maole_010293.T1, Maole_010336.T1, Maole_011519.T1, Maole_011589.T1, Maole_013413.T1, Maole_018021.T1, Maole_020296.T1, Maole_020616.T1, Maole_021763.T1, Maole_023032.T1, Maole_023259.T1, Maole_02…
GO:0080168	1.45E-07	1.35E-05	10	11	abscisic acid transport	biological_process	Maole_005385.T1, Maole_009883.T1, Maole_012520.T1, Maole_012595.T1, Maole_012596.T1, Maole_012598.T1, Maole_015802.T1, Maole_016455.T1, Maole_019968.T1, Maole_024010.T1
GO:0009922	1.89E-07	1.75E-05	12	19	fatty acid elongase activity	molecular_function	Maole_002411.T1, Maole_004215.T1, Maole_005654.T1, Maole_005846.T1, Maole_008020.T1, Maole_009817.T1, Maole_016461.T1, Maole_016463.T1, Maole_016467.T1, Maole_016855.T1, Maole_017397.T1, Maole_017398.T1
GO:0015399	2.04E-07	1.86E-05	9	10	primary active transmembrane transporter activity	molecular_function	Maole_006692.T1, Maole_006693.T1, Maole_006694.T1, Maole_006695.T1, Maole_015626.T1, Maole_020423.T1, Maole_022732.T1, Maole_022733.T1, Maole_022737.T1
GO:0015804	2.09E-07	1.89E-05	10	12	neutral amino acid transport	biological_process	Maole_006692.T1, Maole_006693.T1, Maole_006694.T1, Maole_006695.T1, Maole_009102.T1, Maole_015626.T1, Maole_020423.T1, Maole_022732.T1, Maole_022733.T1, Maole_022737.T1
GO:0015833	2.17E-07	1.95E-05	12	17	peptide transport	biological_process	Maole_002591.T1, Maole_006581.T1, Maole_006583.T1, Maole_007599.T1, Maole_009063.T1, Maole_009534.T1, Maole_011321.T1, Maole_011322.T1, Maole_016343.T1, Maole_016345.T1, Maole_020028.T1, Maole_020657.T1
GO:0009294	2.29E-07	2.03E-05	23	49	DNA mediated transformation	biological_process	Maole_001126.T1, Maole_001161.T1, Maole_002043.T1, Maole_002689.T1, Maole_003437.T1, Maole_005911.T1, Maole_006168.T1, Maole_008616.T1, Maole_010257.T1, Maole_013332.T1, Maole_013450.T1, Maole_013694.T1, Maole_014796.T1, Maole_016271.T1, Maole_017210.T1, Maole_017313.T1, Maole_018443.T1, Maole_019171.T1, Maole_022716.T1, Maole_022718.T1, Maole_022720.T1, Maole_022911.T1, Maole_023885.T1
GO:0005509	2.48E-07	2.18E-05	74	291	calcium ion binding	molecular_function	Maole_000162.T1, Maole_000270.T1, Maole_000328.T1, Maole_000418.T1, Maole_000886.T1, Maole_000995.T1, Maole_001100.T1, Maole_001375.T1, Maole_001616.T1, Maole_002003.T1, Maole_002913.T1, Maole_003259.T1, Maole_003261.T1, Maole_003356.T1, Maole_003625.T1, Maole_004331.T1, Maole_004714.T1, Maole_005237.T1, Maole_005388.T1, Maole_005518.T1, Maole_006214.T1, Maole_006647.T1, Maole_006651.T1, Maole_00…
GO:0048513	2.64E-07	2.30E-05	15	25	organ development	biological_process	Maole_000162.T1, Maole_000418.T1, Maole_000995.T1, Maole_005925.T1, Maole_007391.T1, Maole_008670.T1, Maole_011601.T1, Maole_011761.T1, Maole_011764.T1, Maole_014580.T1, Maole_017220.T1, Maole_018579.T1, Maole_019075.T1, Maole_021717.T1, Maole_023840.T1
GO:0009873	3.14E-07	2.70E-05	52	200	ethylene-activated signaling pathway	biological_process	Maole_001561.T1, Maole_001907.T1, Maole_002297.T1, Maole_002365.T1, Maole_002389.T1, Maole_002408.T1, Maole_002693.T1, Maole_003444.T1, Maole_003754.T1, Maole_006095.T1, Maole_007108.T1, Maole_007303.T1, Maole_007320.T1, Maole_007391.T1, Maole_007427.T1, Maole_007964.T1, Maole_009038.T1, Maole_009289.T1, Maole_010021.T1, Maole_010035.T1, Maole_011406.T1, Maole_012467.T1, Maole_012554.T1, Maole_01…
GO:0009850	3.18E-07	2.71E-05	14	22	auxin metabolic process	biological_process	Maole_003601.T1, Maole_003602.T1, Maole_003604.T1, Maole_003605.T1, Maole_003607.T1, Maole_003920.T1, Maole_004237.T1, Maole_004874.T1, Maole_006311.T1, Maole_006471.T1, Maole_012682.T1, Maole_014919.T1, Maole_016382.T1, Maole_016806.T1
GO:0010222	3.63E-07	3.06E-05	10	12	stem vascular tissue pattern formation	biological_process	Maole_001277.T1, Maole_003007.T1, Maole_003101.T1, Maole_009725.T1, Maole_015802.T1, Maole_019177.T1, Maole_019303.T1, Maole_021844.T1, Maole_022842.T1, Maole_024010.T1
GO:0010192	3.70E-07	3.09E-05	11	14	mucilage biosynthetic process	biological_process	Maole_002689.T1, Maole_004880.T1, Maole_005453.T1, Maole_008447.T1, Maole_008616.T1, Maole_014867.T1, Maole_017163.T1, Maole_017313.T1, Maole_022720.T1, Maole_023419.T1, Maole_023466.T1
GO:0015145	3.78E-07	3.13E-05	12	18	monosaccharide transmembrane transporter activity	molecular_function	Maole_000211.T1, Maole_001533.T1, Maole_002510.T1, Maole_003989.T1, Maole_004942.T1, Maole_010427.T1, Maole_011595.T1, Maole_011678.T1, Maole_016696.T1, Maole_021905.T1, Maole_022760.T1, Maole_023851.T1
GO:0009705	4.53E-07	3.72E-05	44	138	plant-type vacuole membrane	cellular_component	Maole_000806.T1, Maole_001120.T1, Maole_001432.T1, Maole_002390.T1, Maole_002591.T1, Maole_002816.T1, Maole_003084.T1, Maole_005483.T1, Maole_006351.T1, Maole_006386.T1, Maole_006581.T1, Maole_006583.T1, Maole_006896.T1, Maole_007687.T1, Maole_007749.T1, Maole_007966.T1, Maole_009067.T1, Maole_009092.T1, Maole_009248.T1, Maole_009883.T1, Maole_009968.T1, Maole_010920.T1, Maole_012299.T1, Maole_01…
GO:0009416	4.71E-07	3.82E-05	40	133	response to light stimulus	biological_process	Maole_001422.T1, Maole_002411.T1, Maole_002826.T1, Maole_003085.T1, Maole_004215.T1, Maole_004554.T1, Maole_005654.T1, Maole_005846.T1, Maole_005902.T1, Maole_006203.T1, Maole_007236.T1, Maole_008020.T1, Maole_009064.T1, Maole_009817.T1, Maole_009921.T1, Maole_010337.T1, Maole_014142.T1, Maole_014400.T1, Maole_016011.T1, Maole_016012.T1, Maole_016230.T1, Maole_016461.T1, Maole_016463.T1, Maole_01…
GO:0005874	5.30E-07	4.27E-05	57	192	microtubule	cellular_component	Maole_000026.T1, Maole_000636.T1, Maole_000687.T1, Maole_001935.T1, Maole_001957.T1, Maole_002202.T1, Maole_002627.T1, Maole_003562.T1, Maole_004136.T1, Maole_004156.T1, Maole_004334.T1, Maole_004457.T1, Maole_004598.T1, Maole_004656.T1, Maole_004704.T1, Maole_004750.T1, Maole_004936.T1, Maole_006521.T1, Maole_006574.T1, Maole_006933.T1, Maole_007270.T1, Maole_007272.T1, Maole_007898.T1, Maole_00…
GO:0005313	5.98E-07	4.77E-05	10	13	L-glutamate transmembrane transporter activity	molecular_function	Maole_006693.T1, Maole_009102.T1, Maole_012082.T1, Maole_016686.T1, Maole_019159.T1, Maole_019300.T1, Maole_020423.T1, Maole_022732.T1, Maole_022733.T1, Maole_022737.T1
GO:0046556	9.39E-07	7.41E-05	9	10	alpha-L-arabinofuranosidase activity	molecular_function	Maole_002406.T1, Maole_006066.T1, Maole_007409.T1, Maole_012828.T1, Maole_014831.T1, Maole_014832.T1, Maole_015464.T1, Maole_015610.T1, Maole_016115.T1
GO:0003333	9.56E-07	7.41E-05	20	45	amino acid transmembrane transport	biological_process	Maole_002556.T1, Maole_002862.T1, Maole_004301.T1, Maole_006692.T1, Maole_006693.T1, Maole_006694.T1, Maole_006695.T1, Maole_006799.T1, Maole_007939.T1, Maole_008831.T1, Maole_009102.T1, Maole_009610.T1, Maole_009888.T1, Maole_011813.T1, Maole_015626.T1, Maole_017713.T1, Maole_020423.T1, Maole_022732.T1, Maole_022733.T1, Maole_022737.T1
GO:0015802	9.63E-07	7.41E-05	12	18	basic amino acid transport	biological_process	Maole_002707.T1, Maole_003886.T1, Maole_006692.T1, Maole_006693.T1, Maole_006694.T1, Maole_006695.T1, Maole_014397.T1, Maole_015626.T1, Maole_020423.T1, Maole_022732.T1, Maole_022733.T1, Maole_022737.T1
GO:0046686	9.64E-07	7.41E-05	104	441	response to cadmium ion	biological_process	Maole_000099.T1, Maole_000490.T1, Maole_000643.T1, Maole_000644.T1, Maole_000870.T1, Maole_000932.T1, Maole_001310.T1, Maole_001422.T1, Maole_001485.T1, Maole_001538.T1, Maole_001608.T1, Maole_001616.T1, Maole_002028.T1, Maole_002389.T1, Maole_002406.T1, Maole_002680.T1, Maole_002761.T1, Maole_002826.T1, Maole_003030.T1, Maole_003067.T1, Maole_003596.T1, Maole_003754.T1, Maole_004070.T1, Maole_00…
GO:0015800	1.05E-06	7.98E-05	9	11	acidic amino acid transport	biological_process	Maole_006692.T1, Maole_006693.T1, Maole_006694.T1, Maole_006695.T1, Maole_015626.T1, Maole_020423.T1, Maole_022732.T1, Maole_022733.T1, Maole_022737.T1
GO:0010315	1.08E-06	8.15E-05	17	34	auxin efflux	biological_process	Maole_004980.T1, Maole_004982.T1, Maole_008447.T1, Maole_011110.T1, Maole_011111.T1, Maole_011159.T1, Maole_012819.T1, Maole_013561.T1, Maole_014744.T1, Maole_014867.T1, Maole_016169.T1, Maole_017309.T1, Maole_019453.T1, Maole_021185.T1, Maole_021573.T1, Maole_023076.T1, Maole_023466.T1
GO:0090332	1.09E-06	8.20E-05	13	21	stomatal closure	biological_process	Maole_001037.T1, Maole_001488.T1, Maole_007143.T1, Maole_007145.T1, Maole_008181.T1, Maole_011198.T1, Maole_011377.T1, Maole_011378.T1, Maole_017719.T1, Maole_020605.T1, Maole_020610.T1, Maole_020826.T1, Maole_021993.T1
GO:0042128	1.18E-06	8.74E-05	17	32	nitrate assimilation	biological_process	Maole_001538.T1, Maole_002401.T1, Maole_003203.T1, Maole_006386.T1, Maole_006896.T1, Maole_009465.T1, Maole_009883.T1, Maole_010599.T1, Maole_011873.T1, Maole_012405.T1, Maole_015423.T1, Maole_017086.T1, Maole_017734.T1, Maole_019231.T1, Maole_019968.T1, Maole_021494.T1, Maole_022202.T1
GO:0015238	1.30E-06	9.59E-05	23	53	drug transmembrane transporter activity	molecular_function	Maole_001013.T1, Maole_001120.T1, Maole_002207.T1, Maole_004430.T1, Maole_004565.T1, Maole_005543.T1, Maole_006169.T1, Maole_006681.T1, Maole_006682.T1, Maole_007455.T1, Maole_007749.T1, Maole_008178.T1, Maole_008703.T1, Maole_009091.T1, Maole_010452.T1, Maole_018033.T1, Maole_018034.T1, Maole_018035.T1, Maole_019820.T1, Maole_022265.T1, Maole_022266.T1, Maole_023245.T1, Maole_023837.T1
GO:0010075	1.44E-06	0.000104988	35	107	regulation of meristem growth	biological_process	Maole_002288.T1, Maole_002831.T1, Maole_002854.T1, Maole_003557.T1, Maole_003905.T1, Maole_004167.T1, Maole_004878.T1, Maole_005102.T1, Maole_005432.T1, Maole_005520.T1, Maole_005818.T1, Maole_006885.T1, Maole_008387.T1, Maole_009888.T1, Maole_011163.T1, Maole_011813.T1, Maole_012336.T1, Maole_013515.T1, Maole_013785.T1, Maole_014580.T1, Maole_016012.T1, Maole_016169.T1, Maole_016266.T1, Maole_01…
GO:0005200	1.49E-06	0.000107131	14	25	structural constituent of cytoskeleton	molecular_function	Maole_002627.T1, Maole_003562.T1, Maole_006933.T1, Maole_007270.T1, Maole_007272.T1, Maole_009100.T1, Maole_010479.T1, Maole_011181.T1, Maole_012665.T1, Maole_014746.T1, Maole_016953.T1, Maole_019070.T1, Maole_019929.T1, Maole_020238.T1
GO:0016032	1.49E-06	0.000107131	51	181	viral process	biological_process	Maole_001356.T1, Maole_001853.T1, Maole_002102.T1, Maole_002221.T1, Maole_003656.T1, Maole_003754.T1, Maole_003805.T1, Maole_004874.T1, Maole_004972.T1, Maole_005408.T1, Maole_005414.T1, Maole_006095.T1, Maole_006885.T1, Maole_007323.T1, Maole_007703.T1, Maole_007834.T1, Maole_008292.T1, Maole_008523.T1, Maole_009272.T1, Maole_009354.T1, Maole_009506.T1, Maole_009552.T1, Maole_010035.T1, Maole_01…
GO:0043622	1.69E-06	0.000120064	18	35	cortical microtubule organization	biological_process	Maole_000432.T1, Maole_000497.T1, Maole_000687.T1, Maole_002202.T1, Maole_003315.T1, Maole_004334.T1, Maole_004457.T1, Maole_004704.T1, Maole_005453.T1, Maole_006574.T1, Maole_007285.T1, Maole_007898.T1, Maole_014858.T1, Maole_017660.T1, Maole_017900.T1, Maole_019947.T1, Maole_021441.T1, Maole_023802.T1
GO:0015198	1.75E-06	0.000122463	9	12	oligopeptide transporter activity	molecular_function	Maole_007599.T1, Maole_009063.T1, Maole_009534.T1, Maole_011321.T1, Maole_011322.T1, Maole_016343.T1, Maole_016345.T1, Maole_020028.T1, Maole_020657.T1
GO:0006810	1.76E-06	0.000122463	60	211	transport	biological_process	Maole_001019.T1, Maole_001020.T1, Maole_001021.T1, Maole_001022.T1, Maole_001277.T1, Maole_001578.T1, Maole_002495.T1, Maole_003007.T1, Maole_004156.T1, Maole_004881.T1, Maole_005236.T1, Maole_005385.T1, Maole_005935.T1, Maole_007843.T1, Maole_008874.T1, Maole_008875.T1, Maole_008946.T1, Maole_009725.T1, Maole_010549.T1, Maole_010606.T1, Maole_010780.T1, Maole_011288.T1, Maole_012520.T1, Maole_01…
GO:0002237	1.76E-06	0.000122463	23	57	response to molecule of bacterial origin	biological_process	Maole_000379.T1, Maole_000381.T1, Maole_000473.T1, Maole_001757.T1, Maole_002102.T1, Maole_002707.T1, Maole_003283.T1, Maole_007074.T1, Maole_007101.T1, Maole_007504.T1, Maole_009096.T1, Maole_009099.T1, Maole_009289.T1, Maole_010021.T1, Maole_011406.T1, Maole_015735.T1, Maole_015737.T1, Maole_015738.T1, Maole_021900.T1, Maole_022187.T1, Maole_022607.T1, Maole_023564.T1, Maole_023753.T1
GO:0051753	1.83E-06	0.000126482	10	13	mannan synthase activity	molecular_function	Maole_002136.T1, Maole_002689.T1, Maole_006085.T1, Maole_008616.T1, Maole_010934.T1, Maole_012144.T1, Maole_012145.T1, Maole_016155.T1, Maole_017313.T1, Maole_022720.T1
GO:0032440	1.86E-06	0.000127458	39	132	2-alkenal reductase [NAD(P)] activity	molecular_function	Maole_000698.T1, Maole_001025.T1, Maole_001533.T1, Maole_001631.T1, Maole_001639.T1, Maole_002469.T1, Maole_002634.T1, Maole_003557.T1, Maole_003596.T1, Maole_003994.T1, Maole_004548.T1, Maole_005414.T1, Maole_005818.T1, Maole_007074.T1, Maole_007143.T1, Maole_007145.T1, Maole_007360.T1, Maole_007703.T1, Maole_007707.T1, Maole_007944.T1, Maole_009945.T1, Maole_010427.T1, Maole_010540.T1, Maole_01…
GO:0009617	1.94E-06	0.000131929	47	167	response to bacterium	biological_process	Maole_000285.T1, Maole_000619.T1, Maole_001561.T1, Maole_002240.T1, Maole_002689.T1, Maole_002693.T1, Maole_003227.T1, Maole_003498.T1, Maole_004444.T1, Maole_004445.T1, Maole_004880.T1, Maole_005625.T1, Maole_005626.T1, Maole_006068.T1, Maole_006356.T1, Maole_006651.T1, Maole_006652.T1, Maole_007143.T1, Maole_007145.T1, Maole_007386.T1, Maole_007927.T1, Maole_008382.T1, Maole_008616.T1, Maole_00…
GO:0009611	2.45E-06	0.00016507	76	330	response to wounding	biological_process	Maole_000121.T1, Maole_001071.T1, Maole_001123.T1, Maole_001124.T1, Maole_001125.T1, Maole_001277.T1, Maole_001310.T1, Maole_001424.T1, Maole_001931.T1, Maole_001971.T1, Maole_001986.T1, Maole_001987.T1, Maole_002288.T1, Maole_002411.T1, Maole_002779.T1, Maole_003007.T1, Maole_003203.T1, Maole_003560.T1, Maole_003813.T1, Maole_004129.T1, Maole_004880.T1, Maole_005250.T1, Maole_005276.T1, Maole_00…
GO:1902600	2.64E-06	0.0001767	12	18	hydrogen ion transmembrane transport	biological_process	Maole_001120.T1, Maole_002816.T1, Maole_004003.T1, Maole_007749.T1, Maole_011444.T1, Maole_017089.T1, Maole_017128.T1, Maole_018033.T1, Maole_018034.T1, Maole_018035.T1, Maole_019820.T1, Maole_023245.T1
GO:0015297	2.75E-06	0.000182399	34	104	antiporter activity	molecular_function	Maole_000474.T1, Maole_001013.T1, Maole_001120.T1, Maole_002207.T1, Maole_004430.T1, Maole_004565.T1, Maole_005543.T1, Maole_006169.T1, Maole_006681.T1, Maole_006682.T1, Maole_007455.T1, Maole_007749.T1, Maole_008178.T1, Maole_008703.T1, Maole_009029.T1, Maole_009091.T1, Maole_010452.T1, Maole_010780.T1, Maole_011345.T1, Maole_011352.T1, Maole_011975.T1, Maole_012082.T1, Maole_013596.T1, Maole_01…
GO:0045490	2.89E-06	0.000190331	29	88	pectin catabolic process	biological_process	Maole_000612.T1, Maole_000619.T1, Maole_001481.T1, Maole_001757.T1, Maole_002236.T1, Maole_003560.T1, Maole_003905.T1, Maole_004255.T1, Maole_005335.T1, Maole_005625.T1, Maole_005626.T1, Maole_005709.T1, Maole_007703.T1, Maole_008182.T1, Maole_008264.T1, Maole_008713.T1, Maole_008961.T1, Maole_009099.T1, Maole_011589.T1, Maole_012008.T1, Maole_012531.T1, Maole_014209.T1, Maole_014584.T1, Maole_01…
GO:0023014	2.91E-06	0.000190353	22	52	signal transduction by protein phosphorylation	biological_process	Maole_002461.T1, Maole_003283.T1, Maole_003557.T1, Maole_003560.T1, Maole_005013.T1, Maole_005101.T1, Maole_006559.T1, Maole_006688.T1, Maole_007590.T1, Maole_009505.T1, Maole_011163.T1, Maole_013413.T1, Maole_013870.T1, Maole_017331.T1, Maole_018459.T1, Maole_019167.T1, Maole_020819.T1, Maole_021008.T1, Maole_021164.T1, Maole_021520.T1, Maole_022471.T1, Maole_023357.T1
GO:0009674	3.01E-06	0.000194858	7	7	potassium:sodium symporter activity	molecular_function	Maole_017648.T1, Maole_017866.T1, Maole_017867.T1, Maole_017868.T1, Maole_017870.T1, Maole_017871.T1, Maole_017874.T1
GO:0015992	3.08E-06	0.000198194	31	89	proton transport	biological_process	Maole_000211.T1, Maole_001467.T1, Maole_001533.T1, Maole_002313.T1, Maole_002510.T1, Maole_002618.T1, Maole_002924.T1, Maole_003000.T1, Maole_003084.T1, Maole_003989.T1, Maole_004003.T1, Maole_004942.T1, Maole_007843.T1, Maole_008313.T1, Maole_009968.T1, Maole_010427.T1, Maole_010920.T1, Maole_011444.T1, Maole_011595.T1, Maole_011678.T1, Maole_012299.T1, Maole_012301.T1, Maole_013121.T1, Maole_01…
GO:0080051	3.12E-06	0.000199398	7	7	cutin transport	biological_process	Maole_001277.T1, Maole_003007.T1, Maole_015027.T1, Maole_019303.T1, Maole_022244.T1, Maole_022842.T1, Maole_022844.T1
GO:0015416	3.44E-06	0.000216882	7	7	organic phosphonate transmembrane-transporting ATPase activity	molecular_function	Maole_001020.T1, Maole_003007.T1, Maole_009336.T1, Maole_012596.T1, Maole_012598.T1, Maole_021844.T1, Maole_024010.T1
GO:0005388	3.44E-06	0.000216882	12	19	calcium-transporting ATPase activity	molecular_function	Maole_000806.T1, Maole_002899.T1, Maole_005633.T1, Maole_005935.T1, Maole_013454.T1, Maole_013456.T1, Maole_014963.T1, Maole_014964.T1, Maole_015044.T1, Maole_019510.T1, Maole_019512.T1, Maole_021285.T1
GO:0080092	3.69E-06	0.000230707	16	33	regulation of pollen tube growth	biological_process	Maole_002950.T1, Maole_003848.T1, Maole_005388.T1, Maole_012448.T1, Maole_012507.T1, Maole_012857.T1, Maole_013030.T1, Maole_013163.T1, Maole_014161.T1, Maole_016444.T1, Maole_016890.T1, Maole_018026.T1, Maole_018075.T1, Maole_019951.T1, Maole_020968.T1, Maole_022845.T1
GO:0033956	3.86E-06	0.000239309	7	7	beta-apiosyl-beta-glucosidase activity	molecular_function	Maole_004819.T1, Maole_018863.T1, Maole_018864.T1, Maole_019762.T1, Maole_019764.T1, Maole_019766.T1, Maole_019767.T1
GO:0005355	4.46E-06	0.000271073	21	50	glucose transmembrane transporter activity	molecular_function	Maole_000211.T1, Maole_001533.T1, Maole_002313.T1, Maole_002510.T1, Maole_003000.T1, Maole_003084.T1, Maole_003989.T1, Maole_004942.T1, Maole_009968.T1, Maole_010427.T1, Maole_010920.T1, Maole_011595.T1, Maole_011678.T1, Maole_012299.T1, Maole_012301.T1, Maole_013121.T1, Maole_013153.T1, Maole_016696.T1, Maole_021905.T1, Maole_022760.T1, Maole_023851.T1
GO:0035428	4.46E-06	0.000271073	21	50	hexose transmembrane transport	biological_process	Maole_000211.T1, Maole_001533.T1, Maole_002313.T1, Maole_002510.T1, Maole_003000.T1, Maole_003084.T1, Maole_003989.T1, Maole_004942.T1, Maole_009968.T1, Maole_010427.T1, Maole_010920.T1, Maole_011595.T1, Maole_011678.T1, Maole_012299.T1, Maole_012301.T1, Maole_013121.T1, Maole_013153.T1, Maole_016696.T1, Maole_021905.T1, Maole_022760.T1, Maole_023851.T1
GO:0046323	4.46E-06	0.000271073	21	50	glucose import	biological_process	Maole_000211.T1, Maole_001533.T1, Maole_002313.T1, Maole_002510.T1, Maole_003000.T1, Maole_003084.T1, Maole_003989.T1, Maole_004942.T1, Maole_009968.T1, Maole_010427.T1, Maole_010920.T1, Maole_011595.T1, Maole_011678.T1, Maole_012299.T1, Maole_012301.T1, Maole_013121.T1, Maole_013153.T1, Maole_016696.T1, Maole_021905.T1, Maole_022760.T1, Maole_023851.T1
GO:0004012	4.67E-06	0.000281802	7	7	phospholipid-translocating ATPase activity	molecular_function	Maole_001136.T1, Maole_001730.T1, Maole_005514.T1, Maole_012276.T1, Maole_012537.T1, Maole_013721.T1, Maole_015061.T1
GO:0005507	5.24E-06	0.000313705	55	197	copper ion binding	molecular_function	Maole_000311.T1, Maole_000313.T1, Maole_000672.T1, Maole_002239.T1, Maole_002588.T1, Maole_002636.T1, Maole_002645.T1, Maole_002648.T1, Maole_002680.T1, Maole_002761.T1, Maole_003030.T1, Maole_003232.T1, Maole_003245.T1, Maole_004210.T1, Maole_004319.T1, Maole_004626.T1, Maole_005670.T1, Maole_006703.T1, Maole_007427.T1, Maole_007429.T1, Maole_008800.T1, Maole_009619.T1, Maole_010098.T1, Maole_01…
GO:0009813	5.46E-06	0.000324763	46	192	flavonoid biosynthetic process	biological_process	Maole_001120.T1, Maole_001286.T1, Maole_001288.T1, Maole_001919.T1, Maole_001920.T1, Maole_002124.T1, Maole_003601.T1, Maole_003602.T1, Maole_003604.T1, Maole_003605.T1, Maole_003607.T1, Maole_006469.T1, Maole_007425.T1, Maole_007749.T1, Maole_009248.T1, Maole_009367.T1, Maole_010554.T1, Maole_011514.T1, Maole_011533.T1, Maole_011536.T1, Maole_012227.T1, Maole_012328.T1, Maole_012853.T1, Maole_01…
GO:0008422	5.85E-06	0.00034419	16	31	beta-glucosidase activity	molecular_function	Maole_002141.T1, Maole_002146.T1, Maole_004819.T1, Maole_009724.T1, Maole_011052.T1, Maole_014080.T1, Maole_014832.T1, Maole_015610.T1, Maole_017223.T1, Maole_018863.T1, Maole_018864.T1, Maole_019391.T1, Maole_019762.T1, Maole_019764.T1, Maole_019766.T1, Maole_019767.T1
GO:0009555	5.91E-06	0.00034419	63	241	pollen development	biological_process	Maole_000026.T1, Maole_001404.T1, Maole_001488.T1, Maole_001608.T1, Maole_002704.T1, Maole_002715.T1, Maole_002728.T1, Maole_002884.T1, Maole_002899.T1, Maole_003249.T1, Maole_003848.T1, Maole_004136.T1, Maole_004251.T1, Maole_004457.T1, Maole_004750.T1, Maole_004787.T1, Maole_005046.T1, Maole_005221.T1, Maole_005935.T1, Maole_006356.T1, Maole_006561.T1, Maole_006722.T1, Maole_006960.T1, Maole_00…
GO:0000148	5.98E-06	0.00034419	8	9	1,3-beta-D-glucan synthase complex	cellular_component	Maole_003848.T1, Maole_004268.T1, Maole_011987.T1, Maole_012448.T1, Maole_013030.T1, Maole_019253.T1, Maole_019256.T1, Maole_019257.T1
GO:0003843	5.98E-06	0.00034419	8	9	1,3-beta-D-glucan synthase activity	molecular_function	Maole_003848.T1, Maole_004268.T1, Maole_011987.T1, Maole_012448.T1, Maole_013030.T1, Maole_019253.T1, Maole_019256.T1, Maole_019257.T1
GO:0006075	5.98E-06	0.00034419	8	9	(1->3)-beta-D-glucan biosynthetic process	biological_process	Maole_003848.T1, Maole_004268.T1, Maole_011987.T1, Maole_012448.T1, Maole_013030.T1, Maole_019253.T1, Maole_019256.T1, Maole_019257.T1
GO:0035251	6.13E-06	0.000350188	25	85	UDP-glucosyltransferase activity	molecular_function	Maole_001286.T1, Maole_001288.T1, Maole_001920.T1, Maole_002029.T1, Maole_003601.T1, Maole_003602.T1, Maole_003604.T1, Maole_003605.T1, Maole_003607.T1, Maole_010554.T1, Maole_011514.T1, Maole_011533.T1, Maole_011536.T1, Maole_012227.T1, Maole_013045.T1, Maole_016671.T1, Maole_016806.T1, Maole_018253.T1, Maole_018810.T1, Maole_019308.T1, Maole_019310.T1, Maole_020367.T1, Maole_020368.T1, Maole_02…
GO:0046470	6.70E-06	0.000380488	9	12	phosphatidylcholine metabolic process	biological_process	Maole_001100.T1, Maole_001616.T1, Maole_008809.T1, Maole_009636.T1, Maole_016612.T1, Maole_016977.T1, Maole_016978.T1, Maole_023496.T1, Maole_023771.T1
GO:0090333	6.86E-06	0.000384194	11	16	regulation of stomatal closure	biological_process	Maole_001432.T1, Maole_001610.T1, Maole_001616.T1, Maole_001854.T1, Maole_004862.T1, Maole_008809.T1, Maole_009636.T1, Maole_010016.T1, Maole_012342.T1, Maole_015677.T1, Maole_016473.T1
GO:0008810	6.86E-06	0.000384194	13	25	cellulase activity	molecular_function	Maole_000613.T1, Maole_002235.T1, Maole_003315.T1, Maole_004142.T1, Maole_004721.T1, Maole_006480.T1, Maole_007285.T1, Maole_007473.T1, Maole_011207.T1, Maole_011872.T1, Maole_013830.T1, Maole_015154.T1, Maole_020869.T1
GO:0016049	6.90E-06	0.000384194	23	60	cell growth	biological_process	Maole_000432.T1, Maole_000497.T1, Maole_001100.T1, Maole_001826.T1, Maole_004927.T1, Maole_005453.T1, Maole_005574.T1, Maole_006203.T1, Maole_006315.T1, Maole_010425.T1, Maole_013359.T1, Maole_014142.T1, Maole_014640.T1, Maole_015471.T1, Maole_018948.T1, Maole_019480.T1, Maole_020438.T1, Maole_020690.T1, Maole_021075.T1, Maole_021076.T1, Maole_021503.T1, Maole_023053.T1, Maole_023449.T1
GO:0006898	7.25E-06	0.000401427	11	17	receptor-mediated endocytosis	biological_process	Maole_004230.T1, Maole_004972.T1, Maole_009317.T1, Maole_009320.T1, Maole_014265.T1, Maole_014267.T1, Maole_014269.T1, Maole_014270.T1, Maole_014272.T1, Maole_014274.T1, Maole_014275.T1
GO:0052544	8.05E-06	0.000442499	19	48	defense response by callose deposition in cell wall	biological_process	Maole_001020.T1, Maole_001021.T1, Maole_001022.T1, Maole_002761.T1, Maole_003602.T1, Maole_003848.T1, Maole_004972.T1, Maole_009317.T1, Maole_009320.T1, Maole_012093.T1, Maole_012448.T1, Maole_014265.T1, Maole_014267.T1, Maole_014269.T1, Maole_014270.T1, Maole_014272.T1, Maole_014274.T1, Maole_014275.T1, Maole_016806.T1
GO:0004497	9.07E-06	0.000495868	65	283	monooxygenase activity	molecular_function	Maole_000411.T1, Maole_000498.T1, Maole_001534.T1, Maole_001535.T1, Maole_002003.T1, Maole_002070.T1, Maole_003218.T1, Maole_004412.T1, Maole_004771.T1, Maole_004939.T1, Maole_005807.T1, Maole_005983.T1, Maole_006211.T1, Maole_006444.T1, Maole_006445.T1, Maole_006624.T1, Maole_007894.T1, Maole_008018.T1, Maole_008023.T1, Maole_008615.T1, Maole_009890.T1, Maole_009921.T1, Maole_010457.T1, Maole_01…
GO:0043090	1.14E-05	0.000617307	18	42	amino acid import	biological_process	Maole_000390.T1, Maole_002707.T1, Maole_002862.T1, Maole_003886.T1, Maole_004301.T1, Maole_006692.T1, Maole_006693.T1, Maole_006694.T1, Maole_006695.T1, Maole_007939.T1, Maole_009102.T1, Maole_013780.T1, Maole_014397.T1, Maole_020423.T1, Maole_022732.T1, Maole_022733.T1, Maole_022737.T1, Maole_023851.T1
GO:0052696	1.14E-05	0.000617307	30	116	flavonoid glucuronidation	biological_process	Maole_001286.T1, Maole_001288.T1, Maole_001919.T1, Maole_001920.T1, Maole_003601.T1, Maole_003602.T1, Maole_003604.T1, Maole_003605.T1, Maole_003607.T1, Maole_006469.T1, Maole_010554.T1, Maole_011514.T1, Maole_011533.T1, Maole_011536.T1, Maole_012227.T1, Maole_012853.T1, Maole_013045.T1, Maole_015908.T1, Maole_015909.T1, Maole_016671.T1, Maole_016806.T1, Maole_018253.T1, Maole_018810.T1, Maole_01…
GO:0022891	1.20E-05	0.000645395	20	49	substrate-specific transmembrane transporter activity	molecular_function	Maole_000211.T1, Maole_001533.T1, Maole_002313.T1, Maole_002510.T1, Maole_003084.T1, Maole_003989.T1, Maole_004942.T1, Maole_009968.T1, Maole_010427.T1, Maole_010920.T1, Maole_011595.T1, Maole_011678.T1, Maole_012299.T1, Maole_012301.T1, Maole_013121.T1, Maole_013153.T1, Maole_016696.T1, Maole_021905.T1, Maole_022760.T1, Maole_023851.T1
GO:0005544	1.27E-05	0.000677376	13	26	calcium-dependent phospholipid binding	molecular_function	Maole_000162.T1, Maole_000418.T1, Maole_000995.T1, Maole_007391.T1, Maole_008670.T1, Maole_008854.T1, Maole_011601.T1, Maole_011761.T1, Maole_011764.T1, Maole_014580.T1, Maole_017220.T1, Maole_018579.T1, Maole_023840.T1
GO:0015696	1.40E-05	0.000744123	10	16	ammonium transport	biological_process	Maole_000400.T1, Maole_002056.T1, Maole_002707.T1, Maole_003886.T1, Maole_006692.T1, Maole_006693.T1, Maole_006694.T1, Maole_006695.T1, Maole_014397.T1, Maole_016665.T1
GO:0004713	1.45E-05	0.000763765	21	51	protein tyrosine kinase activity	molecular_function	Maole_001017.T1, Maole_004246.T1, Maole_005326.T1, Maole_006670.T1, Maole_006766.T1, Maole_007126.T1, Maole_007170.T1, Maole_008105.T1, Maole_009038.T1, Maole_010336.T1, Maole_010383.T1, Maole_013689.T1, Maole_014174.T1, Maole_014466.T1, Maole_014474.T1, Maole_014475.T1, Maole_019406.T1, Maole_019580.T1, Maole_021727.T1, Maole_023299.T1, Maole_023388.T1
GO:0005496	1.52E-05	0.000797568	13	26	steroid binding	molecular_function	Maole_000473.T1, Maole_002721.T1, Maole_002724.T1, Maole_006040.T1, Maole_011930.T1, Maole_018021.T1, Maole_020499.T1, Maole_020500.T1, Maole_023561.T1, Maole_023562.T1, Maole_023563.T1, Maole_023564.T1, Maole_023753.T1
GO:0005546	1.73E-05	0.000897744	8	10	phosphatidylinositol-4,5-bisphosphate binding	molecular_function	Maole_001616.T1, Maole_005612.T1, Maole_008809.T1, Maole_009636.T1, Maole_016612.T1, Maole_016977.T1, Maole_016978.T1, Maole_023496.T1
GO:0030245	1.74E-05	0.000897744	13	26	cellulose catabolic process	biological_process	Maole_000613.T1, Maole_002235.T1, Maole_003315.T1, Maole_004142.T1, Maole_004721.T1, Maole_006480.T1, Maole_007285.T1, Maole_007473.T1, Maole_011207.T1, Maole_011872.T1, Maole_013830.T1, Maole_015154.T1, Maole_020869.T1
GO:0006096	1.79E-05	0.000920982	37	116	glycolytic process	biological_process	Maole_000099.T1, Maole_000643.T1, Maole_000644.T1, Maole_000870.T1, Maole_001037.T1, Maole_001240.T1, Maole_002028.T1, Maole_004139.T1, Maole_004787.T1, Maole_005372.T1, Maole_005908.T1, Maole_006257.T1, Maole_006337.T1, Maole_006933.T1, Maole_007942.T1, Maole_008143.T1, Maole_008181.T1, Maole_008625.T1, Maole_008706.T1, Maole_011198.T1, Maole_011946.T1, Maole_012640.T1, Maole_014904.T1, Maole_01…
GO:0071944	2.04E-05	0.001040475	12	21	cell periphery	cellular_component	Maole_000902.T1, Maole_002742.T1, Maole_003056.T1, Maole_004073.T1, Maole_005925.T1, Maole_010308.T1, Maole_016032.T1, Maole_016358.T1, Maole_019075.T1, Maole_020187.T1, Maole_020738.T1, Maole_021717.T1
GO:0031225	2.11E-05	0.001069741	40	156	anchored component of membrane	cellular_component	Maole_000311.T1, Maole_000313.T1, Maole_000465.T1, Maole_000932.T1, Maole_002239.T1, Maole_003100.T1, Maole_003232.T1, Maole_003369.T1, Maole_004896.T1, Maole_006485.T1, Maole_008505.T1, Maole_008790.T1, Maole_009025.T1, Maole_011051.T1, Maole_012008.T1, Maole_012531.T1, Maole_012626.T1, Maole_012627.T1, Maole_012678.T1, Maole_013216.T1, Maole_013222.T1, Maole_013359.T1, Maole_013625.T1, Maole_01…
GO:0000390	2.13E-05	0.001077205	6	6	spliceosomal complex disassembly	biological_process	Maole_002505.T1, Maole_004814.T1, Maole_007923.T1, Maole_011216.T1, Maole_018279.T1, Maole_020321.T1
GO:0008272	2.16E-05	0.001083647	11	18	sulfate transport	biological_process	Maole_004916.T1, Maole_004918.T1, Maole_005101.T1, Maole_006559.T1, Maole_013416.T1, Maole_016271.T1, Maole_016575.T1, Maole_016576.T1, Maole_018524.T1, Maole_022120.T1, Maole_023357.T1
GO:0015180	2.33E-05	0.001157829	7	9	L-alanine transmembrane transporter activity	molecular_function	Maole_006693.T1, Maole_009102.T1, Maole_019159.T1, Maole_020423.T1, Maole_022732.T1, Maole_022733.T1, Maole_022737.T1
GO:0015808	2.33E-05	0.001157829	7	9	L-alanine transport	biological_process	Maole_006693.T1, Maole_009102.T1, Maole_019159.T1, Maole_020423.T1, Maole_022732.T1, Maole_022733.T1, Maole_022737.T1
GO:0008360	2.51E-05	0.001225663	15	30	regulation of cell shape	biological_process	Maole_001017.T1, Maole_001137.T1, Maole_002747.T1, Maole_003848.T1, Maole_004268.T1, Maole_005514.T1, Maole_011987.T1, Maole_012448.T1, Maole_013030.T1, Maole_013130.T1, Maole_019253.T1, Maole_019256.T1, Maole_019257.T1, Maole_019580.T1, Maole_023299.T1
GO:0002764	2.54E-05	0.001225663	8	12	immune response-regulating signaling pathway	biological_process	Maole_006779.T1, Maole_015116.T1, Maole_021416.T1, Maole_023259.T1, Maole_023260.T1, Maole_023776.T1, Maole_024056.T1, Maole_024121.T1
GO:0010328	2.54E-05	0.001225663	8	11	auxin influx transmembrane transporter activity	molecular_function	Maole_002556.T1, Maole_004982.T1, Maole_006799.T1, Maole_011813.T1, Maole_013561.T1, Maole_014744.T1, Maole_017309.T1, Maole_017713.T1
GO:0060919	2.54E-05	0.001225663	8	11	auxin influx	biological_process	Maole_002556.T1, Maole_004982.T1, Maole_006799.T1, Maole_011813.T1, Maole_013561.T1, Maole_014744.T1, Maole_017309.T1, Maole_017713.T1
GO:0080043	2.56E-05	0.001225663	29	115	quercetin 3-O-glucosyltransferase activity	molecular_function	Maole_001286.T1, Maole_001288.T1, Maole_001919.T1, Maole_001920.T1, Maole_003601.T1, Maole_003602.T1, Maole_003604.T1, Maole_003605.T1, Maole_003607.T1, Maole_006469.T1, Maole_010554.T1, Maole_011514.T1, Maole_011533.T1, Maole_011536.T1, Maole_012227.T1, Maole_012853.T1, Maole_013045.T1, Maole_015908.T1, Maole_015909.T1, Maole_016671.T1, Maole_016806.T1, Maole_018253.T1, Maole_018810.T1, Maole_01…
GO:0080044	2.56E-05	0.001225663	29	115	quercetin 7-O-glucosyltransferase activity	molecular_function	Maole_001286.T1, Maole_001288.T1, Maole_001919.T1, Maole_001920.T1, Maole_003601.T1, Maole_003602.T1, Maole_003604.T1, Maole_003605.T1, Maole_003607.T1, Maole_006469.T1, Maole_010554.T1, Maole_011514.T1, Maole_011533.T1, Maole_011536.T1, Maole_012227.T1, Maole_012853.T1, Maole_013045.T1, Maole_015908.T1, Maole_015909.T1, Maole_016671.T1, Maole_016806.T1, Maole_018253.T1, Maole_018810.T1, Maole_01…
GO:0012510	2.57E-05	0.001225663	8	10	trans-Golgi network transport vesicle membrane	cellular_component	Maole_001561.T1, Maole_002693.T1, Maole_006351.T1, Maole_009038.T1, Maole_012805.T1, Maole_013299.T1, Maole_016166.T1, Maole_021727.T1
GO:0010329	3.16E-05	0.001498084	13	26	auxin efflux transmembrane transporter activity	molecular_function	Maole_004980.T1, Maole_004982.T1, Maole_011110.T1, Maole_011111.T1, Maole_011159.T1, Maole_012819.T1, Maole_013561.T1, Maole_014744.T1, Maole_017309.T1, Maole_019453.T1, Maole_021185.T1, Maole_021573.T1, Maole_023076.T1
GO:0010541	3.24E-05	0.001531115	10	16	acropetal auxin transport	biological_process	Maole_004980.T1, Maole_004982.T1, Maole_011110.T1, Maole_011111.T1, Maole_011159.T1, Maole_013561.T1, Maole_014744.T1, Maole_017309.T1, Maole_021185.T1, Maole_023076.T1
GO:0016311	3.33E-05	0.001565734	31	100	dephosphorylation	biological_process	Maole_000132.T1, Maole_000326.T1, Maole_001093.T1, Maole_001516.T1, Maole_002241.T1, Maole_002477.T1, Maole_002558.T1, Maole_002634.T1, Maole_003226.T1, Maole_003813.T1, Maole_004164.T1, Maole_004363.T1, Maole_004409.T1, Maole_005101.T1, Maole_005741.T1, Maole_006417.T1, Maole_006559.T1, Maole_009138.T1, Maole_009142.T1, Maole_009433.T1, Maole_009473.T1, Maole_009740.T1, Maole_014893.T1, Maole_01…
GO:0005351	3.62E-05	0.001690859	21	56	sugar:proton symporter activity	molecular_function	Maole_000211.T1, Maole_001533.T1, Maole_002313.T1, Maole_002510.T1, Maole_003000.T1, Maole_003084.T1, Maole_003989.T1, Maole_004942.T1, Maole_009968.T1, Maole_010427.T1, Maole_010920.T1, Maole_011595.T1, Maole_011678.T1, Maole_012299.T1, Maole_012301.T1, Maole_013121.T1, Maole_013153.T1, Maole_016696.T1, Maole_021905.T1, Maole_022760.T1, Maole_023851.T1
GO:0016702	3.67E-05	0.001703234	9	13	oxidoreductase activity, acting on single donors with incorporation of molecular oxygen, incorporation of two atoms of oxygen	molecular_function	Maole_007386.T1, Maole_007927.T1, Maole_010760.T1, Maole_010762.T1, Maole_010763.T1, Maole_013630.T1, Maole_017544.T1, Maole_019799.T1, Maole_022398.T1
GO:0048443	3.89E-05	0.001799378	22	67	stamen development	biological_process	Maole_000379.T1, Maole_000381.T1, Maole_001757.T1, Maole_002102.T1, Maole_002433.T1, Maole_003283.T1, Maole_007074.T1, Maole_007504.T1, Maole_009096.T1, Maole_009099.T1, Maole_009289.T1, Maole_010021.T1, Maole_010661.T1, Maole_010662.T1, Maole_012819.T1, Maole_014744.T1, Maole_017135.T1, Maole_017309.T1, Maole_021900.T1, Maole_022187.T1, Maole_022607.T1, Maole_023753.T1
GO:0015193	4.14E-05	0.001892095	7	9	L-proline transmembrane transporter activity	molecular_function	Maole_006693.T1, Maole_009102.T1, Maole_012845.T1, Maole_020423.T1, Maole_022732.T1, Maole_022733.T1, Maole_022737.T1
GO:0035524	4.14E-05	0.001892095	7	9	proline transmembrane transport	biological_process	Maole_006693.T1, Maole_009102.T1, Maole_012845.T1, Maole_020423.T1, Maole_022732.T1, Maole_022733.T1, Maole_022737.T1
GO:1900994	4.59E-05	0.002089898	10	19	(-)-secologanin biosynthetic process	biological_process	Maole_001286.T1, Maole_001288.T1, Maole_010554.T1, Maole_011514.T1, Maole_011533.T1, Maole_011536.T1, Maole_018810.T1, Maole_019308.T1, Maole_019310.T1, Maole_022414.T1
GO:0007112	4.79E-05	0.002149492	9	13	male meiosis cytokinesis	biological_process	Maole_000026.T1, Maole_004136.T1, Maole_004457.T1, Maole_004750.T1, Maole_011642.T1, Maole_017660.T1, Maole_017900.T1, Maole_018513.T1, Maole_019320.T1
GO:0006868	4.87E-05	0.002149492	6	7	glutamine transport	biological_process	Maole_006693.T1, Maole_009102.T1, Maole_020423.T1, Maole_022732.T1, Maole_022733.T1, Maole_022737.T1
GO:0015186	4.87E-05	0.002149492	6	7	L-glutamine transmembrane transporter activity	molecular_function	Maole_006693.T1, Maole_009102.T1, Maole_020423.T1, Maole_022732.T1, Maole_022733.T1, Maole_022737.T1
GO:0015194	4.87E-05	0.002149492	6	7	L-serine transmembrane transporter activity	molecular_function	Maole_006693.T1, Maole_009102.T1, Maole_020423.T1, Maole_022732.T1, Maole_022733.T1, Maole_022737.T1
GO:0015825	4.87E-05	0.002149492	6	7	L-serine transport	biological_process	Maole_006693.T1, Maole_009102.T1, Maole_020423.T1, Maole_022732.T1, Maole_022733.T1, Maole_022737.T1
GO:0098712	4.87E-05	0.002149492	6	7	L-glutamate import across plasma membrane	biological_process	Maole_006693.T1, Maole_009102.T1, Maole_020423.T1, Maole_022732.T1, Maole_022733.T1, Maole_022737.T1
GO:0009823	5.03E-05	0.002197296	7	9	cytokinin catabolic process	biological_process	Maole_000803.T1, Maole_009962.T1, Maole_016181.T1, Maole_016914.T1, Maole_018122.T1, Maole_018123.T1, Maole_018139.T1
GO:0019139	5.03E-05	0.002197296	7	9	cytokinin dehydrogenase activity	molecular_function	Maole_000803.T1, Maole_009962.T1, Maole_016181.T1, Maole_016914.T1, Maole_018122.T1, Maole_018123.T1, Maole_018139.T1
GO:0009911	6.06E-05	0.002632713	25	73	positive regulation of flower development	biological_process	Maole_000473.T1, Maole_001725.T1, Maole_005301.T1, Maole_005925.T1, Maole_006040.T1, Maole_007602.T1, Maole_008868.T1, Maole_010241.T1, Maole_010293.T1, Maole_010920.T1, Maole_011026.T1, Maole_011930.T1, Maole_013856.T1, Maole_016012.T1, Maole_017214.T1, Maole_019075.T1, Maole_019175.T1, Maole_020499.T1, Maole_020616.T1, Maole_021717.T1, Maole_022051.T1, Maole_023054.T1, Maole_023418.T1, Maole_02…
GO:0030244	6.24E-05	0.002698213	31	94	cellulose biosynthetic process	biological_process	Maole_000497.T1, Maole_001360.T1, Maole_002136.T1, Maole_002783.T1, Maole_003315.T1, Maole_005453.T1, Maole_005607.T1, Maole_006085.T1, Maole_006235.T1, Maole_006236.T1, Maole_007108.T1, Maole_007285.T1, Maole_007631.T1, Maole_008706.T1, Maole_008707.T1, Maole_010934.T1, Maole_011523.T1, Maole_012144.T1, Maole_012145.T1, Maole_013681.T1, Maole_013763.T1, Maole_016155.T1, Maole_018140.T1, Maole_02…
GO:0009816	6.38E-05	0.002743469	30	98	defense response to bacterium, incompatible interaction	biological_process	Maole_001616.T1, Maole_001879.T1, Maole_003326.T1, Maole_006095.T1, Maole_007723.T1, Maole_007826.T1, Maole_007979.T1, Maole_007982.T1, Maole_009303.T1, Maole_009636.T1, Maole_011670.T1, Maole_011953.T1, Maole_012673.T1, Maole_014430.T1, Maole_014477.T1, Maole_014484.T1, Maole_014487.T1, Maole_014488.T1, Maole_014490.T1, Maole_015659.T1, Maole_017166.T1, Maole_017261.T1, Maole_017653.T1, Maole_01…
GO:1901684	6.95E-05	0.002973867	6	8	arsenate ion transmembrane transport	biological_process	Maole_001403.T1, Maole_015757.T1, Maole_015759.T1, Maole_015760.T1, Maole_015762.T1, Maole_016010.T1
GO:0009753	7.33E-05	0.003122455	54	235	response to jasmonic acid	biological_process	Maole_000839.T1, Maole_000932.T1, Maole_001310.T1, Maole_001458.T1, Maole_001907.T1, Maole_001986.T1, Maole_001987.T1, Maole_002288.T1, Maole_002408.T1, Maole_002433.T1, Maole_002779.T1, Maole_003203.T1, Maole_003560.T1, Maole_004129.T1, Maole_005221.T1, Maole_005607.T1, Maole_005983.T1, Maole_007189.T1, Maole_007236.T1, Maole_007386.T1, Maole_007927.T1, Maole_009505.T1, Maole_009506.T1, Maole_00…
GO:0045548	7.47E-05	0.003165783	5	5	phenylalanine ammonia-lyase activity	molecular_function	Maole_008291.T1, Maole_014706.T1, Maole_014707.T1, Maole_014708.T1, Maole_020182.T1
GO:0030570	7.53E-05	0.003174828	9	16	pectate lyase activity	molecular_function	Maole_004255.T1, Maole_005335.T1, Maole_008961.T1, Maole_012008.T1, Maole_014209.T1, Maole_014584.T1, Maole_018577.T1, Maole_020639.T1, Maole_021894.T1
GO:0048437	7.65E-05	0.003209579	11	23	floral organ development	biological_process	Maole_003557.T1, Maole_003905.T1, Maole_007894.T1, Maole_011163.T1, Maole_019167.T1, Maole_019219.T1, Maole_020819.T1, Maole_021520.T1, Maole_022090.T1, Maole_022471.T1, Maole_022820.T1
GO:0043231	7.94E-05	0.003315814	51	225	intracellular membrane-bounded organelle	cellular_component	Maole_000886.T1, Maole_001286.T1, Maole_001288.T1, Maole_001919.T1, Maole_001920.T1, Maole_001968.T1, Maole_002003.T1, Maole_002950.T1, Maole_003601.T1, Maole_003602.T1, Maole_003604.T1, Maole_003605.T1, Maole_003607.T1, Maole_004714.T1, Maole_006469.T1, Maole_009150.T1, Maole_009337.T1, Maole_010554.T1, Maole_011345.T1, Maole_011352.T1, Maole_011514.T1, Maole_011533.T1, Maole_011536.T1, Maole_01…
GO:0010588	8.46E-05	0.003504444	14	32	cotyledon vascular tissue pattern formation	biological_process	Maole_001277.T1, Maole_002596.T1, Maole_003007.T1, Maole_009725.T1, Maole_011813.T1, Maole_013408.T1, Maole_015802.T1, Maole_017713.T1, Maole_018533.T1, Maole_019177.T1, Maole_019303.T1, Maole_021844.T1, Maole_022842.T1, Maole_024010.T1
GO:0002020	8.47E-05	0.003504444	9	15	protease binding	molecular_function	Maole_007143.T1, Maole_007145.T1, Maole_011377.T1, Maole_011378.T1, Maole_020605.T1, Maole_020610.T1, Maole_020826.T1, Maole_023519.T1, Maole_023523.T1
GO:0009733	8.51E-05	0.003504444	68	307	response to auxin	biological_process	Maole_001907.T1, Maole_001918.T1, Maole_003496.T1, Maole_003920.T1, Maole_004554.T1, Maole_004874.T1, Maole_004880.T1, Maole_004982.T1, Maole_005024.T1, Maole_005664.T1, Maole_006199.T1, Maole_006311.T1, Maole_008382.T1, Maole_009289.T1, Maole_010021.T1, Maole_010293.T1, Maole_010389.T1, Maole_010505.T1, Maole_011813.T1, Maole_012093.T1, Maole_012819.T1, Maole_013422.T1, Maole_013561.T1, Maole_01…
GO:0016036	9.13E-05	0.003739722	33	113	cellular response to phosphate starvation	biological_process	Maole_000959.T1, Maole_001093.T1, Maole_001100.T1, Maole_001516.T1, Maole_001971.T1, Maole_004164.T1, Maole_004385.T1, Maole_005101.T1, Maole_005276.T1, Maole_006315.T1, Maole_006559.T1, Maole_009043.T1, Maole_009242.T1, Maole_009289.T1, Maole_010021.T1, Maole_010540.T1, Maole_011406.T1, Maole_012283.T1, Maole_013292.T1, Maole_015759.T1, Maole_015762.T1, Maole_016011.T1, Maole_016171.T1, Maole_01…
GO:0015749	9.30E-05	0.00379456	7	10	monosaccharide transport	biological_process	Maole_002510.T1, Maole_010427.T1, Maole_011595.T1, Maole_011678.T1, Maole_016696.T1, Maole_021905.T1, Maole_023851.T1
GO:0010105	9.65E-05	0.003916818	14	33	negative regulation of ethylene-activated signaling pathway	biological_process	Maole_002693.T1, Maole_005101.T1, Maole_006559.T1, Maole_009038.T1, Maole_009043.T1, Maole_012805.T1, Maole_013299.T1, Maole_013870.T1, Maole_013950.T1, Maole_016971.T1, Maole_017331.T1, Maole_018459.T1, Maole_021727.T1, Maole_023357.T1
GO:0047274	9.98E-05	0.004032799	5	5	galactinol-sucrose galactosyltransferase activity	molecular_function	Maole_006391.T1, Maole_011709.T1, Maole_015629.T1, Maole_017109.T1, Maole_018437.T1
GO:0010011	0.000105357	0.00423769	6	7	auxin binding	molecular_function	Maole_002556.T1, Maole_006799.T1, Maole_009289.T1, Maole_010021.T1, Maole_022187.T1, Maole_022607.T1
GO:0009723	0.000107276	0.004294994	52	229	response to ethylene	biological_process	Maole_000285.T1, Maole_001310.T1, Maole_001561.T1, Maole_002389.T1, Maole_002408.T1, Maole_002433.T1, Maole_002693.T1, Maole_005221.T1, Maole_005344.T1, Maole_005421.T1, Maole_006068.T1, Maole_006095.T1, Maole_006199.T1, Maole_007189.T1, Maole_007391.T1, Maole_007427.T1, Maole_007964.T1, Maole_009038.T1, Maole_009719.T1, Maole_012093.T1, Maole_012520.T1, Maole_012554.T1, Maole_012595.T1, Maole_01…
GO:0001944	0.000111657	0.004449882	18	52	vasculature development	biological_process	Maole_000379.T1, Maole_002191.T1, Maole_002288.T1, Maole_003283.T1, Maole_003994.T1, Maole_005818.T1, Maole_007320.T1, Maole_009099.T1, Maole_011589.T1, Maole_012467.T1, Maole_014640.T1, Maole_015766.T1, Maole_017911.T1, Maole_018391.T1, Maole_019480.T1, Maole_020436.T1, Maole_023406.T1, Maole_023943.T1
GO:0008643	0.000115091	0.004565789	29	98	carbohydrate transport	biological_process	Maole_000211.T1, Maole_000474.T1, Maole_001533.T1, Maole_002264.T1, Maole_002313.T1, Maole_002510.T1, Maole_003084.T1, Maole_003978.T1, Maole_003989.T1, Maole_004942.T1, Maole_006614.T1, Maole_007342.T1, Maole_009968.T1, Maole_010423.T1, Maole_010427.T1, Maole_010920.T1, Maole_011595.T1, Maole_011678.T1, Maole_012299.T1, Maole_012301.T1, Maole_013121.T1, Maole_013153.T1, Maole_016696.T1, Maole_01…
GO:0048507	0.000116319	0.004593534	11	25	meristem development	biological_process	Maole_000803.T1, Maole_009962.T1, Maole_014592.T1, Maole_018122.T1, Maole_018123.T1, Maole_018139.T1, Maole_023259.T1, Maole_023260.T1, Maole_023776.T1, Maole_024056.T1, Maole_024121.T1
GO:0090342	0.000121161	0.004763097	7	9	regulation of cell aging	biological_process	Maole_002874.T1, Maole_004885.T1, Maole_006080.T1, Maole_007956.T1, Maole_011880.T1, Maole_012004.T1, Maole_020919.T1
GO:0050378	0.000122431	0.004791342	4	4	UDP-glucuronate 4-epimerase activity	molecular_function	Maole_007035.T1, Maole_009796.T1, Maole_016082.T1, Maole_020896.T1
GO:0050829	0.00012362	0.004816204	9	16	defense response to Gram-negative bacterium	biological_process	Maole_000612.T1, Maole_000619.T1, Maole_001481.T1, Maole_005625.T1, Maole_005626.T1, Maole_005709.T1, Maole_008264.T1, Maole_018644.T1, Maole_024085.T1
GO:0034440	0.000127587	0.004948549	6	7	lipid oxidation	biological_process	Maole_007386.T1, Maole_007927.T1, Maole_010760.T1, Maole_010762.T1, Maole_013630.T1, Maole_017544.T1
GO:0005684	0.000131772	0.005088148	6	7	U2-type spliceosomal complex	cellular_component	Maole_002505.T1, Maole_007910.T1, Maole_011216.T1, Maole_014702.T1, Maole_018279.T1, Maole_020321.T1
GO:0006882	0.000134691	0.005177869	9	15	cellular zinc ion homeostasis	biological_process	Maole_001108.T1, Maole_004072.T1, Maole_005633.T1, Maole_007690.T1, Maole_013454.T1, Maole_016657.T1, Maole_016925.T1, Maole_021285.T1, Maole_021718.T1
GO:0005829	0.000137401	0.005258783	413	2,333	cytosol	cellular_component	Maole_000026.T1, Maole_000381.T1, Maole_000490.T1, Maole_000564.T1, Maole_000569.T1, Maole_000643.T1, Maole_000644.T1, Maole_000737.T1, Maole_000738.T1, Maole_000870.T1, Maole_000893.T1, Maole_000945.T1, Maole_001017.T1, Maole_001025.T1, Maole_001037.T1, Maole_001091.T1, Maole_001126.T1, Maole_001137.T1, Maole_001192.T1, Maole_001216.T1, Maole_001240.T1, Maole_001356.T1, Maole_001516.T1, Maole_00…
GO:0009926	0.000139215	0.005303496	25	80	auxin polar transport	biological_process	Maole_002389.T1, Maole_002556.T1, Maole_003905.T1, Maole_004878.T1, Maole_004982.T1, Maole_005520.T1, Maole_005796.T1, Maole_006799.T1, Maole_008706.T1, Maole_009248.T1, Maole_011288.T1, Maole_011813.T1, Maole_012819.T1, Maole_013413.T1, Maole_013561.T1, Maole_014744.T1, Maole_016169.T1, Maole_016266.T1, Maole_017309.T1, Maole_017673.T1, Maole_017713.T1, Maole_018075.T1, Maole_019453.T1, Maole_01…
GO:0035195	0.000139791	0.005303496	5	5	gene silencing by miRNA	biological_process	Maole_002276.T1, Maole_004874.T1, Maole_005229.T1, Maole_023171.T1, Maole_024003.T1
GO:0004630	0.000141829	0.005334227	9	15	phospholipase D activity	molecular_function	Maole_001100.T1, Maole_001616.T1, Maole_008809.T1, Maole_009636.T1, Maole_016612.T1, Maole_016977.T1, Maole_016978.T1, Maole_023496.T1, Maole_023771.T1
GO:0070290	0.000141829	0.005334227	9	15	N-acylphosphatidylethanolamine-specific phospholipase D activity	molecular_function	Maole_001100.T1, Maole_001616.T1, Maole_008809.T1, Maole_009636.T1, Maole_016612.T1, Maole_016977.T1, Maole_016978.T1, Maole_023496.T1, Maole_023771.T1
GO:0016165	0.000143338	0.005367771	5	5	linoleate 13S-lipoxygenase activity	molecular_function	Maole_007386.T1, Maole_007927.T1, Maole_010763.T1, Maole_017544.T1, Maole_022398.T1
GO:0060548	0.000145956	0.005442334	13	29	negative regulation of cell death	biological_process	Maole_000473.T1, Maole_001631.T1, Maole_002777.T1, Maole_002782.T1, Maole_003326.T1, Maole_006040.T1, Maole_006885.T1, Maole_008854.T1, Maole_010110.T1, Maole_011930.T1, Maole_020499.T1, Maole_023564.T1, Maole_023753.T1
GO:0010345	0.00014816	0.005500927	15	40	suberin biosynthetic process	biological_process	Maole_002558.T1, Maole_004409.T1, Maole_005654.T1, Maole_008946.T1, Maole_010457.T1, Maole_011380.T1, Maole_013709.T1, Maole_016687.T1, Maole_016855.T1, Maole_017228.T1, Maole_017245.T1, Maole_017398.T1, Maole_022347.T1, Maole_022350.T1, Maole_022678.T1
GO:1902358	0.000150058	0.00554767	5	5	sulfate transmembrane transport	biological_process	Maole_004916.T1, Maole_004918.T1, Maole_013416.T1, Maole_018524.T1, Maole_022120.T1
GO:0080172	0.000152884	0.00562819	5	5	petal epidermis patterning	biological_process	Maole_003007.T1, Maole_015027.T1, Maole_022244.T1, Maole_022842.T1, Maole_022844.T1
GO:0010234	0.000154994	0.005669898	10	20	anther wall tapetum cell fate specification	biological_process	Maole_002469.T1, Maole_002782.T1, Maole_007101.T1, Maole_007703.T1, Maole_009317.T1, Maole_014516.T1, Maole_015735.T1, Maole_015737.T1, Maole_015738.T1, Maole_024056.T1
GO:0010290	0.000155334	0.005669898	5	5	chlorophyll catabolite transmembrane transporter activity	molecular_function	Maole_007944.T1, Maole_013780.T1, Maole_020501.T1, Maole_020502.T1, Maole_022100.T1
GO:0071366	0.000155974	0.005669898	5	5	cellular response to indolebutyric acid stimulus	biological_process	Maole_001020.T1, Maole_001021.T1, Maole_001022.T1, Maole_011288.T1, Maole_017673.T1
GO:0035252	0.000161731	0.005854647	7	11	UDP-xylosyltransferase activity	molecular_function	Maole_003148.T1, Maole_005232.T1, Maole_013116.T1, Maole_013119.T1, Maole_013926.T1, Maole_016237.T1, Maole_017124.T1
GO:0005615	0.000165813	0.005977542	31	110	extracellular space	cellular_component	Maole_000311.T1, Maole_000313.T1, Maole_000803.T1, Maole_001404.T1, Maole_002276.T1, Maole_003232.T1, Maole_004161.T1, Maole_004164.T1, Maole_004251.T1, Maole_004697.T1, Maole_005276.T1, Maole_009619.T1, Maole_009962.T1, Maole_012626.T1, Maole_012627.T1, Maole_014519.T1, Maole_016167.T1, Maole_016171.T1, Maole_016175.T1, Maole_016181.T1, Maole_016393.T1, Maole_016505.T1, Maole_016506.T1, Maole_01…
GO:0009846	0.000171474	0.006156046	20	55	pollen germination	biological_process	Maole_000738.T1, Maole_002136.T1, Maole_002950.T1, Maole_003322.T1, Maole_003592.T1, Maole_003848.T1, Maole_005152.T1, Maole_005741.T1, Maole_010601.T1, Maole_012144.T1, Maole_012145.T1, Maole_012448.T1, Maole_013030.T1, Maole_014314.T1, Maole_014685.T1, Maole_015679.T1, Maole_016155.T1, Maole_016890.T1, Maole_019427.T1, Maole_021632.T1
GO:0048229	0.000173504	0.006203293	11	22	gametophyte development	biological_process	Maole_000026.T1, Maole_003557.T1, Maole_004136.T1, Maole_004750.T1, Maole_011163.T1, Maole_011642.T1, Maole_011716.T1, Maole_019320.T1, Maole_020819.T1, Maole_022090.T1, Maole_022471.T1
GO:0015706	0.00017734	0.006314451	21	66	nitrate transport	biological_process	Maole_001538.T1, Maole_001971.T1, Maole_002365.T1, Maole_002816.T1, Maole_003000.T1, Maole_003203.T1, Maole_003978.T1, Maole_006386.T1, Maole_006896.T1, Maole_007342.T1, Maole_009465.T1, Maole_010599.T1, Maole_011873.T1, Maole_014059.T1, Maole_016473.T1, Maole_016686.T1, Maole_017086.T1, Maole_017128.T1, Maole_021494.T1, Maole_022202.T1, Maole_023761.T1
GO:0008519	0.000189671	0.006725967	4	4	ammonium transmembrane transporter activity	molecular_function	Maole_000400.T1, Maole_002056.T1, Maole_002707.T1, Maole_016665.T1
GO:0006097	0.00021778	0.007664162	8	13	glyoxylate cycle	biological_process	Maole_005071.T1, Maole_008489.T1, Maole_008800.T1, Maole_009587.T1, Maole_014829.T1, Maole_016525.T1, Maole_018783.T1, Maole_023290.T1
GO:0009626	0.000217892	0.007664162	35	128	plant-type hypersensitive response	biological_process	Maole_000724.T1, Maole_002381.T1, Maole_002477.T1, Maole_003356.T1, Maole_003886.T1, Maole_005012.T1, Maole_005902.T1, Maole_006211.T1, Maole_006356.T1, Maole_006539.T1, Maole_006670.T1, Maole_006779.T1, Maole_007057.T1, Maole_007108.T1, Maole_007126.T1, Maole_009064.T1, Maole_012375.T1, Maole_013413.T1, Maole_013571.T1, Maole_013689.T1, Maole_015116.T1, Maole_015577.T1, Maole_018886.T1, Maole_01…
GO:0035435	0.000230731	0.008083045	10	19	phosphate ion transmembrane transport	biological_process	Maole_001403.T1, Maole_001971.T1, Maole_002264.T1, Maole_003978.T1, Maole_007342.T1, Maole_008874.T1, Maole_008875.T1, Maole_012283.T1, Maole_015759.T1, Maole_016981.T1
GO:0034004	0.000232833	0.008091417	6	8	germacradienol synthase activity	molecular_function	Maole_010832.T1, Maole_013319.T1, Maole_013321.T1, Maole_017586.T1, Maole_023762.T1, Maole_023849.T1
GO:0052577	0.000232833	0.008091417	6	8	germacrene-D synthase activity	molecular_function	Maole_010832.T1, Maole_013319.T1, Maole_013321.T1, Maole_017586.T1, Maole_023762.T1, Maole_023849.T1
GO:0006897	0.000241862	0.008371698	28	90	endocytosis	biological_process	Maole_000738.T1, Maole_000886.T1, Maole_001017.T1, Maole_001137.T1, Maole_001639.T1, Maole_002747.T1, Maole_004627.T1, Maole_004673.T1, Maole_004714.T1, Maole_005198.T1, Maole_006702.T1, Maole_008292.T1, Maole_008734.T1, Maole_011161.T1, Maole_013130.T1, Maole_013942.T1, Maole_014711.T1, Maole_016953.T1, Maole_017122.T1, Maole_017515.T1, Maole_018625.T1, Maole_018627.T1, Maole_018783.T1, Maole_01…
GO:0090558	0.000248627	0.008571705	6	8	plant epidermis development	biological_process	Maole_010336.T1, Maole_012100.T1, Maole_014337.T1, Maole_015667.T1, Maole_020436.T1, Maole_023262.T1
GO:0010231	0.000252743	0.008662866	8	13	maintenance of seed dormancy	biological_process	Maole_001120.T1, Maole_007749.T1, Maole_018033.T1, Maole_018034.T1, Maole_018035.T1, Maole_019820.T1, Maole_022419.T1, Maole_023245.T1
GO:0047760	0.000253692	0.008662866	4	4	butyrate-CoA ligase activity	molecular_function	Maole_005058.T1, Maole_005059.T1, Maole_009587.T1, Maole_014829.T1
GO:0008219	0.000254262	0.008662866	22	66	cell death	biological_process	Maole_001561.T1, Maole_001631.T1, Maole_002408.T1, Maole_002693.T1, Maole_002777.T1, Maole_002782.T1, Maole_003886.T1, Maole_005005.T1, Maole_005012.T1, Maole_006539.T1, Maole_006885.T1, Maole_009038.T1, Maole_010110.T1, Maole_012649.T1, Maole_012673.T1, Maole_012805.T1, Maole_013299.T1, Maole_015932.T1, Maole_017889.T1, Maole_020092.T1, Maole_021727.T1, Maole_023357.T1
GO:0042218	0.000267452	0.009076657	4	4	1-aminocyclopropane-1-carboxylate biosynthetic process	biological_process	Maole_008122.T1, Maole_017911.T1, Maole_023406.T1, Maole_023943.T1
GO:0031408	0.000268983	0.009093096	22	66	oxylipin biosynthetic process	biological_process	Maole_000121.T1, Maole_001422.T1, Maole_002003.T1, Maole_006203.T1, Maole_007386.T1, Maole_007757.T1, Maole_007758.T1, Maole_007927.T1, Maole_009921.T1, Maole_010760.T1, Maole_010762.T1, Maole_010763.T1, Maole_013630.T1, Maole_014142.T1, Maole_017051.T1, Maole_017544.T1, Maole_018651.T1, Maole_022121.T1, Maole_022398.T1, Maole_023129.T1, Maole_023130.T1, Maole_023131.T1
GO:0009927	0.000283258	0.00953855	9	17	histidine phosphotransfer kinase activity	molecular_function	Maole_001025.T1, Maole_001826.T1, Maole_005101.T1, Maole_006559.T1, Maole_013870.T1, Maole_017331.T1, Maole_017679.T1, Maole_018459.T1, Maole_023357.T1
GO:0010103	0.000288383	0.009673629	38	146	stomatal complex morphogenesis	biological_process	Maole_000379.T1, Maole_000381.T1, Maole_000440.T1, Maole_000473.T1, Maole_000690.T1, Maole_000698.T1, Maole_000803.T1, Maole_001757.T1, Maole_002102.T1, Maole_002191.T1, Maole_002779.T1, Maole_003283.T1, Maole_003994.T1, Maole_005478.T1, Maole_005818.T1, Maole_006040.T1, Maole_007074.T1, Maole_007101.T1, Maole_007360.T1, Maole_007504.T1, Maole_008182.T1, Maole_009096.T1, Maole_009099.T1, Maole_01…
GO:0005262	0.000294927	0.009855089	12	25	calcium channel activity	molecular_function	Maole_001424.T1, Maole_004073.T1, Maole_005877.T1, Maole_005880.T1, Maole_005935.T1, Maole_007827.T1, Maole_012162.T1, Maole_012375.T1, Maole_014199.T1, Maole_016541.T1, Maole_016542.T1, Maole_021285.T1
GO:0004715	0.000314035	0.01045341	19	55	non-membrane spanning protein tyrosine kinase activity	molecular_function	Maole_002461.T1, Maole_004238.T1, Maole_004602.T1, Maole_006670.T1, Maole_007126.T1, Maole_008105.T1, Maole_009096.T1, Maole_009918.T1, Maole_010383.T1, Maole_011885.T1, Maole_013571.T1, Maole_013689.T1, Maole_014174.T1, Maole_014431.T1, Maole_014883.T1, Maole_016337.T1, Maole_017166.T1, Maole_017261.T1, Maole_017547.T1
GO:0060320	0.000316608	0.010498828	7	11	rejection of self pollen	biological_process	Maole_000518.T1, Maole_000519.T1, Maole_014480.T1, Maole_019406.T1, Maole_019409.T1, Maole_019412.T1, Maole_019422.T1
GO:0008271	0.000324775	0.010728685	7	10	secondary active sulfate transmembrane transporter activity	molecular_function	Maole_004916.T1, Maole_004918.T1, Maole_013416.T1, Maole_016575.T1, Maole_016576.T1, Maole_018524.T1, Maole_022120.T1
GO:0042335	0.000327016	0.01073487	15	38	cuticle development	biological_process	Maole_000864.T1, Maole_002411.T1, Maole_003085.T1, Maole_004881.T1, Maole_005846.T1, Maole_006203.T1, Maole_007360.T1, Maole_009025.T1, Maole_009817.T1, Maole_014142.T1, Maole_015343.T1, Maole_016401.T1, Maole_017460.T1, Maole_017992.T1, Maole_020479.T1
GO:0009729	0.000327433	0.01073487	7	11	detection of brassinosteroid stimulus	biological_process	Maole_000473.T1, Maole_006040.T1, Maole_011930.T1, Maole_017922.T1, Maole_020499.T1, Maole_023564.T1, Maole_023753.T1
GO:0000287	0.000333676	0.010863331	51	205	magnesium ion binding	molecular_function	Maole_000870.T1, Maole_001038.T1, Maole_001136.T1, Maole_001467.T1, Maole_001730.T1, Maole_001836.T1, Maole_002742.T1, Maole_004334.T1, Maole_005071.T1, Maole_005514.T1, Maole_006126.T1, Maole_006766.T1, Maole_006915.T1, Maole_007590.T1, Maole_007834.T1, Maole_008625.T1, Maole_010832.T1, Maole_011950.T1, Maole_012276.T1, Maole_012537.T1, Maole_012640.T1, Maole_013319.T1, Maole_013321.T1, Maole_01…
GO:0071281	0.000333852	0.010863331	19	59	cellular response to iron ion	biological_process	Maole_002693.T1, Maole_007391.T1, Maole_007455.T1, Maole_008703.T1, Maole_009038.T1, Maole_012554.T1, Maole_012805.T1, Maole_013299.T1, Maole_015202.T1, Maole_017911.T1, Maole_018460.T1, Maole_018461.T1, Maole_018463.T1, Maole_018465.T1, Maole_019627.T1, Maole_021614.T1, Maole_021727.T1, Maole_023406.T1, Maole_023943.T1
GO:0031514	0.000337398	0.010937734	8	15	motile cilium	cellular_component	Maole_004972.T1, Maole_014265.T1, Maole_014267.T1, Maole_014269.T1, Maole_014270.T1, Maole_014272.T1, Maole_014274.T1, Maole_014275.T1
GO:0009409	0.000344596	0.011129557	89	447	response to cold	biological_process	Maole_000643.T1, Maole_000644.T1, Maole_001316.T1, Maole_001422.T1, Maole_001616.T1, Maole_001968.T1, Maole_002003.T1, Maole_002136.T1, Maole_002411.T1, Maole_002634.T1, Maole_002707.T1, Maole_003085.T1, Maole_004129.T1, Maole_004215.T1, Maole_004304.T1, Maole_004457.T1, Maole_004564.T1, Maole_004589.T1, Maole_005005.T1, Maole_005101.T1, Maole_005102.T1, Maole_005344.T1, Maole_005483.T1, Maole_00…
GO:0010023	0.000373974	0.01203364	11	24	proanthocyanidin biosynthetic process	biological_process	Maole_001120.T1, Maole_001467.T1, Maole_001469.T1, Maole_007749.T1, Maole_010114.T1, Maole_010115.T1, Maole_018033.T1, Maole_018034.T1, Maole_018035.T1, Maole_019820.T1, Maole_023245.T1
GO:0016324	0.00038	0.012182422	16	45	apical plasma membrane	cellular_component	Maole_000738.T1, Maole_002596.T1, Maole_004798.T1, Maole_005343.T1, Maole_007590.T1, Maole_011401.T1, Maole_012022.T1, Maole_012857.T1, Maole_015061.T1, Maole_016444.T1, Maole_017476.T1, Maole_018075.T1, Maole_019427.T1, Maole_022482.T1, Maole_023468.T1, Maole_023479.T1
GO:0000159	0.000383875	0.012261435	9	17	protein phosphatase type 2A complex	cellular_component	Maole_001091.T1, Maole_002389.T1, Maole_002874.T1, Maole_004885.T1, Maole_007956.T1, Maole_009027.T1, Maole_011880.T1, Maole_012004.T1, Maole_020919.T1
GO:0090408	0.000396712	0.012625046	4	4	phloem nitrate loading	biological_process	Maole_017085.T1, Maole_017086.T1, Maole_017087.T1, Maole_017092.T1
GO:0045087	0.000403922	0.012807582	37	144	innate immune response	biological_process	Maole_001424.T1, Maole_001749.T1, Maole_001757.T1, Maole_001879.T1, Maole_002304.T1, Maole_003326.T1, Maole_003754.T1, Maole_004874.T1, Maole_006992.T1, Maole_007101.T1, Maole_007703.T1, Maole_007827.T1, Maole_007834.T1, Maole_009303.T1, Maole_009505.T1, Maole_011885.T1, Maole_011953.T1, Maole_012114.T1, Maole_012162.T1, Maole_014199.T1, Maole_014480.T1, Maole_016382.T1, Maole_016410.T1, Maole_01…
GO:0016758	0.000426274	0.013442086	35	162	transferase activity, transferring hexosyl groups	molecular_function	Maole_001286.T1, Maole_001288.T1, Maole_001919.T1, Maole_001920.T1, Maole_003601.T1, Maole_003602.T1, Maole_003604.T1, Maole_003605.T1, Maole_003607.T1, Maole_005232.T1, Maole_006469.T1, Maole_007394.T1, Maole_010554.T1, Maole_010914.T1, Maole_011514.T1, Maole_011533.T1, Maole_011536.T1, Maole_012227.T1, Maole_012853.T1, Maole_013045.T1, Maole_015615.T1, Maole_015908.T1, Maole_015909.T1, Maole_01…
GO:0009861	0.000427028	0.013442086	5	6	jasmonic acid and ethylene-dependent systemic resistance	biological_process	Maole_004457.T1, Maole_013450.T1, Maole_017660.T1, Maole_017900.T1, Maole_023885.T1
GO:0016705	0.000433455	0.013595157	55	260	oxidoreductase activity, acting on paired donors, with incorporation or reduction of molecular oxygen	molecular_function	Maole_000498.T1, Maole_001534.T1, Maole_001535.T1, Maole_004412.T1, Maole_004771.T1, Maole_005807.T1, Maole_006444.T1, Maole_006445.T1, Maole_007894.T1, Maole_008023.T1, Maole_008615.T1, Maole_009890.T1, Maole_009921.T1, Maole_010457.T1, Maole_010943.T1, Maole_010944.T1, Maole_010945.T1, Maole_010946.T1, Maole_012497.T1, Maole_012499.T1, Maole_012501.T1, Maole_012757.T1, Maole_013082.T1, Maole_01…
GO:0047203	0.000435573	0.013612428	4	4	13-hydroxylupinine O-tigloyltransferase activity	molecular_function	Maole_004810.T1, Maole_015819.T1, Maole_019477.T1, Maole_019478.T1
GO:0006878	0.000441924	0.013761411	6	8	cellular copper ion homeostasis	biological_process	Maole_001108.T1, Maole_004072.T1, Maole_007427.T1, Maole_007690.T1, Maole_016925.T1, Maole_021718.T1
GO:0009266	0.000463495	0.014333532	16	46	response to temperature stimulus	biological_process	Maole_006933.T1, Maole_007143.T1, Maole_007145.T1, Maole_008706.T1, Maole_008854.T1, Maole_011377.T1, Maole_011378.T1, Maole_012617.T1, Maole_016525.T1, Maole_016953.T1, Maole_016978.T1, Maole_018651.T1, Maole_020238.T1, Maole_020605.T1, Maole_020610.T1, Maole_020826.T1
GO:1901683	0.000463596	0.014333532	5	7	arsenate ion transmembrane transporter activity	molecular_function	Maole_015757.T1, Maole_015759.T1, Maole_015760.T1, Maole_015762.T1, Maole_016010.T1
GO:0008553	0.000467008	0.014387813	7	11	hydrogen-exporting ATPase activity, phosphorylative mechanism	molecular_function	Maole_001467.T1, Maole_001469.T1, Maole_004003.T1, Maole_011444.T1, Maole_016457.T1, Maole_017089.T1, Maole_021942.T1
GO:0010311	0.000476251	0.014620738	23	73	lateral root formation	biological_process	Maole_000211.T1, Maole_001533.T1, Maole_002056.T1, Maole_002556.T1, Maole_004942.T1, Maole_005343.T1, Maole_006199.T1, Maole_006799.T1, Maole_009289.T1, Maole_010021.T1, Maole_010760.T1, Maole_010762.T1, Maole_011813.T1, Maole_012022.T1, Maole_013630.T1, Maole_016665.T1, Maole_017660.T1, Maole_017713.T1, Maole_022121.T1, Maole_022187.T1, Maole_022760.T1, Maole_023130.T1, Maole_023131.T1
GO:0046688	0.000501178	0.015295355	10	21	response to copper ion	biological_process	Maole_002636.T1, Maole_002648.T1, Maole_004626.T1, Maole_005110.T1, Maole_006703.T1, Maole_007427.T1, Maole_010114.T1, Maole_010115.T1, Maole_015932.T1, Maole_017222.T1
GO:0008378	0.000501747	0.015295355	11	23	galactosyltransferase activity	molecular_function	Maole_001227.T1, Maole_003589.T1, Maole_013231.T1, Maole_013988.T1, Maole_014629.T1, Maole_015078.T1, Maole_016517.T1, Maole_017104.T1, Maole_017746.T1, Maole_023332.T1, Maole_023688.T1
GO:0010255	0.000524006	0.015918047	6	9	glucose mediated signaling pathway	biological_process	Maole_001037.T1, Maole_008181.T1, Maole_011198.T1, Maole_014370.T1, Maole_018100.T1, Maole_021130.T1
GO:0007017	0.000539997	0.01627428	13	35	microtubule-based process	biological_process	Maole_002627.T1, Maole_003562.T1, Maole_004598.T1, Maole_006933.T1, Maole_007270.T1, Maole_007272.T1, Maole_009100.T1, Maole_010479.T1, Maole_011181.T1, Maole_012665.T1, Maole_014746.T1, Maole_019070.T1, Maole_020238.T1
GO:0010256	0.000540271	0.01627428	7	12	endomembrane system organization	biological_process	Maole_000384.T1, Maole_001488.T1, Maole_007183.T1, Maole_017220.T1, Maole_017719.T1, Maole_021993.T1, Maole_023850.T1
GO:1900424	0.000541352	0.01627428	6	8	regulation of defense response to bacterium	biological_process	Maole_001561.T1, Maole_002693.T1, Maole_009038.T1, Maole_012805.T1, Maole_013299.T1, Maole_021727.T1
GO:0006555	0.000548632	0.016419958	6	8	methionine metabolic process	biological_process	Maole_002874.T1, Maole_004885.T1, Maole_007956.T1, Maole_011880.T1, Maole_012004.T1, Maole_020919.T1
GO:0008017	0.000549978	0.016419958	21	61	microtubule binding	molecular_function	Maole_000636.T1, Maole_001957.T1, Maole_002202.T1, Maole_004598.T1, Maole_004704.T1, Maole_006521.T1, Maole_006574.T1, Maole_007898.T1, Maole_008242.T1, Maole_010472.T1, Maole_013157.T1, Maole_013335.T1, Maole_014435.T1, Maole_014517.T1, Maole_015032.T1, Maole_015653.T1, Maole_015838.T1, Maole_018627.T1, Maole_019439.T1, Maole_021441.T1, Maole_023802.T1
GO:0005358	0.00055657	0.016503356	4	4	high-affinity hydrogen:glucose symporter activity	molecular_function	Maole_011678.T1, Maole_016696.T1, Maole_021905.T1, Maole_023851.T1
GO:0009679	0.00055657	0.016503356	4	4	hexose:proton symporter activity	molecular_function	Maole_011678.T1, Maole_016696.T1, Maole_021905.T1, Maole_023851.T1
GO:0042391	0.000563601	0.016654983	11	24	regulation of membrane potential	biological_process	Maole_001610.T1, Maole_004073.T1, Maole_004862.T1, Maole_010308.T1, Maole_012375.T1, Maole_014228.T1, Maole_016473.T1, Maole_017476.T1, Maole_020187.T1, Maole_020738.T1, Maole_023468.T1
GO:0004629	0.000568925	0.016698704	4	4	phospholipase C activity	molecular_function	Maole_001516.T1, Maole_004385.T1, Maole_016666.T1, Maole_020979.T1
GO:0034480	0.000568925	0.016698704	4	4	phosphatidylcholine phospholipase C activity	molecular_function	Maole_001516.T1, Maole_004385.T1, Maole_016666.T1, Maole_020979.T1
GO:0015245	0.00058773	0.017192575	5	6	fatty acid transporter activity	molecular_function	Maole_001277.T1, Maole_003007.T1, Maole_018563.T1, Maole_019303.T1, Maole_022842.T1
GO:0010119	0.000590019	0.017201614	22	71	regulation of stomatal movement	biological_process	Maole_001467.T1, Maole_002389.T1, Maole_005195.T1, Maole_006936.T1, Maole_007427.T1, Maole_007964.T1, Maole_009883.T1, Maole_012158.T1, Maole_015873.T1, Maole_015932.T1, Maole_016612.T1, Maole_016977.T1, Maole_016978.T1, Maole_017222.T1, Maole_017644.T1, Maole_019939.T1, Maole_019951.T1, Maole_019968.T1, Maole_020517.T1, Maole_020565.T1, Maole_020968.T1, Maole_022452.T1
GO:1900140	0.000595157	0.017293381	11	25	regulation of seedling development	biological_process	Maole_000473.T1, Maole_001631.T1, Maole_002777.T1, Maole_002782.T1, Maole_006040.T1, Maole_006885.T1, Maole_010110.T1, Maole_011930.T1, Maole_020499.T1, Maole_023564.T1, Maole_023753.T1
GO:0009944	0.00060137	0.017378092	21	68	polarity specification of adaxial/abaxial axis	biological_process	Maole_002191.T1, Maole_002288.T1, Maole_002854.T1, Maole_004874.T1, Maole_004880.T1, Maole_005818.T1, Maole_006269.T1, Maole_006421.T1, Maole_008305.T1, Maole_010389.T1, Maole_011318.T1, Maole_011589.T1, Maole_012819.T1, Maole_014580.T1, Maole_017163.T1, Maole_020436.T1, Maole_020438.T1, Maole_021763.T1, Maole_022716.T1, Maole_022718.T1, Maole_023419.T1
GO:0000822	0.000602072	0.017378092	4	4	inositol hexakisphosphate binding	molecular_function	Maole_009289.T1, Maole_010021.T1, Maole_022187.T1, Maole_022607.T1
GO:0016102	0.000608193	0.017496628	12	31	diterpenoid biosynthetic process	biological_process	Maole_012497.T1, Maole_012499.T1, Maole_012501.T1, Maole_013616.T1, Maole_016086.T1, Maole_016087.T1, Maole_016088.T1, Maole_018928.T1, Maole_018929.T1, Maole_018931.T1, Maole_018932.T1, Maole_023409.T1
GO:0010204	0.000612111	0.017551217	11	26	defense response signaling pathway, resistance gene-independent	biological_process	Maole_003356.T1, Maole_006211.T1, Maole_006779.T1, Maole_015116.T1, Maole_017452.T1, Maole_021416.T1, Maole_023259.T1, Maole_023260.T1, Maole_023776.T1, Maole_024056.T1, Maole_024121.T1
GO:0033302	0.000627735	0.017881195	5	6	quercetin O-glucoside metabolic process	biological_process	Maole_004819.T1, Maole_018863.T1, Maole_018864.T1, Maole_019766.T1, Maole_019767.T1
GO:0033329	0.000627735	0.017881195	5	6	kaempferol O-glucoside metabolic process	biological_process	Maole_004819.T1, Maole_018863.T1, Maole_018864.T1, Maole_019766.T1, Maole_019767.T1
GO:0015692	0.000641995	0.018168236	5	6	lead ion transport	biological_process	Maole_012520.T1, Maole_012595.T1, Maole_012596.T1, Maole_012598.T1, Maole_016455.T1
GO:0046865	0.000641995	0.018168236	5	6	terpenoid transport	biological_process	Maole_012520.T1, Maole_012595.T1, Maole_012596.T1, Maole_012598.T1, Maole_016455.T1
GO:0006862	0.000666727	0.018806909	7	12	nucleotide transport	biological_process	Maole_002707.T1, Maole_003886.T1, Maole_006692.T1, Maole_006693.T1, Maole_006694.T1, Maole_006695.T1, Maole_014397.T1
GO:0042936	0.000677291	0.018859954	7	11	dipeptide transporter activity	molecular_function	Maole_000747.T1, Maole_001986.T1, Maole_001987.T1, Maole_002401.T1, Maole_002591.T1, Maole_006581.T1, Maole_006583.T1
GO:0042937	0.000677291	0.018859954	7	11	tripeptide transporter activity	molecular_function	Maole_000747.T1, Maole_001986.T1, Maole_001987.T1, Maole_002401.T1, Maole_002591.T1, Maole_006581.T1, Maole_006583.T1
GO:0042938	0.000677291	0.018859954	7	11	dipeptide transport	biological_process	Maole_000747.T1, Maole_001986.T1, Maole_001987.T1, Maole_002401.T1, Maole_002591.T1, Maole_006581.T1, Maole_006583.T1
GO:0042939	0.000677291	0.018859954	7	11	tripeptide transport	biological_process	Maole_000747.T1, Maole_001986.T1, Maole_001987.T1, Maole_002401.T1, Maole_002591.T1, Maole_006581.T1, Maole_006583.T1
GO:0033773	0.000695891	0.019315983	6	10	isoflavone 2'-hydroxylase activity	molecular_function	Maole_018465.T1, Maole_019629.T1, Maole_019630.T1, Maole_021407.T1, Maole_021422.T1, Maole_023931.T1
GO:0009414	0.000700839	0.019391374	82	415	response to water deprivation	biological_process	Maole_000411.T1, Maole_001432.T1, Maole_001467.T1, Maole_001561.T1, Maole_001610.T1, Maole_001931.T1, Maole_002003.T1, Maole_002070.T1, Maole_002113.T1, Maole_002588.T1, Maole_002693.T1, Maole_003084.T1, Maole_003203.T1, Maole_004047.T1, Maole_004862.T1, Maole_004880.T1, Maole_005023.T1, Maole_005101.T1, Maole_005102.T1, Maole_005983.T1, Maole_006095.T1, Maole_006315.T1, Maole_006391.T1, Maole_00…
GO:0004435	0.000712923	0.019663106	5	6	phosphatidylinositol phospholipase C activity	molecular_function	Maole_006773.T1, Maole_006774.T1, Maole_009992.T1, Maole_022983.T1, Maole_022984.T1
GO:0010071	0.000725255	0.019939921	5	6	root meristem specification	biological_process	Maole_010505.T1, Maole_015631.T1, Maole_019167.T1, Maole_019514.T1, Maole_021520.T1
GO:0098655	0.000731888	0.020058812	10	21	cation transmembrane transport	biological_process	Maole_001469.T1, Maole_002761.T1, Maole_009880.T1, Maole_011357.T1, Maole_011358.T1, Maole_011512.T1, Maole_012931.T1, Maole_013184.T1, Maole_013596.T1, Maole_015254.T1
GO:0005789	0.000779884	0.021307028	118	593	endoplasmic reticulum membrane	cellular_component	Maole_000059.T1, Maole_000498.T1, Maole_000672.T1, Maole_000856.T1, Maole_001011.T1, Maole_001394.T1, Maole_001512.T1, Maole_001514.T1, Maole_001534.T1, Maole_001535.T1, Maole_001551.T1, Maole_001553.T1, Maole_001578.T1, Maole_001610.T1, Maole_001631.T1, Maole_001730.T1, Maole_001853.T1, Maole_001854.T1, Maole_002141.T1, Maole_002390.T1, Maole_002465.T1, Maole_002512.T1, Maole_002693.T1, Maole_00…
GO:0010245	0.00079416	0.021629037	5	6	radial microtubular system formation	biological_process	Maole_000026.T1, Maole_004136.T1, Maole_004750.T1, Maole_011642.T1, Maole_019320.T1
GO:0015431	0.000798223	0.021671753	5	6	glutathione S-conjugate-exporting ATPase activity	molecular_function	Maole_007944.T1, Maole_013780.T1, Maole_020501.T1, Maole_020502.T1, Maole_022100.T1
GO:0018108	0.000810487	0.021924829	8	14	peptidyl-tyrosine phosphorylation	biological_process	Maole_001017.T1, Maole_004246.T1, Maole_006766.T1, Maole_009038.T1, Maole_010336.T1, Maole_019580.T1, Maole_021727.T1, Maole_023299.T1
GO:0006811	0.000812592	0.021924829	23	75	ion transport	biological_process	Maole_001108.T1, Maole_002750.T1, Maole_003498.T1, Maole_004072.T1, Maole_004444.T1, Maole_004445.T1, Maole_007455.T1, Maole_007690.T1, Maole_008703.T1, Maole_009121.T1, Maole_009522.T1, Maole_012406.T1, Maole_012931.T1, Maole_013184.T1, Maole_015202.T1, Maole_015254.T1, Maole_016686.T1, Maole_016925.T1, Maole_020854.T1, Maole_021425.T1, Maole_021718.T1, Maole_022460.T1, Maole_023761.T1
GO:0016847	0.000836913	0.022511139	5	7	1-aminocyclopropane-1-carboxylate synthase activity	molecular_function	Maole_004480.T1, Maole_008122.T1, Maole_017911.T1, Maole_023406.T1, Maole_023943.T1
GO:0010080	0.000841978	0.022577492	6	10	regulation of floral meristem growth	biological_process	Maole_002779.T1, Maole_002780.T1, Maole_011163.T1, Maole_014267.T1, Maole_014592.T1, Maole_020819.T1
GO:0033500	0.000848645	0.022686241	6	9	carbohydrate homeostasis	biological_process	Maole_005101.T1, Maole_006559.T1, Maole_008775.T1, Maole_017644.T1, Maole_019939.T1, Maole_023357.T1
GO:0009044	0.000852679	0.022724156	6	9	xylan 1,4-beta-xylosidase activity	molecular_function	Maole_002406.T1, Maole_006066.T1, Maole_011085.T1, Maole_012828.T1, Maole_015464.T1, Maole_015610.T1
GO:0015691	0.000881149	0.023295761	7	12	cadmium ion transport	biological_process	Maole_001020.T1, Maole_001021.T1, Maole_001022.T1, Maole_001120.T1, Maole_002207.T1, Maole_006682.T1, Maole_008396.T1
GO:0005242	0.000884372	0.023295761	6	9	inward rectifier potassium channel activity	molecular_function	Maole_001610.T1, Maole_004862.T1, Maole_012375.T1, Maole_014228.T1, Maole_016473.T1, Maole_020517.T1
GO:0005249	0.000887113	0.023295761	11	25	voltage-gated potassium channel activity	molecular_function	Maole_001610.T1, Maole_004073.T1, Maole_004862.T1, Maole_010308.T1, Maole_012375.T1, Maole_014228.T1, Maole_016473.T1, Maole_017476.T1, Maole_020187.T1, Maole_020738.T1, Maole_023468.T1
GO:0004471	0.000892534	0.023295761	4	4	malate dehydrogenase (decarboxylating) (NAD+) activity	molecular_function	Maole_000963.T1, Maole_001023.T1, Maole_020426.T1, Maole_021181.T1
GO:0004721	0.000894383	0.023295761	27	96	phosphoprotein phosphatase activity	molecular_function	Maole_000473.T1, Maole_002458.T1, Maole_002721.T1, Maole_003813.T1, Maole_004051.T1, Maole_004164.T1, Maole_004785.T1, Maole_005101.T1, Maole_006559.T1, Maole_008243.T1, Maole_009027.T1, Maole_009473.T1, Maole_011020.T1, Maole_012318.T1, Maole_012865.T1, Maole_013884.T1, Maole_014517.T1, Maole_015838.T1, Maole_016007.T1, Maole_016171.T1, Maole_017131.T1, Maole_019936.T1, Maole_020051.T1, Maole_02…
GO:0042344	0.000900941	0.023295761	4	4	indole glucosinolate catabolic process	biological_process	Maole_001020.T1, Maole_001021.T1, Maole_001022.T1, Maole_002761.T1
GO:0071275	0.000900941	0.023295761	4	4	cellular response to aluminum ion	biological_process	Maole_001316.T1, Maole_006031.T1, Maole_014828.T1, Maole_023361.T1
GO:0015850	0.000900941	0.023295761	4	4	organic hydroxy compound transport	biological_process	Maole_001019.T1, Maole_001020.T1, Maole_001021.T1, Maole_001022.T1
GO:0045332	0.000900941	0.023295761	4	4	phospholipid translocation	biological_process	Maole_005514.T1, Maole_012276.T1, Maole_012537.T1, Maole_015061.T1
GO:1901140	0.000900941	0.023295761	4	4	p-coumaryl alcohol transport	biological_process	Maole_001019.T1, Maole_001020.T1, Maole_001021.T1, Maole_001022.T1
GO:0009833	0.000910197	0.023465256	6	9	plant-type primary cell wall biogenesis	biological_process	Maole_000474.T1, Maole_000497.T1, Maole_005453.T1, Maole_008706.T1, Maole_008707.T1, Maole_020226.T1
GO:0016857	0.000914294	0.023501133	4	5	racemase and epimerase activity, acting on carbohydrates and derivatives	molecular_function	Maole_007035.T1, Maole_009796.T1, Maole_016082.T1, Maole_020896.T1
GO:0010583	0.000930921	0.023817222	12	31	response to cyclopentenone	biological_process	Maole_002461.T1, Maole_003496.T1, Maole_011642.T1, Maole_011691.T1, Maole_011692.T1, Maole_011813.T1, Maole_013579.T1, Maole_014669.T1, Maole_016155.T1, Maole_017237.T1, Maole_017713.T1, Maole_023761.T1
GO:0005216	0.000932074	0.023817222	8	16	ion channel activity	molecular_function	Maole_001610.T1, Maole_004073.T1, Maole_010308.T1, Maole_017476.T1, Maole_020187.T1, Maole_020517.T1, Maole_020738.T1, Maole_023468.T1
GO:0008026	0.000940678	0.023966601	15	40	ATP-dependent helicase activity	molecular_function	Maole_001380.T1, Maole_002505.T1, Maole_006176.T1, Maole_007910.T1, Maole_007923.T1, Maole_009180.T1, Maole_011216.T1, Maole_011626.T1, Maole_012767.T1, Maole_014546.T1, Maole_017076.T1, Maole_018279.T1, Maole_018847.T1, Maole_019223.T1, Maole_020122.T1
GO:0043069	0.000945881	0.023998856	19	58	negative regulation of programmed cell death	biological_process	Maole_000806.T1, Maole_002707.T1, Maole_003886.T1, Maole_005344.T1, Maole_006356.T1, Maole_006692.T1, Maole_006693.T1, Maole_006694.T1, Maole_006695.T1, Maole_007148.T1, Maole_009096.T1, Maole_014397.T1, Maole_014516.T1, Maole_015044.T1, Maole_015729.T1, Maole_017644.T1, Maole_019939.T1, Maole_021877.T1, Maole_022970.T1
GO:0004383	0.000950231	0.023998856	7	13	guanylate cyclase activity	molecular_function	Maole_002304.T1, Maole_006651.T1, Maole_006652.T1, Maole_007101.T1, Maole_007703.T1, Maole_009505.T1, Maole_021063.T1
GO:0006182	0.000950231	0.023998856	7	13	cGMP biosynthetic process	biological_process	Maole_002304.T1, Maole_006651.T1, Maole_006652.T1, Maole_007101.T1, Maole_007703.T1, Maole_009505.T1, Maole_021063.T1
GO:0010319	0.000961215	0.024205903	17	50	stromule	cellular_component	Maole_000643.T1, Maole_000644.T1, Maole_001422.T1, Maole_002634.T1, Maole_005005.T1, Maole_005902.T1, Maole_007236.T1, Maole_008053.T1, Maole_008489.T1, Maole_009064.T1, Maole_010337.T1, Maole_012649.T1, Maole_013127.T1, Maole_013357.T1, Maole_016735.T1, Maole_017889.T1, Maole_020092.T1
GO:0016310	0.00099183	0.024904689	10	22	phosphorylation	biological_process	Maole_001025.T1, Maole_001826.T1, Maole_004457.T1, Maole_005940.T1, Maole_011211.T1, Maole_013449.T1, Maole_017660.T1, Maole_017679.T1, Maole_017900.T1, Maole_018614.T1
GO:0006559	0.001015926	0.02543621	7	12	L-phenylalanine catabolic process	biological_process	Maole_008291.T1, Maole_014706.T1, Maole_014707.T1, Maole_014708.T1, Maole_020182.T1, Maole_020384.T1, Maole_023283.T1
GO:0004553	0.00102336	0.025546076	52	242	hydrolase activity, hydrolyzing O-glycosyl compounds	molecular_function	Maole_000465.T1, Maole_001123.T1, Maole_001124.T1, Maole_001125.T1, Maole_001609.T1, Maole_001700.T1, Maole_002146.T1, Maole_002406.T1, Maole_003056.T1, Maole_003100.T1, Maole_003227.T1, Maole_004231.T1, Maole_004819.T1, Maole_004896.T1, Maole_005944.T1, Maole_006066.T1, Maole_006083.T1, Maole_006485.T1, Maole_007473.T1, Maole_008505.T1, Maole_009114.T1, Maole_009181.T1, Maole_009724.T1, Maole_01…
GO:0008285	0.001026195	0.025546076	14	39	negative regulation of cell proliferation	biological_process	Maole_001038.T1, Maole_005505.T1, Maole_008868.T1, Maole_010293.T1, Maole_013647.T1, Maole_013650.T1, Maole_014926.T1, Maole_017432.T1, Maole_018847.T1, Maole_018849.T1, Maole_019149.T1, Maole_020066.T1, Maole_020616.T1, Maole_022041.T1
GO:0003979	0.001037	0.02566797	3	3	UDP-glucose 6-dehydrogenase activity	molecular_function	Maole_003773.T1, Maole_012353.T1, Maole_012766.T1
GO:0006065	0.001037	0.02566797	3	3	UDP-glucuronate biosynthetic process	biological_process	Maole_003773.T1, Maole_012353.T1, Maole_012766.T1
GO:0008447	0.001054244	0.02602065	6	10	L-ascorbate oxidase activity	molecular_function	Maole_000311.T1, Maole_003232.T1, Maole_010356.T1, Maole_013216.T1, Maole_016506.T1, Maole_021202.T1
GO:0009524	0.001066178	0.026240656	37	145	phragmoplast	cellular_component	Maole_000026.T1, Maole_000432.T1, Maole_000636.T1, Maole_000687.T1, Maole_001907.T1, Maole_002202.T1, Maole_003754.T1, Maole_004136.T1, Maole_004673.T1, Maole_004704.T1, Maole_004750.T1, Maole_005930.T1, Maole_006521.T1, Maole_006574.T1, Maole_007898.T1, Maole_009432.T1, Maole_009928.T1, Maole_010277.T1, Maole_010601.T1, Maole_011515.T1, Maole_011642.T1, Maole_011836.T1, Maole_013335.T1, Maole_01…
GO:0051015	0.001075968	0.02640682	11	26	actin filament binding	molecular_function	Maole_003610.T1, Maole_005152.T1, Maole_005343.T1, Maole_005612.T1, Maole_014517.T1, Maole_015016.T1, Maole_015679.T1, Maole_015838.T1, Maole_018100.T1, Maole_018307.T1, Maole_018627.T1
GO:0010067	0.001132877	0.027725161	10	23	procambium histogenesis	biological_process	Maole_000379.T1, Maole_000381.T1, Maole_002288.T1, Maole_003283.T1, Maole_003994.T1, Maole_009099.T1, Maole_013408.T1, Maole_018391.T1, Maole_018533.T1, Maole_020438.T1
GO:0010148	0.001140526	0.027833962	9	19	transpiration	biological_process	Maole_001037.T1, Maole_002191.T1, Maole_005818.T1, Maole_008181.T1, Maole_011198.T1, Maole_011589.T1, Maole_014603.T1, Maole_015140.T1, Maole_020436.T1
GO:0006812	0.001150228	0.027968039	10	22	cation transport	biological_process	Maole_002761.T1, Maole_005816.T1, Maole_009880.T1, Maole_011357.T1, Maole_011358.T1, Maole_011512.T1, Maole_012931.T1, Maole_013184.T1, Maole_013596.T1, Maole_015254.T1
GO:0048657	0.001152458	0.027968039	7	13	anther wall tapetum cell differentiation	biological_process	Maole_000473.T1, Maole_006040.T1, Maole_011930.T1, Maole_017214.T1, Maole_020499.T1, Maole_023564.T1, Maole_023753.T1
GO:0009958	0.001177891	0.028505622	16	47	positive gravitropism	biological_process	Maole_000902.T1, Maole_002556.T1, Maole_005024.T1, Maole_005343.T1, Maole_005421.T1, Maole_005925.T1, Maole_006799.T1, Maole_012022.T1, Maole_012819.T1, Maole_014744.T1, Maole_016358.T1, Maole_017309.T1, Maole_019075.T1, Maole_019453.T1, Maole_021573.T1, Maole_021717.T1
GO:0006598	0.001182321	0.028533348	7	12	polyamine catabolic process	biological_process	Maole_001538.T1, Maole_004167.T1, Maole_008424.T1, Maole_008734.T1, Maole_009465.T1, Maole_011827.T1, Maole_012136.T1
GO:0009925	0.001211234	0.029150135	9	19	basal plasma membrane	cellular_component	Maole_006437.T1, Maole_011128.T1, Maole_012819.T1, Maole_014835.T1, Maole_015354.T1, Maole_019453.T1, Maole_020655.T1, Maole_021573.T1, Maole_022866.T1
GO:0002221	0.001221054	0.029257703	8	16	pattern recognition receptor signaling pathway	biological_process	Maole_001879.T1, Maole_003326.T1, Maole_009303.T1, Maole_011953.T1, Maole_017166.T1, Maole_017261.T1, Maole_017653.T1, Maole_022283.T1
GO:0048497	0.001222439	0.029257703	6	9	maintenance of floral organ identity	biological_process	Maole_005064.T1, Maole_012785.T1, Maole_015343.T1, Maole_017992.T1, Maole_018063.T1, Maole_021240.T1
GO:0055072	0.001249097	0.029741865	13	35	iron ion homeostasis	biological_process	Maole_002750.T1, Maole_003498.T1, Maole_004444.T1, Maole_004445.T1, Maole_006712.T1, Maole_008396.T1, Maole_009091.T1, Maole_009522.T1, Maole_015202.T1, Maole_016525.T1, Maole_020854.T1, Maole_021425.T1, Maole_023076.T1
GO:0010398	0.001249514	0.029741865	5	7	xylogalacturonan metabolic process	biological_process	Maole_003148.T1, Maole_013116.T1, Maole_013119.T1, Maole_013926.T1, Maole_017124.T1
GO:0006633	0.00126321	0.029985714	32	124	fatty acid biosynthetic process	biological_process	Maole_001023.T1, Maole_001551.T1, Maole_001553.T1, Maole_001992.T1, Maole_002411.T1, Maole_003085.T1, Maole_003221.T1, Maole_004215.T1, Maole_005654.T1, Maole_005846.T1, Maole_006203.T1, Maole_006257.T1, Maole_007244.T1, Maole_007633.T1, Maole_008020.T1, Maole_008873.T1, Maole_009360.T1, Maole_009817.T1, Maole_012405.T1, Maole_012496.T1, Maole_013054.T1, Maole_014142.T1, Maole_014250.T1, Maole_01…
GO:0008601	0.001268998	0.030041012	8	16	protein phosphatase type 2A regulator activity	molecular_function	Maole_001091.T1, Maole_002389.T1, Maole_002874.T1, Maole_004885.T1, Maole_007956.T1, Maole_011880.T1, Maole_012004.T1, Maole_020919.T1
GO:0009970	0.001297982	0.030641315	8	17	cellular response to sulfate starvation	biological_process	Maole_011211.T1, Maole_013416.T1, Maole_013449.T1, Maole_016271.T1, Maole_016575.T1, Maole_016576.T1, Maole_018524.T1, Maole_020092.T1
GO:0008152	0.001301409	0.030641315	64	294	metabolic process	biological_process	Maole_000026.T1, Maole_000285.T1, Maole_000416.T1, Maole_000636.T1, Maole_002028.T1, Maole_002067.T1, Maole_003496.T1, Maole_004136.T1, Maole_004156.T1, Maole_004334.T1, Maole_004598.T1, Maole_004750.T1, Maole_004936.T1, Maole_005237.T1, Maole_005567.T1, Maole_005823.T1, Maole_006068.T1, Maole_006315.T1, Maole_007855.T1, Maole_008242.T1, Maole_008800.T1, Maole_009213.T1, Maole_010277.T1, Maole_01…
GO:0047259	0.001327053	0.031160648	5	7	glucomannan 4-beta-mannosyltransferase activity	molecular_function	Maole_002689.T1, Maole_008616.T1, Maole_017313.T1, Maole_020684.T1, Maole_022720.T1
GO:0071249	0.001377802	0.032265089	4	5	cellular response to nitrate	biological_process	Maole_009289.T1, Maole_010021.T1, Maole_010599.T1, Maole_022187.T1
GO:0080054	0.001395816	0.032511671	7	14	low-affinity nitrate transmembrane transporter activity	molecular_function	Maole_013147.T1, Maole_013149.T1, Maole_017086.T1, Maole_019768.T1, Maole_019770.T1, Maole_021249.T1, Maole_021255.T1
GO:0080055	0.001395816	0.032511671	7	14	low-affinity nitrate transport	biological_process	Maole_013147.T1, Maole_013149.T1, Maole_017086.T1, Maole_019768.T1, Maole_019770.T1, Maole_021249.T1, Maole_021255.T1
GO:0090406	0.001409594	0.032744791	14	41	pollen tube	cellular_component	Maole_000211.T1, Maole_000738.T1, Maole_001533.T1, Maole_002950.T1, Maole_003000.T1, Maole_004942.T1, Maole_005343.T1, Maole_011954.T1, Maole_012360.T1, Maole_013163.T1, Maole_013339.T1, Maole_016890.T1, Maole_019427.T1, Maole_022760.T1
GO:1901141	0.001430131	0.033133272	5	7	regulation of lignin biosynthetic process	biological_process	Maole_001019.T1, Maole_001020.T1, Maole_001021.T1, Maole_001022.T1, Maole_002818.T1
GO:0008066	0.001453295	0.033491322	8	15	glutamate receptor activity	molecular_function	Maole_001424.T1, Maole_005877.T1, Maole_005880.T1, Maole_007827.T1, Maole_012162.T1, Maole_014199.T1, Maole_016541.T1, Maole_016542.T1
GO:0071230	0.001453295	0.033491322	8	15	cellular response to amino acid stimulus	biological_process	Maole_001424.T1, Maole_005877.T1, Maole_005880.T1, Maole_007827.T1, Maole_012162.T1, Maole_014199.T1, Maole_016541.T1, Maole_016542.T1
GO:0005354	0.001467364	0.033726073	5	8	galactose transmembrane transporter activity	molecular_function	Maole_000211.T1, Maole_001533.T1, Maole_004942.T1, Maole_013121.T1, Maole_022760.T1
GO:0030173	0.001499604	0.034324497	9	21	integral component of Golgi membrane	cellular_component	Maole_000384.T1, Maole_003066.T1, Maole_006085.T1, Maole_007183.T1, Maole_010423.T1, Maole_010934.T1, Maole_012144.T1, Maole_012145.T1, Maole_017220.T1
GO:0006099	0.001503073	0.034324497	14	38	tricarboxylic acid cycle	biological_process	Maole_003030.T1, Maole_004117.T1, Maole_005071.T1, Maole_008489.T1, Maole_008800.T1, Maole_010540.T1, Maole_013292.T1, Maole_014705.T1, Maole_016016.T1, Maole_016525.T1, Maole_016775.T1, Maole_018783.T1, Maole_021847.T1, Maole_023290.T1
GO:0000976	0.001505252	0.034324497	5	7	transcription regulatory region sequence-specific DNA binding	molecular_function	Maole_002728.T1, Maole_003249.T1, Maole_005064.T1, Maole_012785.T1, Maole_013186.T1
GO:0019605	0.001516882	0.034499135	4	5	butyrate metabolic process	biological_process	Maole_005058.T1, Maole_005059.T1, Maole_009587.T1, Maole_014829.T1
GO:0050321	0.001552952	0.03522727	5	7	tau-protein kinase activity	molecular_function	Maole_001137.T1, Maole_002747.T1, Maole_004878.T1, Maole_007074.T1, Maole_023299.T1
GO:0006754	0.001615676	0.036554673	6	11	ATP biosynthetic process	biological_process	Maole_001467.T1, Maole_001469.T1, Maole_004003.T1, Maole_011444.T1, Maole_017089.T1, Maole_021942.T1
GO:0040009	0.001657955	0.037314188	3	3	regulation of growth rate	biological_process	Maole_007894.T1, Maole_019219.T1, Maole_022820.T1
GO:0046622	0.001657955	0.037314188	3	3	positive regulation of organ growth	biological_process	Maole_007894.T1, Maole_019219.T1, Maole_022820.T1
GO:0015116	0.001662131	0.037314188	5	7	sulfate transmembrane transporter activity	molecular_function	Maole_004916.T1, Maole_004918.T1, Maole_013416.T1, Maole_018524.T1, Maole_022120.T1
GO:0004693	0.001748474	0.039151401	13	34	cyclin-dependent protein serine/threonine kinase activity	molecular_function	Maole_001703.T1, Maole_001859.T1, Maole_003901.T1, Maole_008890.T1, Maole_010735.T1, Maole_012400.T1, Maole_012797.T1, Maole_014519.T1, Maole_017055.T1, Maole_017814.T1, Maole_020993.T1, Maole_022078.T1, Maole_023612.T1
GO:0004315	0.001783582	0.039834856	5	7	3-oxoacyl-[acyl-carrier-protein] synthase activity	molecular_function	Maole_003221.T1, Maole_006203.T1, Maole_007633.T1, Maole_014142.T1, Maole_014250.T1
GO:0006952	0.001817687	0.040419396	120	678	defense response	biological_process	Maole_000465.T1, Maole_000473.T1, Maole_000636.T1, Maole_001419.T1, Maole_001879.T1, Maole_002003.T1, Maole_002433.T1, Maole_003326.T1, Maole_003688.T1, Maole_003848.T1, Maole_004246.T1, Maole_004412.T1, Maole_004881.T1, Maole_004896.T1, Maole_005058.T1, Maole_005059.T1, Maole_005221.T1, Maole_005534.T1, Maole_005535.T1, Maole_005838.T1, Maole_005996.T1, Maole_006315.T1, Maole_006356.T1, Maole_00…
GO:0006869	0.001829613	0.040419396	19	64	lipid transport	biological_process	Maole_001229.T1, Maole_001277.T1, Maole_003204.T1, Maole_003543.T1, Maole_005344.T1, Maole_005531.T1, Maole_005534.T1, Maole_005535.T1, Maole_009025.T1, Maole_014400.T1, Maole_015027.T1, Maole_016398.T1, Maole_018540.T1, Maole_018541.T1, Maole_018563.T1, Maole_019303.T1, Maole_022244.T1, Maole_022842.T1, Maole_022844.T1
GO:0090448	0.001833016	0.040419396	5	8	glucosinolate:proton symporter activity	molecular_function	Maole_013149.T1, Maole_017085.T1, Maole_017086.T1, Maole_017087.T1, Maole_017092.T1
GO:0090449	0.001833016	0.040419396	5	8	phloem glucosinolate loading	biological_process	Maole_013149.T1, Maole_017085.T1, Maole_017086.T1, Maole_017087.T1, Maole_017092.T1
GO:1901349	0.001833016	0.040419396	5	8	glucosinolate transport	biological_process	Maole_013149.T1, Maole_017085.T1, Maole_017086.T1, Maole_017087.T1, Maole_017092.T1
GO:0052638	0.001840872	0.040489863	6	11	indole-3-butyrate beta-glucosyltransferase activity	molecular_function	Maole_003601.T1, Maole_003602.T1, Maole_003604.T1, Maole_003605.T1, Maole_003607.T1, Maole_016806.T1
GO:0009969	0.001898863	0.041659913	6	11	xyloglucan biosynthetic process	biological_process	Maole_000384.T1, Maole_005244.T1, Maole_007183.T1, Maole_007656.T1, Maole_014553.T1, Maole_017220.T1
GO:0044550	0.001905975	0.041710609	23	94	secondary metabolite biosynthetic process	biological_process	Maole_005983.T1, Maole_007894.T1, Maole_012497.T1, Maole_012499.T1, Maole_012501.T1, Maole_013616.T1, Maole_018460.T1, Maole_018461.T1, Maole_018463.T1, Maole_018465.T1, Maole_018928.T1, Maole_018929.T1, Maole_018931.T1, Maole_018932.T1, Maole_019031.T1, Maole_019219.T1, Maole_019627.T1, Maole_019629.T1, Maole_020860.T1, Maole_021407.T1, Maole_021422.T1, Maole_022820.T1, Maole_023409.T1
GO:0047213	0.001935182	0.042243374	10	31	anthocyanidin 3-O-glucosyltransferase activity	molecular_function	Maole_001919.T1, Maole_001920.T1, Maole_006469.T1, Maole_007394.T1, Maole_010914.T1, Maole_015615.T1, Maole_015908.T1, Maole_015909.T1, Maole_020367.T1, Maole_022414.T1
GO:0010167	0.001958089	0.042575818	16	54	response to nitrate	biological_process	Maole_001538.T1, Maole_001971.T1, Maole_002365.T1, Maole_002816.T1, Maole_003203.T1, Maole_007108.T1, Maole_009067.T1, Maole_009465.T1, Maole_010599.T1, Maole_011873.T1, Maole_014059.T1, Maole_016473.T1, Maole_016970.T1, Maole_017128.T1, Maole_021494.T1, Maole_022202.T1
GO:0010107	0.001960213	0.042575818	7	13	potassium ion import	biological_process	Maole_001610.T1, Maole_001854.T1, Maole_004862.T1, Maole_010016.T1, Maole_012342.T1, Maole_015677.T1, Maole_016473.T1
GO:0006108	0.002015978	0.043677855	7	13	malate metabolic process	biological_process	Maole_000963.T1, Maole_001023.T1, Maole_004117.T1, Maole_008489.T1, Maole_016016.T1, Maole_020426.T1, Maole_021181.T1
GO:0071805	0.002073743	0.044817609	15	46	potassium ion transmembrane transport	biological_process	Maole_001432.T1, Maole_001610.T1, Maole_004073.T1, Maole_004862.T1, Maole_010308.T1, Maole_012375.T1, Maole_013596.T1, Maole_014228.T1, Maole_016473.T1, Maole_017277.T1, Maole_017476.T1, Maole_020187.T1, Maole_020517.T1, Maole_020738.T1, Maole_023468.T1
GO:0015398	0.002124553	0.045801767	3	3	high-affinity secondary active ammonium transmembrane transporter activity	molecular_function	Maole_000400.T1, Maole_002056.T1, Maole_002707.T1
GO:0016307	0.002134139	0.045894551	6	10	phosphatidylinositol phosphate kinase activity	molecular_function	Maole_000738.T1, Maole_001488.T1, Maole_001649.T1, Maole_005343.T1, Maole_017719.T1, Maole_021993.T1
GO:0080117	0.002159104	0.046316771	4	5	secondary growth	biological_process	Maole_005101.T1, Maole_006559.T1, Maole_018459.T1, Maole_023357.T1
GO:0003006	0.002228751	0.047693072	5	7	developmental process involved in reproduction	biological_process	Maole_005343.T1, Maole_009522.T1, Maole_012022.T1, Maole_012405.T1, Maole_020854.T1
GO:0009864	0.002235436	0.047718588	10	28	induced systemic resistance, jasmonic acid mediated signaling pathway	biological_process	Maole_001424.T1, Maole_004554.T1, Maole_007320.T1, Maole_007827.T1, Maole_012162.T1, Maole_014199.T1, Maole_016541.T1, Maole_016542.T1, Maole_021530.T1, Maole_021763.T1
GO:0097502	0.002247854	0.047866074	10	23	mannosylation	biological_process	Maole_002136.T1, Maole_002689.T1, Maole_006085.T1, Maole_008616.T1, Maole_010934.T1, Maole_012144.T1, Maole_012145.T1, Maole_016155.T1, Maole_017313.T1, Maole_022720.T1
GO:0009934	0.002275801	0.048342679	13	37	regulation of meristem structural organization	biological_process	Maole_002779.T1, Maole_002780.T1, Maole_003283.T1, Maole_003557.T1, Maole_003560.T1, Maole_003994.T1, Maole_005102.T1, Maole_009505.T1, Maole_011163.T1, Maole_014267.T1, Maole_014978.T1, Maole_020819.T1, Maole_022471.T1
GO:0005543	0.002343918	0.049668198	13	36	phospholipid binding	molecular_function	Maole_004627.T1, Maole_005307.T1, Maole_005630.T1, Maole_006702.T1, Maole_008292.T1, Maole_009473.T1, Maole_009758.T1, Maole_011161.T1, Maole_012820.T1, Maole_014711.T1, Maole_015214.T1, Maole_017129.T1, Maole_018140.T1
Table S18
Category	P_value	Q_value	numDEInCat	numInCat	Term	Class	Gene ID
ko04626	6.98E-09	9.14E-07	79	236	Plant-pathogen interaction	Organismal Systems; Environmental adaptation	Maole_000905.T1, Maole_001631.T1, Maole_001879.T1, Maole_002777.T1, Maole_002782.T1, Maole_003326.T1, Maole_003625.T1, Maole_004073.T1, Maole_004331.T1, Maole_004972.T1, Maole_005102.T1, Maole_005221.T1, Maole_005388.T1, Maole_005996.T1, Maole_006214.T1, Maole_006670.T1, Maole_006779.T1, Maole_006885.T1, Maole_007126.T1, Maole_007462.T1, Maole_007723.T1, Maole_008105.T1, Maole_009096.T1, Maole_00…
ko00520	6.12E-07	4.01E-05	48	124	Amino sugar and nucleotide sugar metabolism	Metabolism; Carbohydrate metabolism	Maole_000672.T1, Maole_000921.T1, Maole_000922.T1, Maole_001037.T1, Maole_002029.T1, Maole_002826.T1, Maole_003688.T1, Maole_003773.T1, Maole_005046.T1, Maole_005607.T1, Maole_005675.T1, Maole_006000.T1, Maole_006066.T1, Maole_007035.T1, Maole_007108.T1, Maole_007656.T1, Maole_008181.T1, Maole_008447.T1, Maole_008465.T1, Maole_009754.T1, Maole_009796.T1, Maole_011198.T1, Maole_012180.T1, Maole_01…
ko00565	6.45E-06	0.000226438	16	26	Ether lipid metabolism	Metabolism; Lipid metabolism	Maole_001011.T1, Maole_001100.T1, Maole_001516.T1, Maole_001616.T1, Maole_004385.T1, Maole_008809.T1, Maole_009636.T1, Maole_016612.T1, Maole_016666.T1, Maole_016977.T1, Maole_016978.T1, Maole_019503.T1, Maole_020979.T1, Maole_021768.T1, Maole_023496.T1, Maole_023771.T1
ko04075	6.91E-06	0.000226438	75	264	Plant hormone signal transduction	Environmental Information Processing; Signal transduction	Maole_000473.T1, Maole_000724.T1, Maole_001025.T1, Maole_001163.T1, Maole_001631.T1, Maole_001826.T1, Maole_002381.T1, Maole_002556.T1, Maole_002652.T1, Maole_002693.T1, Maole_003496.T1, Maole_003920.T1, Maole_004100.T1, Maole_004101.T1, Maole_004104.T1, Maole_004105.T1, Maole_004111.T1, Maole_004554.T1, Maole_005101.T1, Maole_005664.T1, Maole_006040.T1, Maole_006199.T1, Maole_006311.T1, Maole_00…
ko00052	1.78E-05	0.000466397	27	62	Galactose metabolism	Metabolism; Carbohydrate metabolism	Maole_001037.T1, Maole_001123.T1, Maole_001124.T1, Maole_001125.T1, Maole_001240.T1, Maole_002240.T1, Maole_002406.T1, Maole_003227.T1, Maole_005046.T1, Maole_006391.T1, Maole_007656.T1, Maole_008181.T1, Maole_009181.T1, Maole_011198.T1, Maole_011709.T1, Maole_015629.T1, Maole_016735.T1, Maole_016933.T1, Maole_017109.T1, Maole_017197.T1, Maole_018437.T1, Maole_018561.T1, Maole_019175.T1, Maole_02…
ko00591	3.88E-05	0.000847414	9	11	Linoleic acid metabolism	Metabolism; Lipid metabolism	Maole_007386.T1, Maole_007927.T1, Maole_010760.T1, Maole_010762.T1, Maole_010763.T1, Maole_013630.T1, Maole_017544.T1, Maole_021768.T1, Maole_022398.T1
ko00562	0.000141543	0.002648878	23	53	Inositol phosphate metabolism	Metabolism; Carbohydrate metabolism	Maole_000738.T1, Maole_001060.T1, Maole_001488.T1, Maole_001516.T1, Maole_001649.T1, Maole_004385.T1, Maole_005343.T1, Maole_005612.T1, Maole_006126.T1, Maole_006773.T1, Maole_006774.T1, Maole_009740.T1, Maole_010670.T1, Maole_012022.T1, Maole_016666.T1, Maole_017719.T1, Maole_019427.T1, Maole_020589.T1, Maole_020979.T1, Maole_021195.T1, Maole_021993.T1, Maole_022983.T1, Maole_022984.T1
ko00500	0.00035492	0.005811815	72	251	Starch and sucrose metabolism	Metabolism; Carbohydrate metabolism	Maole_000612.T1, Maole_000619.T1, Maole_000922.T1, Maole_001037.T1, Maole_001123.T1, Maole_001124.T1, Maole_001125.T1, Maole_001481.T1, Maole_002146.T1, Maole_002235.T1, Maole_002236.T1, Maole_002240.T1, Maole_002241.T1, Maole_002406.T1, Maole_003226.T1, Maole_003227.T1, Maole_003315.T1, Maole_003594.T1, Maole_003773.T1, Maole_004142.T1, Maole_004819.T1, Maole_005046.T1, Maole_005625.T1, Maole_00…
ko00062	0.000603499	0.008784269	15	36	Fatty acid elongation	Metabolism; Lipid metabolism	Maole_002411.T1, Maole_003085.T1, Maole_004215.T1, Maole_005654.T1, Maole_005846.T1, Maole_008020.T1, Maole_009817.T1, Maole_016461.T1, Maole_016463.T1, Maole_016467.T1, Maole_016855.T1, Maole_017397.T1, Maole_017398.T1, Maole_018850.T1, Maole_018852.T1
ko02010	0.001184455	0.015467687	15	33	ABC transporters	Environmental Information Processing; Membrane transport	Maole_001545.T1, Maole_004980.T1, Maole_004982.T1, Maole_011110.T1, Maole_011111.T1, Maole_011159.T1, Maole_011401.T1, Maole_013561.T1, Maole_014744.T1, Maole_016768.T1, Maole_017309.T1, Maole_021185.T1, Maole_022100.T1, Maole_022821.T1, Maole_023076.T1
ko04145	0.001298813	0.015467687	26	74	Phagosome	Cellular Processes; Transport and catabolism	Maole_001488.T1, Maole_002627.T1, Maole_002924.T1, Maole_003356.T1, Maole_003562.T1, Maole_005483.T1, Maole_006351.T1, Maole_006933.T1, Maole_007270.T1, Maole_007272.T1, Maole_008313.T1, Maole_008839.T1, Maole_009100.T1, Maole_010479.T1, Maole_011181.T1, Maole_011836.T1, Maole_012665.T1, Maole_014746.T1, Maole_016166.T1, Maole_016457.T1, Maole_017719.T1, Maole_018100.T1, Maole_019070.T1, Maole_01…
Table S19
Category	P_value	Q_value	numDEInCat	numInCat	Term	Class	Gene ID
GO:0009410	2.33E-52	2.03E-48	39	66	response to xenobiotic stimulus	biological_process	Maole_005120.T1, Maole_005178.T1, Maole_005179.T1, Maole_005180.T1, Maole_005694.T1, Maole_005695.T1, Maole_005698.T1, Maole_005700.T1, Maole_005702.T1, Maole_007182.T1, Maole_007191.T1, Maole_007193.T1, Maole_007194.T1, Maole_007195.T1, Maole_007196.T1, Maole_007198.T1, Maole_007199.T1, Maole_007201.T1, Maole_007202.T1, Maole_007203.T1, Maole_007204.T1, Maole_007205.T1, Maole_007208.T1, Maole_00…
GO:0010200	2.41E-34	1.05E-30	51	322	response to chitin	biological_process	Maole_000378.T1, Maole_002027.T1, Maole_002707.T1, Maole_003161.T1, Maole_005120.T1, Maole_005178.T1, Maole_005179.T1, Maole_005180.T1, Maole_005694.T1, Maole_005695.T1, Maole_005698.T1, Maole_005700.T1, Maole_005702.T1, Maole_007182.T1, Maole_007191.T1, Maole_007193.T1, Maole_007194.T1, Maole_007195.T1, Maole_007196.T1, Maole_007198.T1, Maole_007199.T1, Maole_007201.T1, Maole_007202.T1, Maole_00…
GO:0006855	5.86E-31	1.67E-27	20	26	drug transmembrane transport	biological_process	Maole_001019.T1, Maole_001020.T1, Maole_001021.T1, Maole_001022.T1, Maole_001931.T1, Maole_004881.T1, Maole_004982.T1, Maole_011288.T1, Maole_011401.T1, Maole_012520.T1, Maole_012595.T1, Maole_012596.T1, Maole_012598.T1, Maole_013561.T1, Maole_014847.T1, Maole_016253.T1, Maole_016455.T1, Maole_016662.T1, Maole_017673.T1, Maole_022100.T1
GO:0016021	7.68E-31	1.67E-27	152	3,575	integral component of membrane	cellular_component	Maole_000212.T1, Maole_000390.T1, Maole_001019.T1, Maole_001020.T1, Maole_001021.T1, Maole_001022.T1, Maole_001096.T1, Maole_001375.T1, Maole_001424.T1, Maole_001461.T1, Maole_001538.T1, Maole_001545.T1, Maole_001931.T1, Maole_001986.T1, Maole_001987.T1, Maole_002245.T1, Maole_002247.T1, Maole_002248.T1, Maole_002249.T1, Maole_002250.T1, Maole_002253.T1, Maole_002254.T1, Maole_002591.T1, Maole_00…
GO:0003700	5.46E-30	9.49E-27	84	1,185	transcription factor activity, sequence-specific DNA binding	molecular_function	Maole_000378.T1, Maole_000437.T1, Maole_000677.T1, Maole_001434.T1, Maole_001560.T1, Maole_002027.T1, Maole_003161.T1, Maole_003875.T1, Maole_004490.T1, Maole_004776.T1, Maole_005120.T1, Maole_005178.T1, Maole_005179.T1, Maole_005180.T1, Maole_005694.T1, Maole_005695.T1, Maole_005698.T1, Maole_005700.T1, Maole_005702.T1, Maole_005713.T1, Maole_007054.T1, Maole_007081.T1, Maole_007182.T1, Maole_00…
GO:0046274	1.35E-29	1.93E-26	18	21	lignin catabolic process	biological_process	Maole_002588.T1, Maole_002636.T1, Maole_002645.T1, Maole_002648.T1, Maole_003245.T1, Maole_004210.T1, Maole_004626.T1, Maole_006703.T1, Maole_010114.T1, Maole_010115.T1, Maole_010254.T1, Maole_010356.T1, Maole_010359.T1, Maole_010362.T1, Maole_012789.T1, Maole_012830.T1, Maole_017647.T1, Maole_019130.T1
GO:0009734	1.56E-29	1.93E-26	43	264	auxin-activated signaling pathway	biological_process	Maole_000378.T1, Maole_000437.T1, Maole_000677.T1, Maole_001434.T1, Maole_001538.T1, Maole_001560.T1, Maole_002027.T1, Maole_003001.T1, Maole_003161.T1, Maole_003875.T1, Maole_004100.T1, Maole_004101.T1, Maole_004104.T1, Maole_004105.T1, Maole_004490.T1, Maole_004776.T1, Maole_004982.T1, Maole_005062.T1, Maole_005713.T1, Maole_007054.T1, Maole_007081.T1, Maole_009104.T1, Maole_009186.T1, Maole_00…
GO:0042626	2.83E-28	3.07E-25	24	55	ATPase activity, coupled to transmembrane movement of substances	molecular_function	Maole_000390.T1, Maole_001096.T1, Maole_001545.T1, Maole_001931.T1, Maole_004980.T1, Maole_004982.T1, Maole_007944.T1, Maole_011110.T1, Maole_011111.T1, Maole_011159.T1, Maole_011357.T1, Maole_011358.T1, Maole_011401.T1, Maole_013561.T1, Maole_013780.T1, Maole_014744.T1, Maole_016253.T1, Maole_016768.T1, Maole_017309.T1, Maole_020501.T1, Maole_020502.T1, Maole_021185.T1, Maole_022100.T1, Maole_02…
GO:0052716	3.31E-28	3.19E-25	18	23	hydroquinone:oxygen oxidoreductase activity	molecular_function	Maole_002588.T1, Maole_002636.T1, Maole_002645.T1, Maole_002648.T1, Maole_003245.T1, Maole_004210.T1, Maole_004626.T1, Maole_006703.T1, Maole_010114.T1, Maole_010115.T1, Maole_010254.T1, Maole_010356.T1, Maole_010359.T1, Maole_010362.T1, Maole_012789.T1, Maole_012830.T1, Maole_017647.T1, Maole_019130.T1
GO:0016045	4.31E-26	3.75E-23	18	27	detection of bacterium	biological_process	Maole_004972.T1, Maole_006779.T1, Maole_009317.T1, Maole_009320.T1, Maole_014265.T1, Maole_014267.T1, Maole_014269.T1, Maole_014270.T1, Maole_014272.T1, Maole_014274.T1, Maole_014275.T1, Maole_015116.T1, Maole_021416.T1, Maole_023259.T1, Maole_023260.T1, Maole_023776.T1, Maole_024056.T1, Maole_024121.T1
GO:0009880	9.44E-26	7.45E-23	23	59	embryonic pattern specification	biological_process	Maole_000378.T1, Maole_000437.T1, Maole_000677.T1, Maole_001434.T1, Maole_002027.T1, Maole_003161.T1, Maole_003875.T1, Maole_004490.T1, Maole_004776.T1, Maole_005713.T1, Maole_007054.T1, Maole_009104.T1, Maole_009186.T1, Maole_010649.T1, Maole_012880.T1, Maole_013187.T1, Maole_014526.T1, Maole_018119.T1, Maole_018229.T1, Maole_018251.T1, Maole_019211.T1, Maole_019276.T1, Maole_023134.T1
GO:0006355	3.53E-25	2.56E-22	89	1,552	regulation of transcription, DNA-templated	biological_process	Maole_000378.T1, Maole_000437.T1, Maole_000677.T1, Maole_001434.T1, Maole_001560.T1, Maole_002027.T1, Maole_003001.T1, Maole_003161.T1, Maole_003875.T1, Maole_004490.T1, Maole_004776.T1, Maole_005062.T1, Maole_005120.T1, Maole_005178.T1, Maole_005179.T1, Maole_005180.T1, Maole_005694.T1, Maole_005695.T1, Maole_005698.T1, Maole_005700.T1, Maole_005702.T1, Maole_005713.T1, Maole_007054.T1, Maole_00…
GO:0008559	6.20E-25	4.14E-22	17	25	xenobiotic-transporting ATPase activity	molecular_function	Maole_000390.T1, Maole_001096.T1, Maole_001545.T1, Maole_001931.T1, Maole_004982.T1, Maole_007944.T1, Maole_011159.T1, Maole_011357.T1, Maole_011358.T1, Maole_011401.T1, Maole_013561.T1, Maole_013780.T1, Maole_014744.T1, Maole_016253.T1, Maole_020501.T1, Maole_020502.T1, Maole_022100.T1
GO:0010359	4.49E-24	2.79E-21	19	38	regulation of anion channel activity	biological_process	Maole_004972.T1, Maole_006779.T1, Maole_009317.T1, Maole_009320.T1, Maole_014265.T1, Maole_014267.T1, Maole_014269.T1, Maole_014270.T1, Maole_014272.T1, Maole_014274.T1, Maole_014275.T1, Maole_015116.T1, Maole_015873.T1, Maole_021416.T1, Maole_023259.T1, Maole_023260.T1, Maole_023776.T1, Maole_024056.T1, Maole_024121.T1
GO:0000325	7.17E-23	4.16E-20	25	96	plant-type vacuole	cellular_component	Maole_000390.T1, Maole_001096.T1, Maole_001931.T1, Maole_002591.T1, Maole_003069.T1, Maole_003305.T1, Maole_003945.T1, Maole_006532.T1, Maole_006581.T1, Maole_006583.T1, Maole_007944.T1, Maole_008212.T1, Maole_010105.T1, Maole_011357.T1, Maole_011358.T1, Maole_013780.T1, Maole_016253.T1, Maole_019117.T1, Maole_020501.T1, Maole_020502.T1, Maole_021175.T1, Maole_021178.T1, Maole_021594.T1, Maole_02…
GO:0009733	9.14E-23	4.96E-20	39	307	response to auxin	biological_process	Maole_000378.T1, Maole_000437.T1, Maole_000677.T1, Maole_001434.T1, Maole_001560.T1, Maole_002027.T1, Maole_002249.T1, Maole_002250.T1, Maole_002978.T1, Maole_003161.T1, Maole_003786.T1, Maole_003790.T1, Maole_003791.T1, Maole_003793.T1, Maole_003796.T1, Maole_003875.T1, Maole_004490.T1, Maole_004982.T1, Maole_005713.T1, Maole_007054.T1, Maole_007081.T1, Maole_009104.T1, Maole_009186.T1, Maole_01…
GO:0006351	1.12E-21	5.73E-19	89	1,745	transcription, DNA-templated	biological_process	Maole_000378.T1, Maole_000437.T1, Maole_000677.T1, Maole_001434.T1, Maole_001560.T1, Maole_002027.T1, Maole_003001.T1, Maole_003161.T1, Maole_003875.T1, Maole_004490.T1, Maole_004776.T1, Maole_005062.T1, Maole_005120.T1, Maole_005178.T1, Maole_005179.T1, Maole_005180.T1, Maole_005694.T1, Maole_005695.T1, Maole_005698.T1, Maole_005700.T1, Maole_005702.T1, Maole_005713.T1, Maole_007054.T1, Maole_00…
GO:0009506	1.27E-20	6.13E-18	85	1,668	plasmodesma	cellular_component	Maole_001375.T1, Maole_001461.T1, Maole_001545.T1, Maole_001931.T1, Maole_002245.T1, Maole_002247.T1, Maole_002253.T1, Maole_002591.T1, Maole_002707.T1, Maole_003197.T1, Maole_004639.T1, Maole_004972.T1, Maole_004980.T1, Maole_004982.T1, Maole_005013.T1, Maole_005250.T1, Maole_006581.T1, Maole_006583.T1, Maole_006647.T1, Maole_006651.T1, Maole_006652.T1, Maole_006779.T1, Maole_007944.T1, Maole_00…
GO:0010051	4.31E-19	1.97E-16	23	107	xylem and phloem pattern formation	biological_process	Maole_000378.T1, Maole_000437.T1, Maole_000677.T1, Maole_001434.T1, Maole_002027.T1, Maole_003161.T1, Maole_003875.T1, Maole_004490.T1, Maole_004776.T1, Maole_005713.T1, Maole_007054.T1, Maole_009104.T1, Maole_009186.T1, Maole_010649.T1, Maole_012880.T1, Maole_013187.T1, Maole_014526.T1, Maole_018119.T1, Maole_018229.T1, Maole_018251.T1, Maole_019211.T1, Maole_019276.T1, Maole_023134.T1
GO:0009755	8.28E-19	3.60E-16	47	587	hormone-mediated signaling pathway	biological_process	Maole_001375.T1, Maole_001461.T1, Maole_004639.T1, Maole_004972.T1, Maole_005013.T1, Maole_006647.T1, Maole_006651.T1, Maole_006652.T1, Maole_006779.T1, Maole_009317.T1, Maole_009320.T1, Maole_010200.T1, Maole_010336.T1, Maole_011524.T1, Maole_011670.T1, Maole_014265.T1, Maole_014267.T1, Maole_014269.T1, Maole_014270.T1, Maole_014272.T1, Maole_014274.T1, Maole_014275.T1, Maole_014430.T1, Maole_01…
GO:0005524	1.90E-17	7.87E-15	106	2,706	ATP binding	molecular_function	Maole_000390.T1, Maole_001019.T1, Maole_001020.T1, Maole_001021.T1, Maole_001022.T1, Maole_001096.T1, Maole_001375.T1, Maole_001461.T1, Maole_001545.T1, Maole_001931.T1, Maole_004639.T1, Maole_004881.T1, Maole_004972.T1, Maole_004980.T1, Maole_004982.T1, Maole_005013.T1, Maole_005250.T1, Maole_005996.T1, Maole_006167.T1, Maole_006224.T1, Maole_006226.T1, Maole_006227.T1, Maole_006262.T1, Maole_00…
GO:0001653	2.09E-17	8.24E-15	44	558	peptide receptor activity	molecular_function	Maole_001375.T1, Maole_001461.T1, Maole_004639.T1, Maole_004972.T1, Maole_005013.T1, Maole_006647.T1, Maole_006651.T1, Maole_006652.T1, Maole_006779.T1, Maole_009317.T1, Maole_009320.T1, Maole_010200.T1, Maole_010336.T1, Maole_011524.T1, Maole_011670.T1, Maole_014265.T1, Maole_014267.T1, Maole_014269.T1, Maole_014270.T1, Maole_014272.T1, Maole_014274.T1, Maole_014275.T1, Maole_014430.T1, Maole_01…
GO:0005886	3.08E-17	1.16E-14	113	3,020	plasma membrane	cellular_component	Maole_001019.T1, Maole_001020.T1, Maole_001021.T1, Maole_001022.T1, Maole_001375.T1, Maole_001424.T1, Maole_001461.T1, Maole_001538.T1, Maole_001931.T1, Maole_002591.T1, Maole_002707.T1, Maole_003069.T1, Maole_003305.T1, Maole_003596.T1, Maole_003945.T1, Maole_004100.T1, Maole_004101.T1, Maole_004104.T1, Maole_004105.T1, Maole_004639.T1, Maole_004881.T1, Maole_004972.T1, Maole_004980.T1, Maole_00…
GO:0048364	4.23E-17	1.53E-14	29	230	root development	biological_process	Maole_000378.T1, Maole_000437.T1, Maole_000677.T1, Maole_001434.T1, Maole_002027.T1, Maole_003161.T1, Maole_003875.T1, Maole_004490.T1, Maole_004776.T1, Maole_005713.T1, Maole_007054.T1, Maole_009104.T1, Maole_009186.T1, Maole_010649.T1, Maole_011288.T1, Maole_012880.T1, Maole_013187.T1, Maole_014526.T1, Maole_014744.T1, Maole_016478.T1, Maole_017309.T1, Maole_017673.T1, Maole_018119.T1, Maole_01…
GO:0004675	3.23E-16	1.12E-13	42	548	transmembrane receptor protein serine/threonine kinase activity	molecular_function	Maole_001375.T1, Maole_001461.T1, Maole_004639.T1, Maole_004972.T1, Maole_005013.T1, Maole_006647.T1, Maole_006651.T1, Maole_006652.T1, Maole_006779.T1, Maole_009317.T1, Maole_009320.T1, Maole_010200.T1, Maole_010336.T1, Maole_011524.T1, Maole_011670.T1, Maole_014265.T1, Maole_014267.T1, Maole_014269.T1, Maole_014270.T1, Maole_014272.T1, Maole_014274.T1, Maole_014275.T1, Maole_014430.T1, Maole_01…
GO:0007178	3.44E-16	1.15E-13	42	549	transmembrane receptor protein serine/threonine kinase signaling pathway	biological_process	Maole_001375.T1, Maole_001461.T1, Maole_004639.T1, Maole_004972.T1, Maole_005013.T1, Maole_006647.T1, Maole_006651.T1, Maole_006652.T1, Maole_006779.T1, Maole_009317.T1, Maole_009320.T1, Maole_010200.T1, Maole_010336.T1, Maole_011524.T1, Maole_011670.T1, Maole_014265.T1, Maole_014267.T1, Maole_014269.T1, Maole_014270.T1, Maole_014272.T1, Maole_014274.T1, Maole_014275.T1, Maole_014430.T1, Maole_01…
GO:0016998	1.20E-15	3.86E-13	12	24	cell wall macromolecule catabolic process	biological_process	Maole_020579.T1, Maole_023238.T1, Maole_023239.T1, Maole_023241.T1, Maole_023344.T1, Maole_023347.T1, Maole_023983.T1, Maole_023998.T1, Maole_024019.T1, Maole_024051.T1, Maole_024069.T1, Maole_024098.T1
GO:0048046	1.27E-15	3.95E-13	43	597	apoplast	cellular_component	Maole_002588.T1, Maole_002636.T1, Maole_002645.T1, Maole_002648.T1, Maole_002978.T1, Maole_002999.T1, Maole_003050.T1, Maole_003245.T1, Maole_003782.T1, Maole_003783.T1, Maole_003786.T1, Maole_003790.T1, Maole_003791.T1, Maole_003793.T1, Maole_003796.T1, Maole_004210.T1, Maole_004626.T1, Maole_006703.T1, Maole_007944.T1, Maole_009606.T1, Maole_009607.T1, Maole_009608.T1, Maole_009738.T1, Maole_01…
GO:0046777	1.57E-15	4.70E-13	48	742	protein autophosphorylation	biological_process	Maole_001375.T1, Maole_001461.T1, Maole_004639.T1, Maole_004972.T1, Maole_005013.T1, Maole_006647.T1, Maole_006651.T1, Maole_006652.T1, Maole_006779.T1, Maole_009317.T1, Maole_009320.T1, Maole_010200.T1, Maole_010336.T1, Maole_011524.T1, Maole_011670.T1, Maole_014265.T1, Maole_014267.T1, Maole_014269.T1, Maole_014270.T1, Maole_014272.T1, Maole_014274.T1, Maole_014275.T1, Maole_014430.T1, Maole_01…
GO:0009678	4.71E-15	1.36E-12	11	20	hydrogen-translocating pyrophosphatase activity	molecular_function	Maole_003069.T1, Maole_003305.T1, Maole_003945.T1, Maole_006532.T1, Maole_008212.T1, Maole_010105.T1, Maole_019117.T1, Maole_020721.T1, Maole_021175.T1, Maole_021178.T1, Maole_021594.T1
GO:0009626	4.89E-15	1.37E-12	21	128	plant-type hypersensitive response	biological_process	Maole_002245.T1, Maole_002247.T1, Maole_002253.T1, Maole_003197.T1, Maole_006779.T1, Maole_015116.T1, Maole_015936.T1, Maole_017068.T1, Maole_020579.T1, Maole_021416.T1, Maole_023241.T1, Maole_023259.T1, Maole_023260.T1, Maole_023344.T1, Maole_023347.T1, Maole_023776.T1, Maole_023983.T1, Maole_024051.T1, Maole_024056.T1, Maole_024069.T1, Maole_024121.T1
GO:0010248	1.42E-14	3.85E-12	10	16	establishment or maintenance of transmembrane electrochemical gradient	biological_process	Maole_003069.T1, Maole_003305.T1, Maole_003945.T1, Maole_006532.T1, Maole_008212.T1, Maole_010105.T1, Maole_019117.T1, Maole_021175.T1, Maole_021178.T1, Maole_021594.T1
GO:0004674	1.87E-14	4.91E-12	54	981	protein serine/threonine kinase activity	molecular_function	Maole_001375.T1, Maole_001461.T1, Maole_004639.T1, Maole_004972.T1, Maole_005013.T1, Maole_006647.T1, Maole_006651.T1, Maole_006652.T1, Maole_006779.T1, Maole_007366.T1, Maole_009317.T1, Maole_009320.T1, Maole_010200.T1, Maole_010203.T1, Maole_010336.T1, Maole_011524.T1, Maole_011670.T1, Maole_014265.T1, Maole_014267.T1, Maole_014270.T1, Maole_014272.T1, Maole_014274.T1, Maole_014275.T1, Maole_01…
GO:0009926	2.35E-14	6.01E-12	17	80	auxin polar transport	biological_process	Maole_003069.T1, Maole_003305.T1, Maole_003945.T1, Maole_004982.T1, Maole_006532.T1, Maole_008212.T1, Maole_010105.T1, Maole_011288.T1, Maole_013561.T1, Maole_014744.T1, Maole_017068.T1, Maole_017309.T1, Maole_017673.T1, Maole_019117.T1, Maole_021175.T1, Maole_021178.T1, Maole_021594.T1
GO:0010008	2.67E-14	6.62E-12	21	139	endosome membrane	cellular_component	Maole_003069.T1, Maole_003305.T1, Maole_003945.T1, Maole_004972.T1, Maole_006532.T1, Maole_008212.T1, Maole_009317.T1, Maole_009320.T1, Maole_010105.T1, Maole_014265.T1, Maole_014267.T1, Maole_014269.T1, Maole_014270.T1, Maole_014272.T1, Maole_014274.T1, Maole_014275.T1, Maole_019117.T1, Maole_021175.T1, Maole_021178.T1, Maole_021594.T1, Maole_022503.T1
GO:0031625	3.32E-14	7.94E-12	42	627	ubiquitin protein ligase binding	molecular_function	Maole_001375.T1, Maole_001461.T1, Maole_004639.T1, Maole_004972.T1, Maole_005013.T1, Maole_006647.T1, Maole_006651.T1, Maole_006652.T1, Maole_006779.T1, Maole_009317.T1, Maole_009320.T1, Maole_010200.T1, Maole_010336.T1, Maole_011524.T1, Maole_011670.T1, Maole_014265.T1, Maole_014267.T1, Maole_014269.T1, Maole_014270.T1, Maole_014272.T1, Maole_014274.T1, Maole_014275.T1, Maole_014430.T1, Maole_01…
GO:0006898	3.38E-14	7.94E-12	10	17	receptor-mediated endocytosis	biological_process	Maole_004972.T1, Maole_009317.T1, Maole_009320.T1, Maole_014265.T1, Maole_014267.T1, Maole_014269.T1, Maole_014270.T1, Maole_014272.T1, Maole_014274.T1, Maole_014275.T1
GO:0045893	9.09E-14	2.08E-11	39	561	positive regulation of transcription, DNA-templated	biological_process	Maole_005120.T1, Maole_005178.T1, Maole_005179.T1, Maole_005180.T1, Maole_005694.T1, Maole_005695.T1, Maole_005698.T1, Maole_005700.T1, Maole_005702.T1, Maole_007182.T1, Maole_007191.T1, Maole_007193.T1, Maole_007194.T1, Maole_007195.T1, Maole_007196.T1, Maole_007198.T1, Maole_007199.T1, Maole_007201.T1, Maole_007202.T1, Maole_007203.T1, Maole_007204.T1, Maole_007205.T1, Maole_007208.T1, Maole_00…
GO:0004427	1.15E-13	2.56E-11	11	25	inorganic diphosphatase activity	molecular_function	Maole_003069.T1, Maole_003305.T1, Maole_003945.T1, Maole_006532.T1, Maole_008212.T1, Maole_010105.T1, Maole_019117.T1, Maole_020721.T1, Maole_021175.T1, Maole_021178.T1, Maole_021594.T1
GO:0052544	9.66E-13	2.10E-10	13	48	defense response by callose deposition in cell wall	biological_process	Maole_001020.T1, Maole_001021.T1, Maole_001022.T1, Maole_004972.T1, Maole_009317.T1, Maole_009320.T1, Maole_014265.T1, Maole_014267.T1, Maole_014269.T1, Maole_014270.T1, Maole_014272.T1, Maole_014274.T1, Maole_014275.T1
GO:0010541	1.19E-12	2.52E-10	9	16	acropetal auxin transport	biological_process	Maole_004980.T1, Maole_004982.T1, Maole_011110.T1, Maole_011111.T1, Maole_011159.T1, Maole_013561.T1, Maole_014744.T1, Maole_017309.T1, Maole_021185.T1
GO:0045851	2.49E-12	5.14E-10	9	17	pH reduction	biological_process	Maole_001461.T1, Maole_004639.T1, Maole_015166.T1, Maole_022500.T1, Maole_022504.T1, Maole_022507.T1, Maole_022510.T1, Maole_022511.T1, Maole_022513.T1
GO:0002764	3.23E-12	6.52E-10	8	12	immune response-regulating signaling pathway	biological_process	Maole_006779.T1, Maole_015116.T1, Maole_021416.T1, Maole_023259.T1, Maole_023260.T1, Maole_023776.T1, Maole_024056.T1, Maole_024121.T1
GO:0004568	4.95E-12	9.35E-10	12	43	chitinase activity	molecular_function	Maole_020579.T1, Maole_023238.T1, Maole_023239.T1, Maole_023241.T1, Maole_023344.T1, Maole_023347.T1, Maole_023983.T1, Maole_023998.T1, Maole_024019.T1, Maole_024051.T1, Maole_024069.T1, Maole_024098.T1
GO:0006032	4.95E-12	9.35E-10	12	43	chitin catabolic process	biological_process	Maole_020579.T1, Maole_023238.T1, Maole_023239.T1, Maole_023241.T1, Maole_023344.T1, Maole_023347.T1, Maole_023983.T1, Maole_023998.T1, Maole_024019.T1, Maole_024051.T1, Maole_024069.T1, Maole_024098.T1
GO:0008061	4.95E-12	9.35E-10	12	43	chitin binding	molecular_function	Maole_020579.T1, Maole_023238.T1, Maole_023239.T1, Maole_023241.T1, Maole_023344.T1, Maole_023347.T1, Maole_023983.T1, Maole_023998.T1, Maole_024019.T1, Maole_024051.T1, Maole_024069.T1, Maole_024098.T1
GO:0008066	3.99E-11	6.93E-09	8	15	glutamate receptor activity	molecular_function	Maole_001424.T1, Maole_005877.T1, Maole_005880.T1, Maole_007827.T1, Maole_012162.T1, Maole_014199.T1, Maole_016541.T1, Maole_016542.T1
GO:0031514	3.99E-11	6.93E-09	8	15	motile cilium	cellular_component	Maole_004972.T1, Maole_014265.T1, Maole_014267.T1, Maole_014269.T1, Maole_014270.T1, Maole_014272.T1, Maole_014274.T1, Maole_014275.T1
GO:0033946	3.99E-11	6.93E-09	8	15	xyloglucan-specific endo-beta-1,4-glucanase activity	molecular_function	Maole_002978.T1, Maole_003782.T1, Maole_003783.T1, Maole_003786.T1, Maole_003790.T1, Maole_003791.T1, Maole_003793.T1, Maole_019618.T1
GO:0071230	3.99E-11	6.93E-09	8	15	cellular response to amino acid stimulus	biological_process	Maole_001424.T1, Maole_005877.T1, Maole_005880.T1, Maole_007827.T1, Maole_012162.T1, Maole_014199.T1, Maole_016541.T1, Maole_016542.T1
GO:0045892	6.18E-11	1.05E-08	23	251	negative regulation of transcription, DNA-templated	biological_process	Maole_000378.T1, Maole_000437.T1, Maole_000677.T1, Maole_001434.T1, Maole_002027.T1, Maole_003161.T1, Maole_003875.T1, Maole_004490.T1, Maole_004776.T1, Maole_005713.T1, Maole_007054.T1, Maole_009104.T1, Maole_009186.T1, Maole_010649.T1, Maole_012880.T1, Maole_013187.T1, Maole_014526.T1, Maole_018119.T1, Maole_018229.T1, Maole_018251.T1, Maole_019211.T1, Maole_019276.T1, Maole_023134.T1
GO:0004888	7.55E-11	1.26E-08	9	23	transmembrane signaling receptor activity	molecular_function	Maole_001461.T1, Maole_004639.T1, Maole_015166.T1, Maole_022500.T1, Maole_022504.T1, Maole_022507.T1, Maole_022510.T1, Maole_022511.T1, Maole_022513.T1
GO:0005773	2.01E-10	3.29E-08	40	757	vacuole	cellular_component	Maole_000390.T1, Maole_001096.T1, Maole_001931.T1, Maole_002591.T1, Maole_003069.T1, Maole_003305.T1, Maole_003945.T1, Maole_005877.T1, Maole_005880.T1, Maole_006532.T1, Maole_006581.T1, Maole_006583.T1, Maole_006647.T1, Maole_007944.T1, Maole_008212.T1, Maole_010105.T1, Maole_011357.T1, Maole_011358.T1, Maole_013780.T1, Maole_016253.T1, Maole_016881.T1, Maole_019117.T1, Maole_020501.T1, Maole_02…
GO:0004672	2.16E-10	3.48E-08	45	928	protein kinase activity	molecular_function	Maole_001461.T1, Maole_004639.T1, Maole_004972.T1, Maole_005013.T1, Maole_006647.T1, Maole_006651.T1, Maole_006652.T1, Maole_006779.T1, Maole_007366.T1, Maole_009317.T1, Maole_009320.T1, Maole_010200.T1, Maole_010203.T1, Maole_011524.T1, Maole_011670.T1, Maole_014265.T1, Maole_014267.T1, Maole_014269.T1, Maole_014270.T1, Maole_014272.T1, Maole_014274.T1, Maole_014275.T1, Maole_014430.T1, Maole_01…
GO:0010329	2.83E-10	4.46E-08	9	26	auxin efflux transmembrane transporter activity	molecular_function	Maole_004980.T1, Maole_004982.T1, Maole_011110.T1, Maole_011111.T1, Maole_011159.T1, Maole_013561.T1, Maole_014744.T1, Maole_017309.T1, Maole_021185.T1
GO:0000272	3.61E-10	5.60E-08	12	60	polysaccharide catabolic process	biological_process	Maole_020579.T1, Maole_023238.T1, Maole_023239.T1, Maole_023241.T1, Maole_023344.T1, Maole_023347.T1, Maole_023983.T1, Maole_023998.T1, Maole_024019.T1, Maole_024051.T1, Maole_024069.T1, Maole_024098.T1
GO:0005507	1.44E-09	2.14E-07	19	197	copper ion binding	molecular_function	Maole_002588.T1, Maole_002636.T1, Maole_002645.T1, Maole_002648.T1, Maole_003245.T1, Maole_004210.T1, Maole_004626.T1, Maole_006167.T1, Maole_006703.T1, Maole_010114.T1, Maole_010115.T1, Maole_010254.T1, Maole_010356.T1, Maole_010359.T1, Maole_010362.T1, Maole_012789.T1, Maole_012830.T1, Maole_017647.T1, Maole_019130.T1
GO:0010290	1.45E-09	2.14E-07	5	5	chlorophyll catabolite transmembrane transporter activity	molecular_function	Maole_007944.T1, Maole_013780.T1, Maole_020501.T1, Maole_020502.T1, Maole_022100.T1
GO:0071366	1.45E-09	2.14E-07	5	5	cellular response to indolebutyric acid stimulus	biological_process	Maole_001020.T1, Maole_001021.T1, Maole_001022.T1, Maole_011288.T1, Maole_017673.T1
GO:0004970	1.81E-09	2.62E-07	8	22	ionotropic glutamate receptor activity	molecular_function	Maole_001424.T1, Maole_005877.T1, Maole_005880.T1, Maole_007827.T1, Maole_012162.T1, Maole_014199.T1, Maole_016541.T1, Maole_016542.T1
GO:0009522	4.20E-09	5.89E-07	9	34	photosystem I	cellular_component	Maole_000212.T1, Maole_015203.T1, Maole_021341.T1, Maole_021342.T1, Maole_022379.T1, Maole_023736.T1, Maole_023737.T1, Maole_023741.T1, Maole_023742.T1
GO:0010315	4.20E-09	5.89E-07	9	34	auxin efflux	biological_process	Maole_004980.T1, Maole_004982.T1, Maole_011110.T1, Maole_011111.T1, Maole_011159.T1, Maole_013561.T1, Maole_014744.T1, Maole_017309.T1, Maole_021185.T1
GO:0005262	5.85E-09	8.07E-07	8	25	calcium channel activity	molecular_function	Maole_001424.T1, Maole_005877.T1, Maole_005880.T1, Maole_007827.T1, Maole_012162.T1, Maole_014199.T1, Maole_016541.T1, Maole_016542.T1
GO:0010204	8.32E-09	1.11E-06	8	26	defense response signaling pathway, resistance gene-independent	biological_process	Maole_006779.T1, Maole_015116.T1, Maole_021416.T1, Maole_023259.T1, Maole_023260.T1, Maole_023776.T1, Maole_024056.T1, Maole_024121.T1
GO:0015431	8.60E-09	1.11E-06	5	6	glutathione S-conjugate-exporting ATPase activity	molecular_function	Maole_007944.T1, Maole_013780.T1, Maole_020501.T1, Maole_020502.T1, Maole_022100.T1
GO:0015692	8.60E-09	1.11E-06	5	6	lead ion transport	biological_process	Maole_012520.T1, Maole_012595.T1, Maole_012596.T1, Maole_012598.T1, Maole_016455.T1
GO:0046865	8.60E-09	1.11E-06	5	6	terpenoid transport	biological_process	Maole_012520.T1, Maole_012595.T1, Maole_012596.T1, Maole_012598.T1, Maole_016455.T1
GO:0006073	9.53E-09	1.18E-06	9	37	cellular glucan metabolic process	biological_process	Maole_002978.T1, Maole_003782.T1, Maole_003783.T1, Maole_003786.T1, Maole_003790.T1, Maole_003791.T1, Maole_003793.T1, Maole_003796.T1, Maole_019618.T1
GO:0016762	9.53E-09	1.18E-06	9	37	xyloglucan:xyloglucosyl transferase activity	molecular_function	Maole_002978.T1, Maole_003782.T1, Maole_003783.T1, Maole_003786.T1, Maole_003790.T1, Maole_003791.T1, Maole_003793.T1, Maole_003796.T1, Maole_019618.T1
GO:0043078	9.53E-09	1.18E-06	9	37	polar nucleus	cellular_component	Maole_011635.T1, Maole_013907.T1, Maole_013908.T1, Maole_013909.T1, Maole_013911.T1, Maole_013912.T1, Maole_013913.T1, Maole_013914.T1, Maole_020459.T1
GO:0042742	1.58E-08	1.94E-06	26	416	defense response to bacterium	biological_process	Maole_001020.T1, Maole_001021.T1, Maole_001022.T1, Maole_001986.T1, Maole_001987.T1, Maole_002707.T1, Maole_002999.T1, Maole_003050.T1, Maole_004972.T1, Maole_005250.T1, Maole_007366.T1, Maole_009317.T1, Maole_009320.T1, Maole_012089.T1, Maole_013992.T1, Maole_013993.T1, Maole_013994.T1, Maole_014003.T1, Maole_014265.T1, Maole_014267.T1, Maole_014269.T1, Maole_014270.T1, Maole_014272.T1, Maole_01…
GO:0010337	2.65E-08	3.20E-06	7	20	regulation of salicylic acid metabolic process	biological_process	Maole_002999.T1, Maole_003050.T1, Maole_012089.T1, Maole_013992.T1, Maole_013993.T1, Maole_013994.T1, Maole_014003.T1
GO:0010540	3.17E-08	3.77E-06	9	42	basipetal auxin transport	biological_process	Maole_004980.T1, Maole_004982.T1, Maole_011110.T1, Maole_011111.T1, Maole_011159.T1, Maole_013561.T1, Maole_014744.T1, Maole_017309.T1, Maole_021185.T1
GO:0004383	3.81E-08	4.42E-06	6	13	guanylate cyclase activity	molecular_function	Maole_001461.T1, Maole_004639.T1, Maole_006651.T1, Maole_006652.T1, Maole_021063.T1, Maole_022507.T1
GO:0006182	3.81E-08	4.42E-06	6	13	cGMP biosynthetic process	biological_process	Maole_001461.T1, Maole_004639.T1, Maole_006651.T1, Maole_006652.T1, Maole_021063.T1, Maole_022507.T1
GO:0070588	6.66E-08	7.62E-06	8	33	calcium ion transmembrane transport	biological_process	Maole_001424.T1, Maole_005877.T1, Maole_005880.T1, Maole_007827.T1, Maole_012162.T1, Maole_014199.T1, Maole_016541.T1, Maole_016542.T1
GO:0019199	7.37E-08	8.21E-06	9	46	transmembrane receptor protein kinase activity	molecular_function	Maole_006779.T1, Maole_009317.T1, Maole_015116.T1, Maole_021416.T1, Maole_023259.T1, Maole_023260.T1, Maole_023776.T1, Maole_024056.T1, Maole_024121.T1
GO:0033612	7.37E-08	8.21E-06	9	46	receptor serine/threonine kinase binding	molecular_function	Maole_009320.T1, Maole_010336.T1, Maole_015116.T1, Maole_022503.T1, Maole_023259.T1, Maole_023260.T1, Maole_023776.T1, Maole_024056.T1, Maole_024121.T1
GO:0015850	8.56E-08	9.30E-06	4	4	organic hydroxy compound transport	biological_process	Maole_001019.T1, Maole_001020.T1, Maole_001021.T1, Maole_001022.T1
GO:1901140	8.56E-08	9.30E-06	4	4	p-coumaryl alcohol transport	biological_process	Maole_001019.T1, Maole_001020.T1, Maole_001021.T1, Maole_001022.T1
GO:0016168	1.89E-07	2.02E-05	9	51	chlorophyll binding	molecular_function	Maole_000212.T1, Maole_015203.T1, Maole_021341.T1, Maole_021342.T1, Maole_022379.T1, Maole_023736.T1, Maole_023737.T1, Maole_023741.T1, Maole_023742.T1
GO:0009809	2.05E-07	2.16E-05	12	103	lignin biosynthetic process	biological_process	Maole_002588.T1, Maole_003245.T1, Maole_010114.T1, Maole_010115.T1, Maole_010254.T1, Maole_010356.T1, Maole_010359.T1, Maole_010362.T1, Maole_012789.T1, Maole_012830.T1, Maole_017647.T1, Maole_019130.T1
GO:0009612	2.06E-07	2.16E-05	7	26	response to mechanical stimulus	biological_process	Maole_002978.T1, Maole_003786.T1, Maole_003790.T1, Maole_003791.T1, Maole_003793.T1, Maole_003796.T1, Maole_019618.T1
GO:0070417	2.18E-07	2.25E-05	8	38	cellular response to cold	biological_process	Maole_001424.T1, Maole_002245.T1, Maole_002247.T1, Maole_002253.T1, Maole_003197.T1, Maole_014199.T1, Maole_015936.T1, Maole_017068.T1
GO:0015992	3.61E-07	3.69E-05	11	89	proton transport	biological_process	Maole_003069.T1, Maole_003305.T1, Maole_003945.T1, Maole_006532.T1, Maole_008212.T1, Maole_010105.T1, Maole_019117.T1, Maole_020721.T1, Maole_021175.T1, Maole_021178.T1, Maole_021594.T1
GO:0042936	6.17E-07	5.95E-05	5	11	dipeptide transporter activity	molecular_function	Maole_001986.T1, Maole_001987.T1, Maole_002591.T1, Maole_006581.T1, Maole_006583.T1
GO:0042937	6.17E-07	5.95E-05	5	11	tripeptide transporter activity	molecular_function	Maole_001986.T1, Maole_001987.T1, Maole_002591.T1, Maole_006581.T1, Maole_006583.T1
GO:0042938	6.17E-07	5.95E-05	5	11	dipeptide transport	biological_process	Maole_001986.T1, Maole_001987.T1, Maole_002591.T1, Maole_006581.T1, Maole_006583.T1
GO:0042939	6.17E-07	5.95E-05	5	11	tripeptide transport	biological_process	Maole_001986.T1, Maole_001987.T1, Maole_002591.T1, Maole_006581.T1, Maole_006583.T1
GO:0080168	6.17E-07	5.95E-05	5	11	abscisic acid transport	biological_process	Maole_012520.T1, Maole_012595.T1, Maole_012596.T1, Maole_012598.T1, Maole_016455.T1
GO:0009705	7.71E-07	7.34E-05	13	138	plant-type vacuole membrane	cellular_component	Maole_002591.T1, Maole_003069.T1, Maole_003305.T1, Maole_003945.T1, Maole_006532.T1, Maole_006581.T1, Maole_006583.T1, Maole_008212.T1, Maole_010105.T1, Maole_019117.T1, Maole_021175.T1, Maole_021178.T1, Maole_021594.T1
GO:0030955	7.78E-07	7.34E-05	6	20	potassium ion binding	molecular_function	Maole_003069.T1, Maole_003305.T1, Maole_003945.T1, Maole_008212.T1, Maole_021175.T1, Maole_021594.T1
GO:0046688	1.07E-06	0.000100254	6	21	response to copper ion	biological_process	Maole_002636.T1, Maole_002648.T1, Maole_004626.T1, Maole_006703.T1, Maole_010114.T1, Maole_010115.T1
GO:0005774	1.15E-06	0.000105904	30	655	vacuolar membrane	cellular_component	Maole_000390.T1, Maole_001020.T1, Maole_001021.T1, Maole_001022.T1, Maole_001096.T1, Maole_001545.T1, Maole_001931.T1, Maole_002591.T1, Maole_003069.T1, Maole_003305.T1, Maole_003945.T1, Maole_005807.T1, Maole_006532.T1, Maole_006581.T1, Maole_006583.T1, Maole_007944.T1, Maole_008212.T1, Maole_010105.T1, Maole_011357.T1, Maole_011358.T1, Maole_013780.T1, Maole_016253.T1, Maole_019117.T1, Maole_02…
GO:0010152	1.50E-06	0.000136955	7	34	pollen maturation	biological_process	Maole_009320.T1, Maole_010336.T1, Maole_015116.T1, Maole_023259.T1, Maole_023260.T1, Maole_023776.T1, Maole_024121.T1
GO:0050832	2.22E-06	0.000200658	20	343	defense response to fungus	biological_process	Maole_001424.T1, Maole_002245.T1, Maole_002247.T1, Maole_002248.T1, Maole_002249.T1, Maole_002250.T1, Maole_002253.T1, Maole_002254.T1, Maole_002707.T1, Maole_003197.T1, Maole_006647.T1, Maole_007827.T1, Maole_012162.T1, Maole_014199.T1, Maole_015936.T1, Maole_016541.T1, Maole_016542.T1, Maole_017068.T1, Maole_023238.T1, Maole_023998.T1
GO:0019722	2.34E-06	0.000209144	8	51	calcium-mediated signaling	biological_process	Maole_001424.T1, Maole_005877.T1, Maole_005880.T1, Maole_007827.T1, Maole_012162.T1, Maole_014199.T1, Maole_016541.T1, Maole_016542.T1
GO:0018298	2.37E-06	0.000209704	9	68	protein-chromophore linkage	biological_process	Maole_000212.T1, Maole_015203.T1, Maole_021341.T1, Maole_021342.T1, Maole_022379.T1, Maole_023736.T1, Maole_023737.T1, Maole_023741.T1, Maole_023742.T1
GO:0009698	2.74E-06	0.000240521	7	37	phenylpropanoid metabolic process	biological_process	Maole_001538.T1, Maole_009465.T1, Maole_010356.T1, Maole_010359.T1, Maole_010362.T1, Maole_012789.T1, Maole_017647.T1
GO:0000287	2.77E-06	0.000240521	15	205	magnesium ion binding	molecular_function	Maole_000212.T1, Maole_003069.T1, Maole_003305.T1, Maole_003945.T1, Maole_008212.T1, Maole_015203.T1, Maole_021175.T1, Maole_021341.T1, Maole_021342.T1, Maole_021594.T1, Maole_022379.T1, Maole_023736.T1, Maole_023737.T1, Maole_023741.T1, Maole_023742.T1
GO:1901141	2.88E-06	0.000247397	4	7	regulation of lignin biosynthetic process	biological_process	Maole_001019.T1, Maole_001020.T1, Maole_001021.T1, Maole_001022.T1
GO:0006810	3.95E-06	0.000336491	15	211	transport	biological_process	Maole_001019.T1, Maole_001020.T1, Maole_001021.T1, Maole_001022.T1, Maole_004881.T1, Maole_011288.T1, Maole_012520.T1, Maole_012595.T1, Maole_012596.T1, Maole_012598.T1, Maole_014847.T1, Maole_016455.T1, Maole_016662.T1, Maole_017673.T1, Maole_021234.T1
GO:0009556	5.43E-06	0.000457674	9	75	microsporogenesis	biological_process	Maole_009317.T1, Maole_009320.T1, Maole_010336.T1, Maole_015116.T1, Maole_023259.T1, Maole_023260.T1, Maole_023776.T1, Maole_024056.T1, Maole_024121.T1
GO:0051539	6.06E-06	0.000506486	9	76	4 iron, 4 sulfur cluster binding	molecular_function	Maole_000212.T1, Maole_015203.T1, Maole_021341.T1, Maole_021342.T1, Maole_022379.T1, Maole_023736.T1, Maole_023737.T1, Maole_023741.T1, Maole_023742.T1
GO:0009864	6.73E-06	0.000556996	6	28	induced systemic resistance, jasmonic acid mediated signaling pathway	biological_process	Maole_001424.T1, Maole_007827.T1, Maole_012162.T1, Maole_014199.T1, Maole_016541.T1, Maole_016542.T1
GO:0016491	1.07E-05	0.000873981	22	447	oxidoreductase activity	molecular_function	Maole_000212.T1, Maole_002588.T1, Maole_002645.T1, Maole_002648.T1, Maole_003245.T1, Maole_003596.T1, Maole_010254.T1, Maole_010356.T1, Maole_010359.T1, Maole_010362.T1, Maole_012789.T1, Maole_012830.T1, Maole_015203.T1, Maole_017647.T1, Maole_019130.T1, Maole_021341.T1, Maole_021342.T1, Maole_022379.T1, Maole_023736.T1, Maole_023737.T1, Maole_023741.T1, Maole_023742.T1
GO:0005618	1.46E-05	0.001186874	31	783	cell wall	cellular_component	Maole_002245.T1, Maole_002247.T1, Maole_002248.T1, Maole_002249.T1, Maole_002250.T1, Maole_002253.T1, Maole_002254.T1, Maole_002978.T1, Maole_003197.T1, Maole_003782.T1, Maole_003783.T1, Maole_003786.T1, Maole_003790.T1, Maole_003791.T1, Maole_003793.T1, Maole_003796.T1, Maole_004210.T1, Maole_009606.T1, Maole_009607.T1, Maole_009608.T1, Maole_009738.T1, Maole_015936.T1, Maole_017068.T1, Maole_01…
GO:0008281	1.99E-05	0.001568124	3	4	sulfonylurea receptor activity	molecular_function	Maole_000390.T1, Maole_007944.T1, Maole_013780.T1
GO:0050664	1.99E-05	0.001568124	3	4	oxidoreductase activity, acting on NAD(P)H, oxygen as acceptor	molecular_function	Maole_006214.T1, Maole_017644.T1, Maole_019939.T1
GO:0042344	1.99E-05	0.001568124	3	4	indole glucosinolate catabolic process	biological_process	Maole_001020.T1, Maole_001021.T1, Maole_001022.T1
GO:0016020	2.23E-05	0.001742021	58	1,950	membrane	cellular_component	Maole_000182.T1, Maole_001019.T1, Maole_001020.T1, Maole_001021.T1, Maole_001022.T1, Maole_001538.T1, Maole_001986.T1, Maole_001987.T1, Maole_003069.T1, Maole_003305.T1, Maole_003945.T1, Maole_004881.T1, Maole_004972.T1, Maole_004982.T1, Maole_006169.T1, Maole_006532.T1, Maole_008212.T1, Maole_009317.T1, Maole_009320.T1, Maole_009465.T1, Maole_010105.T1, Maole_011288.T1, Maole_011401.T1, Maole_01…
GO:0055085	2.48E-05	0.001923007	15	246	transmembrane transport	biological_process	Maole_000390.T1, Maole_004980.T1, Maole_004982.T1, Maole_011110.T1, Maole_011111.T1, Maole_011159.T1, Maole_011288.T1, Maole_013561.T1, Maole_013780.T1, Maole_014744.T1, Maole_017309.T1, Maole_017673.T1, Maole_021185.T1, Maole_022100.T1, Maole_022821.T1
GO:0010328	2.57E-05	0.001956861	4	11	auxin influx transmembrane transporter activity	molecular_function	Maole_004982.T1, Maole_013561.T1, Maole_014744.T1, Maole_017309.T1
GO:0060919	2.57E-05	0.001956861	4	11	auxin influx	biological_process	Maole_004982.T1, Maole_013561.T1, Maole_014744.T1, Maole_017309.T1
GO:0006816	3.55E-05	0.002683667	8	73	calcium ion transport	biological_process	Maole_001424.T1, Maole_005877.T1, Maole_005880.T1, Maole_007827.T1, Maole_012162.T1, Maole_014199.T1, Maole_016541.T1, Maole_016542.T1
GO:0015197	4.90E-05	0.003625985	3	5	peptide transporter activity	molecular_function	Maole_002591.T1, Maole_006581.T1, Maole_006583.T1
GO:0015334	4.90E-05	0.003625985	3	5	high-affinity oligopeptide transporter activity	molecular_function	Maole_002591.T1, Maole_006581.T1, Maole_006583.T1
GO:0016887	4.92E-05	0.003625985	14	231	ATPase activity	molecular_function	Maole_001019.T1, Maole_001020.T1, Maole_001021.T1, Maole_001022.T1, Maole_004881.T1, Maole_011288.T1, Maole_012520.T1, Maole_012595.T1, Maole_012596.T1, Maole_012598.T1, Maole_014847.T1, Maole_016455.T1, Maole_016662.T1, Maole_017673.T1
GO:0010310	5.24E-05	0.003825515	8	77	regulation of hydrogen peroxide metabolic process	biological_process	Maole_002707.T1, Maole_002999.T1, Maole_003050.T1, Maole_012089.T1, Maole_013992.T1, Maole_013993.T1, Maole_013994.T1, Maole_014003.T1
GO:0048507	5.82E-05	0.004212223	5	25	meristem development	biological_process	Maole_023259.T1, Maole_023260.T1, Maole_023776.T1, Maole_024056.T1, Maole_024121.T1
GO:0012505	6.31E-05	0.004528129	8	79	endomembrane system	cellular_component	Maole_006779.T1, Maole_015116.T1, Maole_021416.T1, Maole_023259.T1, Maole_023260.T1, Maole_023776.T1, Maole_024056.T1, Maole_024121.T1
GO:0016866	7.48E-05	0.005324595	4	14	intramolecular transferase activity	molecular_function	Maole_002953.T1, Maole_016874.T1, Maole_016875.T1, Maole_016881.T1
GO:0006814	7.66E-05	0.005381434	6	42	sodium ion transport	biological_process	Maole_003069.T1, Maole_003305.T1, Maole_003945.T1, Maole_008212.T1, Maole_021175.T1, Maole_021594.T1
GO:0009832	7.68E-05	0.005381434	9	104	plant-type cell wall biogenesis	biological_process	Maole_002978.T1, Maole_003782.T1, Maole_003783.T1, Maole_003786.T1, Maole_003790.T1, Maole_003791.T1, Maole_003793.T1, Maole_003796.T1, Maole_019618.T1
GO:0016174	9.68E-05	0.006618951	3	6	NAD(P)H oxidase activity	molecular_function	Maole_006214.T1, Maole_017644.T1, Maole_019939.T1
GO:1902382	9.68E-05	0.006618951	3	6	11-oxo-beta-amyrin catabolic process	biological_process	Maole_010943.T1, Maole_010944.T1, Maole_010945.T1
GO:1902386	9.68E-05	0.006618951	3	6	glycyrrhetinate biosynthetic process	biological_process	Maole_010943.T1, Maole_010944.T1, Maole_010945.T1
GO:0004714	9.78E-05	0.006641319	8	84	transmembrane receptor protein tyrosine kinase activity	molecular_function	Maole_009320.T1, Maole_010336.T1, Maole_022500.T1, Maole_022503.T1, Maole_023259.T1, Maole_023260.T1, Maole_023776.T1, Maole_024121.T1
GO:0009631	0.000100097	0.006741434	6	44	cold acclimation	biological_process	Maole_002245.T1, Maole_002247.T1, Maole_002253.T1, Maole_003197.T1, Maole_015936.T1, Maole_017068.T1
GO:0009627	0.00011059	0.007335797	9	109	systemic acquired resistance	biological_process	Maole_001020.T1, Maole_001021.T1, Maole_001022.T1, Maole_002245.T1, Maole_002247.T1, Maole_002253.T1, Maole_003197.T1, Maole_015936.T1, Maole_017068.T1
GO:0010227	0.000111262	0.007335797	7	64	floral organ abscission	biological_process	Maole_009320.T1, Maole_010336.T1, Maole_022500.T1, Maole_023259.T1, Maole_023260.T1, Maole_023776.T1, Maole_024121.T1
GO:0009414	0.000111455	0.007335797	19	415	response to water deprivation	biological_process	Maole_001931.T1, Maole_002588.T1, Maole_003069.T1, Maole_003305.T1, Maole_003945.T1, Maole_006532.T1, Maole_008212.T1, Maole_010105.T1, Maole_010356.T1, Maole_010359.T1, Maole_010362.T1, Maole_015873.T1, Maole_016253.T1, Maole_017647.T1, Maole_019117.T1, Maole_021175.T1, Maole_021178.T1, Maole_021594.T1, Maole_022100.T1
GO:0019745	0.000132298	0.008577676	4	16	pentacyclic triterpenoid biosynthetic process	biological_process	Maole_002953.T1, Maole_016874.T1, Maole_016875.T1, Maole_016881.T1
GO:0006259	0.000132298	0.008577676	4	16	DNA metabolic process	biological_process	Maole_006224.T1, Maole_006226.T1, Maole_006227.T1, Maole_006262.T1
GO:0009664	0.000156014	0.010040376	9	114	plant-type cell wall organization	biological_process	Maole_002978.T1, Maole_003786.T1, Maole_003790.T1, Maole_003791.T1, Maole_003793.T1, Maole_003796.T1, Maole_019618.T1, Maole_022510.T1, Maole_022511.T1
GO:0009682	0.000164266	0.010493681	6	48	induced systemic resistance	biological_process	Maole_002245.T1, Maole_002247.T1, Maole_002253.T1, Maole_003197.T1, Maole_015936.T1, Maole_017068.T1
GO:0015416	0.000167164	0.010600887	3	7	organic phosphonate transmembrane-transporting ATPase activity	molecular_function	Maole_001020.T1, Maole_012596.T1, Maole_012598.T1
GO:0015979	0.000178091	0.011212014	9	116	photosynthesis	biological_process	Maole_000212.T1, Maole_015203.T1, Maole_021341.T1, Maole_021342.T1, Maole_022379.T1, Maole_023736.T1, Maole_023737.T1, Maole_023741.T1, Maole_023742.T1
GO:0048366	0.00018727	0.011705058	11	171	leaf development	biological_process	Maole_003069.T1, Maole_003305.T1, Maole_003945.T1, Maole_006532.T1, Maole_008212.T1, Maole_010105.T1, Maole_015873.T1, Maole_019117.T1, Maole_021175.T1, Maole_021178.T1, Maole_021594.T1
GO:0009630	0.000215428	0.013368867	8	94	gravitropism	biological_process	Maole_001424.T1, Maole_004982.T1, Maole_007827.T1, Maole_012162.T1, Maole_013561.T1, Maole_014199.T1, Maole_016541.T1, Maole_016542.T1
GO:0009651	0.000250618	0.015442343	25	670	response to salt stress	biological_process	Maole_000390.T1, Maole_002245.T1, Maole_002247.T1, Maole_002248.T1, Maole_002249.T1, Maole_002250.T1, Maole_002253.T1, Maole_002254.T1, Maole_003069.T1, Maole_003197.T1, Maole_003305.T1, Maole_003945.T1, Maole_006532.T1, Maole_007944.T1, Maole_008212.T1, Maole_009738.T1, Maole_010105.T1, Maole_013780.T1, Maole_015873.T1, Maole_015936.T1, Maole_017068.T1, Maole_019117.T1, Maole_021175.T1, Maole_02…
GO:0015276	0.000294373	0.017280477	2	2	ligand-gated ion channel activity	molecular_function	Maole_001424.T1, Maole_014199.T1
GO:0042299	0.000294373	0.017280477	2	2	lupeol synthase activity	molecular_function	Maole_016874.T1, Maole_016875.T1
GO:0071311	0.000294373	0.017280477	2	2	cellular response to acetate	biological_process	Maole_001424.T1, Maole_014199.T1
GO:0004016	0.000294373	0.017280477	2	2	adenylate cyclase activity	molecular_function	Maole_021367.T1, Maole_021368.T1
GO:0006171	0.000294373	0.017280477	2	2	cAMP biosynthetic process	biological_process	Maole_021367.T1, Maole_021368.T1
GO:1902417	0.000294373	0.017280477	2	2	(+)-abscisic acid D-glucopyranosyl ester transmembrane transporter activity	molecular_function	Maole_011357.T1, Maole_011358.T1
GO:1902418	0.000294373	0.017280477	2	2	(+)-abscisic acid D-glucopyranosyl ester transmembrane transport	biological_process	Maole_011357.T1, Maole_011358.T1
GO:0006952	0.000299407	0.017458014	25	678	defense response	biological_process	Maole_004881.T1, Maole_005996.T1, Maole_006651.T1, Maole_006652.T1, Maole_010336.T1, Maole_012520.T1, Maole_012595.T1, Maole_012596.T1, Maole_012598.T1, Maole_016455.T1, Maole_020579.T1, Maole_021063.T1, Maole_022503.T1, Maole_022508.T1, Maole_023238.T1, Maole_023239.T1, Maole_023241.T1, Maole_023344.T1, Maole_023347.T1, Maole_023983.T1, Maole_023998.T1, Maole_024019.T1, Maole_024051.T1, Maole_02…
GO:0015086	0.00039105	0.022351573	3	9	cadmium ion transmembrane transporter activity	molecular_function	Maole_001020.T1, Maole_001021.T1, Maole_001022.T1
GO:0070574	0.00039105	0.022351573	3	9	cadmium ion transmembrane transport	biological_process	Maole_001020.T1, Maole_001021.T1, Maole_001022.T1
GO:0004930	0.00039105	0.022351573	3	9	G-protein coupled receptor activity	molecular_function	Maole_001424.T1, Maole_016541.T1, Maole_016542.T1
GO:0005215	0.000480884	0.027306653	12	222	transporter activity	molecular_function	Maole_000182.T1, Maole_001538.T1, Maole_001986.T1, Maole_001987.T1, Maole_002591.T1, Maole_006581.T1, Maole_006583.T1, Maole_009465.T1, Maole_011288.T1, Maole_017673.T1, Maole_022202.T1, Maole_022821.T1
GO:0030163	0.000485726	0.027402544	7	81	protein catabolic process	biological_process	Maole_002999.T1, Maole_003050.T1, Maole_012089.T1, Maole_013992.T1, Maole_013993.T1, Maole_013994.T1, Maole_014003.T1
GO:0009055	0.000644693	0.036136099	9	138	electron carrier activity	molecular_function	Maole_000212.T1, Maole_015203.T1, Maole_021341.T1, Maole_021342.T1, Maole_022379.T1, Maole_023736.T1, Maole_023737.T1, Maole_023741.T1, Maole_023742.T1
GO:0009409	0.000775503	0.043189538	18	447	response to cold	biological_process	Maole_002245.T1, Maole_002247.T1, Maole_002248.T1, Maole_002249.T1, Maole_002250.T1, Maole_002253.T1, Maole_002254.T1, Maole_002707.T1, Maole_002978.T1, Maole_003197.T1, Maole_003786.T1, Maole_003790.T1, Maole_003791.T1, Maole_003793.T1, Maole_003796.T1, Maole_015936.T1, Maole_017068.T1, Maole_019618.T1
GO:0016104	0.000873063	0.045776124	2	3	triterpenoid biosynthetic process	biological_process	Maole_002953.T1, Maole_016874.T1
GO:0043201	0.000873063	0.045776124	2	3	response to leucine	biological_process	Maole_001986.T1, Maole_001987.T1
GO:0080052	0.000873063	0.045776124	2	3	response to histidine	biological_process	Maole_001986.T1, Maole_001987.T1
GO:0080053	0.000873063	0.045776124	2	3	response to phenylalanine	biological_process	Maole_001986.T1, Maole_001987.T1
GO:0042908	0.000873063	0.045776124	2	3	xenobiotic transport	biological_process	Maole_004982.T1, Maole_013561.T1
GO:0046901	0.000873063	0.045776124	2	3	tetrahydrofolylpolyglutamate biosynthetic process	biological_process	Maole_016478.T1, Maole_018141.T1
GO:0071992	0.000873063	0.045776124	2	3	phytochelatin transmembrane transporter activity	molecular_function	Maole_011357.T1, Maole_011358.T1
GO:0071994	0.000873063	0.045776124	2	3	phytochelatin transmembrane transport	biological_process	Maole_011357.T1, Maole_011358.T1
GO:0042300	0.000873063	0.045776124	2	3	beta-amyrin synthase activity	molecular_function	Maole_002953.T1, Maole_016874.T1
GO:0045087	0.000874636	0.045776124	9	144	innate immune response	biological_process	Maole_001424.T1, Maole_001461.T1, Maole_004639.T1, Maole_007827.T1, Maole_012162.T1, Maole_014199.T1, Maole_016541.T1, Maole_016542.T1, Maole_022507.T1
Table S20
Category	P_value	Q_value	numDEInCat	numInCat	Term	Class	Gene ID
ko04075	6.65E-29	8.71E-27	45	264	Plant hormone signal transduction	Environmental Information Processing; Signal transduction	Maole_000378.T1, Maole_000437.T1, Maole_000677.T1, Maole_001434.T1, Maole_001560.T1, Maole_002027.T1, Maole_002978.T1, Maole_003001.T1, Maole_003161.T1, Maole_003786.T1, Maole_003790.T1, Maole_003791.T1, Maole_003793.T1, Maole_003796.T1, Maole_003875.T1, Maole_004100.T1, Maole_004101.T1, Maole_004104.T1, Maole_004105.T1, Maole_004490.T1, Maole_004776.T1, Maole_005062.T1, Maole_005713.T1, Maole_00…
ko02010	3.11E-15	2.04E-13	14	33	ABC transporters	Environmental Information Processing; Membrane transport	Maole_001545.T1, Maole_004980.T1, Maole_004982.T1, Maole_011110.T1, Maole_011111.T1, Maole_011159.T1, Maole_011401.T1, Maole_013561.T1, Maole_014744.T1, Maole_016768.T1, Maole_017309.T1, Maole_021185.T1, Maole_022100.T1, Maole_022821.T1
ko04626	1.25E-08	5.46E-07	22	236	Plant-pathogen interaction	Organismal Systems; Environmental adaptation	Maole_004972.T1, Maole_005996.T1, Maole_006214.T1, Maole_006779.T1, Maole_009317.T1, Maole_009320.T1, Maole_014265.T1, Maole_014267.T1, Maole_014269.T1, Maole_014270.T1, Maole_014272.T1, Maole_014274.T1, Maole_014275.T1, Maole_015116.T1, Maole_017644.T1, Maole_019939.T1, Maole_021416.T1, Maole_023259.T1, Maole_023260.T1, Maole_023776.T1, Maole_024056.T1, Maole_024121.T1
ko00190	0.000127426	0.004173201	11	125	Oxidative phosphorylation	Metabolism; Energy metabolism	Maole_003069.T1, Maole_003305.T1, Maole_003945.T1, Maole_006167.T1, Maole_006532.T1, Maole_008212.T1, Maole_010105.T1, Maole_012798.T1, Maole_021175.T1, Maole_021178.T1, Maole_021594.T1
Table S21
Cluster	Record	Type	From	To	Size (kb)	Core domains	Gene cluster type	Gene cluster genes
Cluster 17	scaffold383	Alkaloid	1	389,285	389.28	AMP-binding, Str_synth, p450	alkaloid	Maole_023229;Maole_023230;Maole_023231;Maole_023232;Maole_023233;Maole_023234;Maole_023235;Maole_023236
Cluster 21	scaffold67	Alkaloid	2,978,547	3,622,210	643.66	Cu_amine_oxid, Epimerase, p450	alkaloid	Maole_016080;Maole_016081;Maole_016082;Maole_016083;Maole_016084;Maole_016085;Maole_016086;Maole_016087;Maole_016088;Maole_016089;Maole_016090;Maole_016091
Cluster 1	scaffold13	Lignan-Polyketide	981,159	1,376,309	395.15	Chal_sti_synt_C, Dirigent, p450	lignan-polyketide	Maole_017148;Maole_017149;Maole_017150;Maole_017151;Maole_017152;Maole_017153;Maole_017154
Cluster 23	scaffold8	Polyketide	4,529,957	5,812,302	1282.35	Chal_sti_synt_C, Chal_sti_synt_N, p450	polyketide	Maole_008020;Maole_008021;Maole_008022;Maole_008023;Maole_008024
Cluster 2	scaffold132	Putative	34,174	689,685	655.51	HMGL-like, Peptidase_S10, adh_short	putative	Maole_006918;Maole_006919;Maole_006920;Maole_006921;Maole_006922;Maole_006923;Maole_006924;Maole_006925;Maole_006926;Maole_006927;Maole_006928;Maole_006929;Maole_006930
Cluster 4	scaffold154	Putative	2,232,746	2,490,786	258.04	Transferase, adh_short	putative	Maole_008905;Maole_008906;Maole_008907;Maole_008908;Maole_008909;Maole_008910;Maole_008911;Maole_008912;Maole_008913;Maole_008914;Maole_008915;Maole_008916
Cluster 9	scaffold268	Putative	1,079,703	2,003,831	924.13	2OG-FeII_Oxy, Aminotran_1_2, DIOX_N	putative	Maole_012577;Maole_012578;Maole_012579;Maole_012580;Maole_012581;Maole_012582;Maole_012583;Maole_012584;Maole_012585;Maole_012586;Maole_012587;Maole_012588;Maole_012589;Maole_012590;Maole_012591;Maole_012592;Maole_012593;Maole_012594;Maole_012595
Cluster 12	scaffold317	Putative	295,028	941,249	646.22	Methyltransf_11, p450	putative	Maole_017973;Maole_017974;Maole_017975;Maole_017976;Maole_017977;Maole_017978;Maole_017979;Maole_017980;Maole_017981;Maole_017982;Maole_017983;Maole_017984;Maole_017985;Maole_017986;Maole_017987
Cluster 14	scaffold338	Putative	760,835	1,070,430	309.6	Methyltransf_11, adh_short, p450	putative	Maole_017520;Maole_017521;Maole_017522;Maole_017523;Maole_017524;Maole_017525;Maole_017526;Maole_017527;Maole_017528;Maole_017529;Maole_017530;Maole_017531;Maole_017532;Maole_017533
Cluster 5	scaffold160	Saccharide	580,781	1,087,231	506.45	Peptidase_S10, UDPGT_2	saccharide	Maole_015577;Maole_015578;Maole_015579;Maole_015580;Maole_015581;Maole_015582;Maole_015583;Maole_015584;Maole_015585
Cluster 6	scaffold170	Saccharide	1,847,925	2,973,087	1125.16	Amino_oxidase, DAHP_synth_2, UDPGT_2, UbiA	saccharide	Maole_019301;Maole_019302;Maole_019303;Maole_019304;Maole_019305;Maole_019306;Maole_019307;Maole_019308;Maole_019309;Maole_019310;Maole_019311;Maole_019312;Maole_019313;Maole_019314
Cluster 10	scaffold28	Saccharide	511,674	1,729,579	1217.9	Acetyltransf_1, UDPGT_2, p450	saccharide	Maole_017274;Maole_017275;Maole_017276;Maole_017277;Maole_017278;Maole_017279;Maole_017280;Maole_017281;Maole_017282;Maole_017283;Maole_017284;Maole_017285;Maole_017286
Cluster 13	scaffold33	Saccharide	7,536,717	8,466,817	930.1	UDPGT_2, p450	saccharide	Maole_001301;Maole_001302;Maole_001303;Maole_001304;Maole_001305;Maole_001306;Maole_001307
Cluster 15	scaffold34	Saccharide	5,724,863	6,208,948	484.08	Glycos_transf_1, UDPGT_2	saccharide	Maole_007253;Maole_007254;Maole_007255;Maole_007256;Maole_007257;Maole_007258;Maole_007259;Maole_007260;Maole_007261;Maole_007262;Maole_007263;Maole_007264;Maole_007265;Maole_007266
Cluster 16	scaffold36	Saccharide	2,373,331	2,926,426	553.1	Glycos_transf_2, SE	saccharide	Maole_020684;Maole_020685;Maole_020686;Maole_020687;Maole_020688;Maole_020689
Cluster 18	scaffold394	Saccharide	578,831	793,915	215.08	Epimerase, FA_desaturase, UDPGT_2, p450	saccharide	Maole_021736;Maole_021737;Maole_021738;Maole_021739;Maole_021740;Maole_021741;Maole_021742
Cluster 20	scaffold54	Saccharide	7,265,034	8,021,036	756	Acetyltransf_1, Methyltransf_11, Peptidase_S10, UDPGT_2	saccharide	Maole_000812;Maole_000813;Maole_000814;Maole_000815;Maole_000816;Maole_000817;Maole_000818;Maole_000819;Maole_000820;Maole_000821;Maole_000822;Maole_000823;Maole_000824;Maole_000825;Maole_000826;Maole_000827;Maole_000828;Maole_000829;Maole_000830;Maole_000831;Maole_000832;Maole_000833;Maole_000834
Cluster 22	scaffold73	Saccharide	1,429,564	2,050,061	620.5	Epimerase, Glycos_transf_1, adh_short, adh_short_C2	saccharide	Maole_000957;Maole_000958;Maole_000959;Maole_000960;Maole_000961;Maole_000962;Maole_000963;Maole_000964;Maole_000965;Maole_000966;Maole_000967;Maole_000968
Cluster 8	scaffold21	Saccharide-Polyketide	9,844,715	10,494,316	649.6	Chal_sti_synt_C, Chal_sti_synt_N, SE, UDPGT_2	saccharide-polyketide	Maole_002119;Maole_002120;Maole_002121;Maole_002122;Maole_002123;Maole_002124;Maole_002125;Maole_002126;Maole_002127;Maole_002128;Maole_002129
Cluster 3	scaffold148	Terpene	234,014	673,747	439.73	Terpene_synth, Terpene_synth_C, p450	terpene	Maole_002169;Maole_002170;Maole_002171;Maole_002172;Maole_002173;Maole_002174;Maole_002175;Maole_002176;Maole_002177;Maole_002178;Maole_002179;Maole_002180;Maole_002181;Maole_002182;Maole_002183;Maole_002184;Maole_002185
Cluster 7	scaffold175	Terpene	582,938	1,206,986	624.05	Epimerase, Prenyltrans, Terpene_synth, Terpene_synth_C	terpene	Maole_014441;Maole_014442;Maole_014443;Maole_014444;Maole_014445;Maole_014446;Maole_014447;Maole_014448;Maole_014449;Maole_014450;Maole_014451;Maole_014452;Maole_014453;Maole_014454;Maole_014455;Maole_014456
Cluster 11	scaffold304	Terpene	1,065,427	1,391,381	325.95	Acetyltransf_1, Terpene_synth, Terpene_synth_C	terpene	Maole_017612;Maole_017613;Maole_017614;Maole_017615;Maole_017616;Maole_017617;Maole_017618
Cluster 19	scaffold42	Terpene	1,159,540	1,602,377	442.84	SQHop_cyclase_C, SQHop_cyclase_N, Terpene_synth, Terpene_synth_C, p450	terpene	Maole_016872;Maole_016873;Maole_016874;Maole_016875;Maole_016876;Maole_016877;Maole_016878
